# Supplementary material for: Predicting developmental norms from baseline cortical thickness in longitudinal studies
Source: Biol Sex Differ. 2026 Feb 10;17:40. doi: 10.1186/s13293-026-00846-4 (PMC12930828; doi:10.1186/s13293-026-00846-4)
Supplement: Supplementary file 1 — Supplementary Material 1. [file 13293_2026_846_MOESM1_ESM.zip]

Archive with 3 entries (2 files):
- Additional Information 1 - all-subs additional statistics/
- Additional Information 1 - all-subs additional statistics/thickdiff_roi+bmi+ses.csv
- Additional Information 1 - all-subs additional statistics/thickdiff_roi.csv
