# Supplementary material for: Predicting developmental norms from baseline cortical thickness in longitudinal studies
Source: Biol Sex Differ. 2026 Feb 10;17:40. doi: 10.1186/s13293-026-00846-4 (PMC12930828; doi:10.1186/s13293-026-00846-4)
Supplement: Supplementary file 1 — Supplementary Material 1. [file 13293_2026_846_MOESM1_ESM.zip › Additional Information 1 - all-subs additional statistics/thickdiff_roi+bmi+ses.csv]

ROI	mean_diff	serr	thick_diff_zstat	bmi_zstat	thick_diff:bmi_zstat	ses_zstat	thick_diff:ses_zstat	bmi:ses_zstat	thick_diff:bmi:ses_zstat	thick_diff_pval	bmi_pval	thick_diff:bmi_pval	ses_pval	thick_diff:ses_pval	bmi:ses_pval	thick_diff:bmi:ses_pval	thick_diff_pfdr	bmi_pfdr	thick_diff:bmi_pfdr	ses_pfdr	thick_diff:ses_pfdr	bmi:ses_pfdr	thick_diff:bmi:ses_pfdr	n_obs	df_model	df_resid	scale	deviance	sex	timepoint
lh_avg	0.00817767653758542	0.002346058325663691	1.9064178274577406	2.7802806977463166	-2.2195250655825136	-0.1961201576689751	2.2359789321716192	0.17430807987414265	-2.594653969756693	0.05659601757071538	0.005431192972514655	0.026451023888266447	0.8445161190907254	0.025353151224267494	0.8616233496299792	0.009468619294436417	0.985215596214123	0.05614982358140107	0.9652726149370701	0.9850108963369207	0.9625494832958961	0.9901263944100791	0.7382221493007826	439	7	431	0.21285655351903462	91.7411745667039	male	2yr
lh_L_V1	0.03456036446469248	0.0036235811837573464	-0.1797499854102529	1.8714105942071033	0.4723935348632031	-0.3170176297154559	-0.07053216616896109	0.3506961279799116	0.05770509799117758	0.857348849808145	0.061288191595765255	0.6366459181732385	0.7512302251148054	0.9437700993924129	0.7258163307201677	0.9539835328554656	0.985215596214123	0.07009475142877662	0.9652726149370701	0.9850108963369207	0.9981441404227542	0.9901263944100791	0.9894912155365493	439	7	431	0.21622654747753034	93.19364196281556	male	2yr
lh_L_MST	0.0305740318906606	0.004519797013683299	-0.472328186526175	2.0759535350874754	0.30047903756748195	-0.632732647556848	0.7774226279245087	0.5418094707974538	-0.5807888705466128	0.6366925544284956	0.03789824863510278	0.7638117837079581	0.5269082462869814	0.43690946656073837	0.5879497663640583	0.5613827568835267	0.985215596214123	0.05633972325206128	0.9652726149370701	0.9850108963369207	0.9707963908305988	0.9901263944100791	0.9667994273037088	439	7	431	0.21620430909648708	93.18405722058593	male	2yr
lh_L_V6	0.03347152619589978	0.0038457462164927124	0.01946387378900268	1.870738645443838	0.06989584613798612	-0.6473531955252634	0.8653702331343938	0.5662039179305599	-0.6139434952216926	0.9844710561202134	0.06138131547768561	0.9442765593469081	0.5174033805246494	0.3868356135377702	0.5712551668700441	0.5392526667593579	0.9925323949240666	0.07009475142877662	0.986901821693462	0.9850108963369207	0.9707963908305988	0.9901263944100791	0.9667994273037088	439	7	431	0.21614113983039948	93.15683126690217	male	2yr
lh_L_V2	0.04878359908883826	0.0028017951148171954	-0.3934719273665072	1.6351566953743906	0.5432757063593937	0.07571706992980537	-0.5705580158729934	-0.06383820433414034	0.5509219975721643	0.6939709541195417	0.10201620353715658	0.5869399882396238	0.9396441951387746	0.5682992847968851	0.9490990576251311	0.5816871471769745	0.985215596214123	0.10612030367945599	0.9652726149370701	0.9850108963369207	0.9707963908305988	0.9901263944100791	0.9667994273037088	439	7	431	0.21700455980583008	93.52896527631276	male	2yr
lh_L_V3	0.0373507972665148	0.0033222227569303067	0.5558203788171642	2.1640536808185002	-0.39186641206888023	-0.4370157074482369	0.28875694212573644	0.5152808928816519	-0.43279242711411436	0.5783336527652492	0.03046022979453458	0.6951569214816016	0.662099956672269	0.7727673842830863	0.606356748839328	0.6651655754292914	0.985215596214123	0.05614982358140107	0.9652726149370701	0.9850108963369207	0.9899968528809033	0.9901263944100791	0.9667994273037088	439	7	431	0.21659053968848502	93.35052260573704	male	2yr
lh_L_V4	0.030193621867881548	0.0033165593558908014	-0.676553405067736	1.5335237056461757	0.7520229055162321	-0.7774095553396038	0.7125595856876392	0.9366085559870357	-0.9938388659616961	0.4986893509529844	0.12514687037795608	0.45203728419512323	0.4369171767137989	0.4761183275636649	0.34895994926634366	0.3203013210442417	0.985215596214123	0.12761455514597211	0.9652726149370701	0.9850108963369207	0.9707963908305988	0.9901263944100791	0.9667994273037088	439	7	431	0.21430419162055475	92.3651065884591	male	2yr
lh_L_V8	0.026970387243735756	0.004934770006734687	0.3847537227663767	2.3047773736913073	-0.1528302190267368	-0.07751526184198962	-0.9814245364373199	0.13474336969576634	0.784235658344975	0.7004198883839249	0.02117904493120475	0.8785321663317097	0.9382136506090464	0.3263834312743267	0.8928147817892612	0.43290184541844123	0.985215596214123	0.05614982358140107	0.9652726149370701	0.9850108963369207	0.9707963908305988	0.9901263944100791	0.9667994273037088	439	7	431	0.2160203985594927	93.10479177914134	male	2yr
lh_L_4	0.0038041002277904197	0.004780127896114811	-0.06244822361816449	2.146827960557022	-0.35084018669487155	-0.4714643994849105	0.5022444087824451	0.40399798412361004	-0.4379948293922475	0.9502058929759533	0.031806980475176355	0.7257082465306794	0.6373091367387829	0.615495608165082	0.6862142015654533	0.6613900316374864	0.9925323949240666	0.05620623886079381	0.9652726149370701	0.9850108963369207	0.9707963908305988	0.9901263944100791	0.9667994273037088	439	7	431	0.21553509562173026	92.89562621296574	male	2yr
lh_L_3b	0.03906605922551254	0.005103624037345582	0.5849521123958579	2.261022869692693	-0.4915026400129096	-0.3657688995297726	-0.0855214451267459	0.35793664670791797	0.11126640122721759	0.558579916776406	0.02375784092234925	0.6230709853411311	0.7145375287004263	0.9318468471805395	0.7203907250504639	0.9114050978673388	0.985215596214123	0.05614982358140107	0.9652726149370701	0.9850108963369207	0.9981441404227542	0.9901263944100791	0.9815957032234272	439	7	431	0.21699473166221678	93.52472934641543	male	2yr
lh_L_FEF	-0.003280182232346239	0.00560041279810203	-1.486940083397159	2.0132119956409076	1.051037328421847	-0.403210380045345	0.017464639417228815	0.3622919965857168	-0.11114389861341693	0.13703063644337043	0.0440923318113515	0.29324144591953993	0.6867934642044506	0.986065942198863	0.7171338383358612	0.9115022383029195	0.985215596214123	0.05822745416679343	0.9652726149370701	0.9850108963369207	0.9981441404227542	0.9901263944100791	0.9815957032234272	439	7	431	0.21446318507233336	92.43363276617569	male	2yr
lh_L_PEF	0.003888382687927109	0.0063058389749152816	-0.38286416671737644	2.158419687125306	0.4497953195605679	-0.4309903963118243	-0.37621721762383437	0.4367122130511889	0.3341079252398739	0.7018204814621793	0.030895216439503933	0.6528580330060015	0.6664753534774399	0.7067554163043471	0.662320070923113	0.7382981199035304	0.985215596214123	0.05620134849799208	0.9652726149370701	0.9850108963369207	0.9791024425163701	0.9901263944100791	0.9695601460248296	439	7	431	0.21719555214909345	93.61128297625928	male	2yr
lh_L_55b	-0.004232346241457866	0.008898955440705033	-1.1656955979526684	2.0716990319702693	1.0302114020785496	-0.47577855072439024	0.3989820626153333	0.46833669544466605	-0.3882725083127042	0.2437375406048179	0.038293517683266914	0.30291077842577985	0.6342321524196909	0.6899064211975869	0.6395438306571584	0.6978143796978522	0.985215596214123	0.05633972325206128	0.9652726149370701	0.9850108963369207	0.9707963908305988	0.9901263944100791	0.9667994273037088	439	7	431	0.2163452158856471	93.24478804671391	male	2yr
lh_L_V3A	0.028380410022779058	0.004513066539056665	-0.9573525746955269	2.033926978627274	1.1749201372769693	-0.09467533877172672	-1.3213961900909286	0.1339537484348859	1.2105975269627505	0.338389327192832	0.04195895837599677	0.24002666835680464	0.9245727067811045	0.18636929573944472	0.8934391481221708	0.2260496925373432	0.985215596214123	0.05731791885628582	0.9652726149370701	0.9850108963369207	0.9707963908305988	0.9901263944100791	0.9110351097536677	439	7	431	0.21560218923666224	92.92454356100143	male	2yr
lh_L_RSC	0.015512528473804101	0.004088870159502777	-0.13663842105880658	2.167843996655111	-0.27620199763131836	-0.7247304555232632	1.7290724635102122	0.6936836693003315	-1.5968122454798126	0.8913166056912422	0.030170558069319054	0.7823929230060161	0.46861740734958546	0.08379612676971217	0.48788060959282165	0.110307565495903	0.9896432856917795	0.05614982358140107	0.9652726149370701	0.9850108963369207	0.9625494832958961	0.9901263944100791	0.8060259597771494	439	7	431	0.21411919254166834	92.28537198545905	male	2yr
lh_L_POS2	0.040029612756264245	0.003779310973253335	0.9149583728970402	2.4204418250546125	-1.1197783938203245	-0.563055179483864	0.5150104950487303	0.6595846789576353	-0.8698830851496764	0.3602134837486417	0.01550165945457256	0.26280820868422294	0.5733973104098322	0.6065456861805008	0.5095203888457835	0.3843643001202818	0.985215596214123	0.05614982358140107	0.9652726149370701	0.9850108963369207	0.9707963908305988	0.9901263944100791	0.9667994273037088	439	7	431	0.2154139694791683	92.84342084552154	male	2yr
lh_L_V7	0.03685876993166288	0.005306711448904043	-0.24700862598225384	1.9296228065855667	0.28768604574682527	-0.228543898405576	-0.7153175112447939	0.330892037995833	0.4057023121128288	0.804901548321368	0.05365359086183308	0.773587072547647	0.8192234329895819	0.4744128704888487	0.7407260362889383	0.6849613432205564	0.985215596214123	0.0640604969122567	0.9652726149370701	0.9850108963369207	0.9707963908305988	0.9901263944100791	0.9667994273037088	439	7	431	0.21572331279454482	92.9767478144488	male	2yr
lh_L_IPS1	0.03852391799544419	0.003852869142953337	0.21415929084841842	2.0339240867707087	-0.33656957641838714	-0.5946043289513467	0.6031323524895121	0.6421485202794102	-0.7570354333380809	0.8304228407602574	0.04195924999147995	0.7364413939067909	0.5521079857349608	0.5464206455381511	0.5207767546272652	0.4490286343977352	0.985215596214123	0.05731791885628582	0.9652726149370701	0.9850108963369207	0.9707963908305988	0.9901263944100791	0.9667994273037088	439	7	431	0.21671261542008594	93.40313724605704	male	2yr
lh_L_FFC	0.026790432801822327	0.004650133748101674	-1.2095586239763	1.7409624110793425	1.2698454597235957	-0.2302603462102	-0.7509869824162809	0.24187177843675836	0.7042358461292311	0.22644830306083708	0.08169016757901602	0.20413968398488247	0.8178894718856108	0.4526604901062984	0.8088795184874225	0.4812859110436606	0.985215596214123	0.08813597869148919	0.9652726149370701	0.9850108963369207	0.9707963908305988	0.9901263944100791	0.9667994273037088	439	7	431	0.216274279305984	93.2142143808791	male	2yr
lh_L_V3B	0.031585421412300675	0.004072235841109723	-0.7367430151469337	1.4884765833279436	0.8394849519996785	-0.5782472736334632	-0.2227559449723301	0.6895837548214143	-0.0979893933240034	0.46127864291773013	0.13662525313471108	0.4011972300246487	0.5630971865341925	0.823725457299801	0.49045598625724884	0.9219407157347106	0.985215596214123	0.13776696834196495	0.9652726149370701	0.9850108963369207	0.9899968528809033	0.9901263944100791	0.9815957032234272	439	7	431	0.21491160197163062	92.62690044977279	male	2yr
lh_L_LO1	0.030223234624145792	0.004813583221424735	-0.351416968678661	2.1715706181878467	-0.018790416212791646	-0.26352246215652597	0.3048023091073734	0.2079071769829636	-0.24181726148050683	0.7252755540164724	0.02988806521954123	0.9850082992289168	0.7921479129062645	0.7605167227501504	0.8353014451990793	0.8089217630664479	0.985215596214123	0.05614982358140107	0.9905888230045404	0.9850108963369207	0.9899968528809033	0.9901263944100791	0.9695601460248296	439	7	431	0.21589199345383117	93.04944917860124	male	2yr
lh_L_LO2	0.03344191343963554	0.005180244332514608	-0.4129451469044072	1.950070372762094	0.284503007955864	-0.6113817533211351	0.4473201888672998	0.671297607590065	-0.6574955760512523	0.6796468027685647	0.05116773193062151	0.7760249292231225	0.5409468795251317	0.6546438921525113	0.502030958437101	0.5108623146332076	0.985215596214123	0.062485020731575296	0.9652726149370701	0.9850108963369207	0.9707963908305988	0.9901263944100791	0.9667994273037088	439	7	431	0.21630441573361597	93.22720318118849	male	2yr
lh_L_PIT	0.02394760820045558	0.006235385257211943	-2.2710102446904314	1.572519463808939	2.3004669478483337	-0.2516572728724034	-0.872388343688475	0.20595453192576346	1.025967432368255	0.023146357779671747	0.11583012882701801	0.021421779746383658	0.8013059855239375	0.3829965572979678	0.8368264281024014	0.3049069354592243	0.985215596214123	0.11912075748687649	0.9652726149370701	0.9850108963369207	0.9707963908305988	0.9901263944100791	0.9667994273037088	439	7	431	0.2147663448557929	92.56429463284675	male	2yr
lh_L_MT	0.019949886104783605	0.0047315165014355665	-1.395396028507191	1.9508103272958932	1.5283155397551635	-0.6568116749232269	-0.13798075330652834	0.7270573564234174	0.036440956691153166	0.16289644829076988	0.05107961288642009	0.1264342134726833	0.5113020163365448	0.8902556286752805	0.46719082038171855	0.9709307571354224	0.985215596214123	0.062485020731575296	0.9652726149370701	0.9850108963369207	0.9981441404227542	0.9901263944100791	0.9894912155365493	439	7	431	0.21500719413968478	92.66810067420413	male	2yr
lh_L_A1	0.03876993166287017	0.006236925565263789	-2.4606610654476033	2.0170916779737134	2.3898313476518647	-0.7927620158396635	0.6354932011808432	0.7279265606705256	-0.48015300716550097	0.013868130845094792	0.04368594694365073	0.016856111235259978	0.42791649078551	0.5251067995135095	0.46665854313595057	0.6311185989791631	0.985215596214123	0.05822745416679343	0.9652726149370701	0.9850108963369207	0.9707963908305988	0.9901263944100791	0.9667994273037088	439	7	431	0.21415591103010456	92.30119765397507	male	2yr
lh_L_PSL	0.035933940774487486	0.0064398329655205285	-0.7423984174682473	1.8873040547718172	0.6251661360881371	-0.4891903439855199	0.854483175432549	0.6584807448203476	-1.344682490940749	0.4578459781052434	0.05911944139129628	0.5318620249995409	0.6247069450649336	0.3928373276228744	0.510229265916716	0.178727791288942	0.985215596214123	0.06825633175978404	0.9652726149370701	0.9850108963369207	0.9707963908305988	0.9901263944100791	0.9033516108749887	439	7	431	0.21172490794133733	91.25343532271637	male	2yr
lh_L_SFL	0.02894077448747153	0.00922851834859271	-0.857853580386416	2.5569869613616105	0.8789571508135107	-0.22887729915664143	-1.5508037881262715	0.2393871220606066	1.9975326559188473	0.39097331912197364	0.010558317498529427	0.3794245093005759	0.8189642849196221	0.12094871253439582	0.810805414864193	0.04576735066198384	0.985215596214123	0.05614982358140107	0.9652726149370701	0.9850108963369207	0.9707963908305988	0.9901263944100791	0.7630826739149172	439	7	431	0.21027711745754316	90.6294376242011	male	2yr
lh_L_PCV	0.037906605922551254	0.003941309404255222	-1.5601642983521593	1.5383973969878157	1.4594488859849741	-0.9779508820048444	0.8406894673557923	0.9769202514201105	-0.8154040700408421	0.11872106006725769	0.12395147832352042	0.14444159923796876	0.3280986177616886	0.4005219226611504	0.3286086350449673	0.4148410553834768	0.985215596214123	0.1267526416754644	0.9652726149370701	0.9850108963369207	0.9707963908305988	0.9901263944100791	0.9667994273037088	439	7	431	0.21540729515823942	92.84054421320118	male	2yr
lh_L_STV	0.034574031890660585	0.006800383029549103	-0.6093643024835598	1.9978800726527766	0.9228241241361221	-0.357142139143442	-0.9330026578555639	0.43738452460757643	0.6491012293873488	0.5422829938944471	0.04572966354448532	0.3560988668480979	0.7209853993872981	0.35081859605934684	0.6618325053197283	0.5162729472784049	0.985215596214123	0.058702617741502434	0.9652726149370701	0.9850108963369207	0.9707963908305988	0.9901263944100791	0.9667994273037088	439	7	431	0.21368493470524502	92.0982068579606	male	2yr
lh_L_7Pm	0.04782004555808655	0.0056023357688112325	-1.0458599335515357	1.8866622482409243	0.9899930591063959	-0.5255293376615243	0.3396481045976264	0.5145214206476109	-0.26823003854829697	0.2956257051985559	0.05920576843251986	0.3221775116081649	0.5992152642561623	0.7341215471683411	0.6068874880607814	0.788522254474784	0.985215596214123	0.06825633175978404	0.9652726149370701	0.9850108963369207	0.9899968528809033	0.9901263944100791	0.9695601460248296	439	7	431	0.21676541244339834	93.42589276310468	male	2yr
lh_L_7m	0.05335307517084283	0.004552827024329294	-0.8049658413658887	1.7996522513727071	1.0678932468776807	-0.4778476293078534	-0.22905960744039505	0.5174579849285033	0.2784518368060404	0.42083939174162777	0.07191556503194797	0.28556866908706957	0.6327586583072744	0.818822587421466	0.6048364911291186	0.780665532176658	0.985215596214123	0.07919133437686843	0.9652726149370701	0.9850108963369207	0.9899968528809033	0.9901263944100791	0.9695601460248296	439	7	431	0.21593238034944148	93.06685593060928	male	2yr
lh_L_POS1	0.03516400911161731	0.003970269076104276	0.05812047051855355	2.1877887740557656	-0.3146330109218047	-0.2512148627670104	-0.12756620153597759	0.36517833851184145	-0.20189735103984768	0.9536526688376007	0.02868499198221181	0.7530403120854366	0.8016479941242198	0.8984922798169475	0.7149782867632887	0.839996972998295	0.9925323949240666	0.05614982358140107	0.9652726149370701	0.9850108963369207	0.9981441404227542	0.9901263944100791	0.970712151615894	439	7	431	0.2150733576744355	92.6966171576817	male	2yr
lh_L_23d	0.04690888382687928	0.0056305500780313295	-0.5965258836771685	2.006082436264456	0.5776251992720915	-0.5485398702678175	0.4664737777247053	0.5279596549045616	-0.40077523126428605	0.5508239676865734	0.044847453436927205	0.5635171900690427	0.5833212604986279	0.6408764129482245	0.5975273385388462	0.6885856163041616	0.985215596214123	0.05822745416679343	0.9652726149370701	0.9850108963369207	0.9707963908305988	0.9901263944100791	0.9667994273037088	439	7	431	0.21712831271330862	93.58230277943602	male	2yr
lh_L_v23ab	0.04098861047835992	0.004955804164733878	-0.8083906162411266	1.8633074116098063	0.8617300735219309	-0.2846443172022769	-0.6970840973517798	0.422010521137485	0.3722102337189757	0.41886575217506417	0.062419027985071956	0.3888360724364316	0.7759166548727177	0.48575016572400365	0.6730173379772438	0.7097363272214618	0.985215596214123	0.07083287815233871	0.9652726149370701	0.9850108963369207	0.9707963908305988	0.9901263944100791	0.9695601460248296	439	7	431	0.21487376945333952	92.61059463438933	male	2yr
lh_L_d23ab	0.05105466970387243	0.005337104789253736	-1.2427872936870845	1.6666061403425008	1.4518062274583727	-0.48667932079914233	0.18897451287492323	0.5486011929501416	-0.29288770179437595	0.21394622600416202	0.095592747124122	0.14655549186704503	0.6264856020218208	0.8501127926387548	0.5832791669862185	0.7696079894073455	0.985215596214123	0.10065977737576944	0.9652726149370701	0.9850108963369207	0.9981441404227542	0.9901263944100791	0.9695601460248296	439	7	431	0.21427844451481873	92.35400958588687	male	2yr
lh_L_31pv	0.03890660592255125	0.004280713567004614	-0.46687216164924433	1.715054617402076	0.2945192393345547	-0.02167724926801285	-0.06893458949279742	0.22590626666717206	-0.38626557666476186	0.6405913434549181	0.0863352137525443	0.7683611641479386	0.982705411962509	0.9450416855615473	0.821274323715317	0.6992999917764444	0.985215596214123	0.09219276512808565	0.9652726149370701	0.9948921528687513	0.9981441404227542	0.9901263944100791	0.9667994273037088	439	7	431	0.21294015920498874	91.77720861735014	male	2yr
lh_L_5m	0.05724145785876994	0.005278934093074235	0.4525835578716027	2.2515758792251335	-0.5342950829086828	-0.5535295759275253	0.45919734412433016	0.520622478659478	-0.3939699821829785	0.6508486405790537	0.024349086775809135	0.5931373936244237	0.5799008341250964	0.6460924576135426	0.6026297870275672	0.6936032014245758	0.985215596214123	0.05614982358140107	0.9652726149370701	0.9850108963369207	0.9707963908305988	0.9901263944100791	0.9667994273037088	439	7	431	0.21701565279187643	93.53374635329874	male	2yr
lh_L_5mv	0.04404555808656033	0.0037360510784964543	-0.24895993674415048	1.9031609599987898	0.180919615797656	-0.9288231925723276	1.140569152511248	0.7993422909121909	-0.8354473605911159	0.8033917716669468	0.05701954555984624	0.8564306717437564	0.3529807229931471	0.254049260243152	0.4240919629428257	0.4034658733327866	0.985215596214123	0.06679959706363864	0.9652726149370701	0.9850108963369207	0.9707963908305988	0.9901263944100791	0.9667994273037088	439	7	431	0.21577766961008818	93.000175601948	male	2yr
lh_L_23c	0.03652847380410025	0.003318953647426467	-0.8586069350356669	1.662759704500726	0.6387988822979798	0.1502082985681277	-0.8897405879514908	-0.05877059536067029	0.7146444269023072	0.3905574106768658	0.09636054565276199	0.5229537754897831	0.8806002788684761	0.37360519469928066	0.9531348294669574	0.4748287852715546	0.985215596214123	0.10110874645304302	0.9652726149370701	0.9850108963369207	0.9707963908305988	0.9914599276069725	0.9667994273037088	439	7	431	0.21552205497401772	92.89000569380164	male	2yr
lh_L_5L	0.054760820045558066	0.006465356417020929	0.9563496955098136	2.486806329932999	-1.2646577812313455	-0.5943853485394966	0.8110335098292037	0.6568477022207904	-0.996834416848074	0.33889559051031914	0.012889554694331099	0.2059940303777429	0.5522544056862626	0.4173464272504862	0.511278848315045	0.3188448895249283	0.985215596214123	0.05614982358140107	0.9652726149370701	0.9850108963369207	0.9707963908305988	0.9901263944100791	0.9667994273037088	439	7	431	0.21448990834101317	92.44515049497667	male	2yr
lh_L_24dd	0.020712984054669696	0.004194917180405438	-1.6364112940145237	2.1149028311503084	1.5879842889074007	-0.5993198785550546	-0.47788720538378976	0.5872849644318698	0.6653490264543969	0.1017535370519456	0.03443822984993916	0.1122898918524264	0.5489595943574526	0.6327304883854796	0.5570123374537808	0.5058272797792388	0.985215596214123	0.05620623886079381	0.9652726149370701	0.9850108963369207	0.9707963908305988	0.9901263944100791	0.9667994273037088	439	7	431	0.21545190824374064	92.85977245305222	male	2yr
lh_L_24dv	0.02487243735763098	0.004659417316836388	-1.8420058562180033	1.6113883576802466	1.8228151361533764	-0.15418777637136144	-0.4166628532558069	0.12488815935484375	0.5625789178263992	0.06547429326711383	0.10709510316982508	0.0683313944687121	0.8774616799784734	0.6769250287042241	0.9006120924430712	0.5737216511172949	0.985215596214123	0.11045135996432102	0.9652726149370701	0.9850108963369207	0.9707963908305988	0.9901263944100791	0.9667994273037088	439	7	431	0.21546419423452962	92.86506771508226	male	2yr
lh_L_7AL	0.039291571753986336	0.006005468066707182	1.2034660702882405	2.431956192175562	-1.0401810913197325	-0.45742969991885124	0.6399680968232624	0.49137332368165604	-0.7269138382292883	0.2287960136803623	0.015017523543435274	0.29825577464228925	0.6473622210403276	0.5221933406351903	0.6231624282275052	0.4672787394254191	0.985215596214123	0.05614982358140107	0.9652726149370701	0.9850108963369207	0.9707963908305988	0.9901263944100791	0.9667994273037088	439	7	431	0.21611421446497506	93.14522643440426	male	2yr
lh_L_SCEF	0.01174487471526196	0.004986473119106024	0.1847834907410782	2.3178843089522	-0.5233718261399785	-0.4252756358772118	-0.673060345715804	0.45603046605705294	0.7232235082915222	0.853398857343983	0.020455609441461384	0.6007155262936537	0.6706357524391914	0.500908900277468	0.6483680703246725	0.4695425782241798	0.985215596214123	0.05614982358140107	0.9652726149370701	0.9850108963369207	0.9707963908305988	0.9901263944100791	0.9667994273037088	439	7	431	0.2146404536597211	92.5100355273398	male	2yr
lh_L_6ma	0.010293849658314343	0.007394872296818725	0.01220320611363842	2.667726004268892	-0.0847568407875164	-0.444748523333535	-1.8255281198160906	0.47433421832733613	2.0754511112913647	0.9902634919075064	0.0076366508173283994	0.9324547060805912	0.6565014987058728	0.06792137174256214	0.6352615940015184	0.03794474539329233	0.9925323949240666	0.05614982358140107	0.9841067160384083	0.9850108963369207	0.9625494832958961	0.9901263944100791	0.7630826739149172	439	7	431	0.211317567772151	91.07787170979708	male	2yr
lh_L_7Am	0.04082687927107062	0.004929829134184162	-0.7397563910576531	1.961051247493004	0.6532836785055948	-0.6865265332741974	0.9452086298979975	0.6826047956531056	-1.0300360360155332	0.45944782433749276	0.049873045024993214	0.513573412618596	0.4923811384273963	0.3445523744880674	0.49485660293593237	0.3029930895929457	0.985215596214123	0.06171766661833082	0.9652726149370701	0.9850108963369207	0.9707963908305988	0.9901263944100791	0.9667994273037088	439	7	431	0.21639802285967427	93.26754785251961	male	2yr
lh_L_7PL	0.04675170842824601	0.005756546576049078	-1.012838051419995	1.7575538562733226	1.1568696053908643	0.22535458807199563	-1.439765335649663	-0.16776274729241913	1.3809096151082378	0.3111375221047321	0.07882345056562647	0.24732563842277866	0.8217034364683714	0.1499338015083347	0.8667699304248968	0.1673067531999588	0.985215596214123	0.08568795526953987	0.9652726149370701	0.9850108963369207	0.9707963908305988	0.9901263944100791	0.8906624214468395	439	7	431	0.21606464007613418	93.12385987281384	male	2yr
lh_L_7PC	0.027225512528473814	0.007098625365136232	-0.06437228124743516	2.0846567555424187	0.3232935200784958	-0.6058170033719343	0.726339517064278	0.6118721661542398	-0.6823953666232333	0.9486738005981815	0.03710046868771696	0.7464729609683352	0.5446362774630756	0.46763065955220307	0.5406223383470624	0.4949889847646055	0.9925323949240666	0.05633972325206128	0.9652726149370701	0.9850108963369207	0.9707963908305988	0.9901263944100791	0.9667994273037088	439	7	431	0.215981601746766	93.08807035285615	male	2yr
lh_L_LIPv	0.02853986332574032	0.005065930885517863	0.47174485014130413	2.3075173770112922	-0.45594108205434647	-0.35640296557763645	0.059984510001237244	0.38216956094913573	-0.1517358389336078	0.6371089198985906	0.021025994642637557	0.6484323464884716	0.7215388087908721	0.9521679717017729	0.7023355981737087	0.8793952890624996	0.985215596214123	0.05614982358140107	0.9652726149370701	0.9850108963369207	0.9981441404227542	0.9901263944100791	0.9815957032234272	439	7	431	0.21723328915580944	93.62754762615386	male	2yr
lh_L_VIP	0.04405239179954443	0.006585388736529344	-0.34809956338353537	2.0355652342532355	0.4244868138076146	-0.038727205344520794	-0.8862668926693049	0.09873931380722435	0.7397393391391855	0.7277654122196207	0.04179403178831973	0.6712108199132447	0.9691078829466769	0.3754737249689436	0.92134525346388	0.4594581730064975	0.985215596214123	0.05731791885628582	0.9652726149370701	0.991008626064116	0.9707963908305988	0.9901263944100791	0.9667994273037088	439	7	431	0.21646655661845673	93.29708590255484	male	2yr
lh_L_MIP	0.03997266514806379	0.004268886147353604	-1.2518110823646813	1.6175653790386604	1.4145909467017377	-0.25230032360501276	-0.6808018693722464	0.33281004277852017	0.5172374694273048	0.2106387109206953	0.1057562952624533	0.15718846474901527	0.8008089380240109	0.49599686704994295	0.7392776769513565	0.6049903987107663	0.985215596214123	0.10938222538573741	0.9652726149370701	0.9850108963369207	0.9707963908305988	0.9901263944100791	0.9667994273037088	439	7	431	0.21560810714874715	92.92709418111001	male	2yr
lh_L_1	0.02714578587699316	0.006068036616336071	0.8897126938309732	2.489154662191108	-1.1302939375503986	-0.406576728477768	0.39383953430094243	0.41350982652703366	-0.4519903538001691	0.3736201762251311	0.012804724881847893	0.2583523882590594	0.6843188921763443	0.6936995142934548	0.6792331244393814	0.6512759316150696	0.985215596214123	0.05614982358140107	0.9652726149370701	0.9850108963369207	0.9707963908305988	0.9901263944100791	0.9667994273037088	439	7	431	0.21612787576175	93.15111445331426	male	2yr
lh_L_2	0.02925740318906607	0.003544036906168506	0.32751461569408047	1.9957228287019235	-0.15904979620371137	-0.444652546161983	0.4332115938117326	0.5675203983245002	-0.7550515805814842	0.7432786902686517	0.04596410079113278	0.873629641431165	0.6565708676815425	0.6648610568935471	0.5703606718537357	0.45021803379981085	0.985215596214123	0.058795068856502	0.9652726149370701	0.9850108963369207	0.9707963908305988	0.9901263944100791	0.9667994273037088	439	7	431	0.21548518336545636	92.87411403051169	male	2yr
lh_L_3a	0.033464692482915726	0.003058183864106924	0.18475836255692027	1.820691846396325	-0.05963480637061259	-0.5264944718273651	0.2527107965091182	0.6719401514399156	-0.5395755964919211	0.8534185673926569	0.06865371230520166	0.9524464962140354	0.5985446919869657	0.800491704227166	0.501621797838132	0.5894897499024342	0.985215596214123	0.07670569090889814	0.9892601130548522	0.9850108963369207	0.9899968528809033	0.9901263944100791	0.9667994273037088	439	7	431	0.21551221120702074	92.88576303022595	male	2yr
lh_L_6d	-0.027649202733485197	0.011050943867493555	-0.583756535524881	2.2555126465851303	0.18504773127180388	-0.5389350610365928	0.5172359729168641	0.5257314502349097	-0.08269324228927584	0.5593841245858773	0.024101169380531084	0.8531915978623869	0.5899316637534777	0.6049914432519805	0.5990748088805871	0.9340954583417966	0.985215596214123	0.05614982358140107	0.9652726149370701	0.9850108963369207	0.9707963908305988	0.9901263944100791	0.9887209237419017	439	7	431	0.2125034909968421	91.58900461963896	male	2yr
lh_L_6mp	0.004544419134396358	0.007189934677684158	-0.6386827027692197	2.4118298168107373	0.22477150452155994	-0.37443624630478106	-0.2916281002528868	0.32994372310717157	0.6542614076576092	0.5230293674856977	0.015872688467039483	0.8221570349630487	0.7080797803203465	0.7705709880088385	0.7414424854098944	0.5129434049154642	0.985215596214123	0.05614982358140107	0.9652726149370701	0.9850108963369207	0.9899968528809033	0.9901263944100791	0.9667994273037088	439	7	431	0.21202886702429563	91.38444168747141	male	2yr
lh_L_6v	-0.011810933940774489	0.009348407440131367	0.3363957547493878	2.086484724678424	-0.5517228910136256	-0.4709942253862758	-0.3450534856708889	0.4626399631401832	0.46034405343653256	0.7365724503686581	0.03693473746670925	0.5811382241003262	0.6376448586447605	0.7300541613353968	0.6436224585306445	0.6452692851707045	0.985215596214123	0.05633972325206128	0.9652726149370701	0.9850108963369207	0.9899968528809033	0.9901263944100791	0.9667994273037088	439	7	431	0.2147446176153154	92.55493019220094	male	2yr
lh_L_p24pr	0.049749430523917997	0.005083327269331994	1.106100000386077	2.559898299962001	-1.1376024615946931	-0.2961725668992068	-0.0654876880993423	0.43932025700088345	-0.22809428731112158	0.2686832385625503	0.010470279852992167	0.25528651829254334	0.7670982979408949	0.9477857087669262	0.6604294982155519	0.8195729411149112	0.985215596214123	0.05614982358140107	0.9652726149370701	0.9850108963369207	0.9981441404227542	0.9901263944100791	0.9695601460248296	439	7	431	0.21544489437683592	92.85674947641628	male	2yr
lh_L_33pr	0.005013667425968102	0.007026870905985405	1.8504382943442281	2.337863048740143	-1.8009813772919483	-0.1813670901041279	0.9150838929106871	0.19736017972531117	-0.9426162616977206	0.06425040394368277	0.01939435366330635	0.07170581525164563	0.856079448760221	0.36014759010201425	0.8435456886905714	0.3458772189762448	0.985215596214123	0.05614982358140107	0.9652726149370701	0.9850108963369207	0.9707963908305988	0.9901263944100791	0.9667994273037088	439	7	431	0.21538915709103432	92.83272670623577	male	2yr
lh_L_a24pr	0.04382460136674259	0.005539690795563269	0.12383204774208453	2.1307782795968446	0.0431599373827168	-0.15647746790784836	-0.7732791563872212	0.2057111986336116	0.6334046576781376	0.9014482566691786	0.033107412569771996	0.9655740406479849	0.8756566784642318	0.43935718864640416	0.8370165104025429	0.5264694241928154	0.9925323949240666	0.05620623886079381	0.9905888230045404	0.9850108963369207	0.9707963908305988	0.9901263944100791	0.9667994273037088	439	7	431	0.21673057539180896	93.41087799386966	male	2yr
lh_L_p32pr	0.03280865603644647	0.005155860112098438	0.03686821976297183	2.075833553016246	-0.02738569803985132	-0.26686394624233295	-0.5371746737663177	0.316062296026905	0.3252348635671022	0.970590079466742	0.03790934795650393	0.9781521052824345	0.7895739169390468	0.5911469636323432	0.7519552242997477	0.7450033244157555	0.9925323949240666	0.05633972325206128	0.9905888230045404	0.9850108963369207	0.9707963908305988	0.9901263944100791	0.9695601460248296	439	7	431	0.21664473202020945	93.37387950071026	male	2yr
lh_L_a24	0.033421412300683385	0.007227947225575537	-0.19924439856995488	2.116613574565144	0.1897332766493668	-0.4613112498959964	0.4224719905178264	0.49705341770143224	-0.5296060177484005	0.8420715705572348	0.034292657096490466	0.8495181434268686	0.6445753148506677	0.6726805409335759	0.6191513824934667	0.5963851211630324	0.985215596214123	0.05620623886079381	0.9652726149370701	0.9850108963369207	0.9707963908305988	0.9901263944100791	0.9667994273037088	439	7	431	0.21692543450147583	93.49486227013608	male	2yr
lh_L_d32	0.03997949886104784	0.005494366329754973	-1.3458718823293851	1.9214012198790287	0.7679174263750013	-0.3688839535041177	0.29369835837442615	0.3319468070243317	-0.08853797816517646	0.17834383820887312	0.054681144878497935	0.4425362436500331	0.7122142244341166	0.7689884088469867	0.7399294254470241	0.929449100634468	0.985215596214123	0.0649002440852992	0.9652726149370701	0.9850108963369207	0.9899968528809033	0.9901263944100791	0.9866879015533062	439	7	431	0.21263600779874764	91.64611936126023	male	2yr
lh_L_8BM	0.03403189066059225	0.005410710722629136	-0.5833633041925042	1.987495902862868	0.25957123187671366	-0.22995146782881884	-0.03972505178159832	0.190025100954982	0.19582738131337424	0.5596487553797236	0.046867469488667435	0.7951945294910705	0.8181294821980766	0.9683123290040764	0.8492894611692259	0.8447452777985676	0.985215596214123	0.05932969335445215	0.9652726149370701	0.9850108963369207	0.9981441404227542	0.9901263944100791	0.970712151615894	439	7	431	0.2158682102535059	93.03919861926104	male	2yr
lh_L_p32	0.04783371298405468	0.006214159407777962	-0.3852781793750773	2.1349612976559924	0.42693954462738176	-0.21130591681414462	-0.7135688554749481	0.26596953348696417	0.5337103520971392	0.700031326404674	0.03276417159323209	0.669423361713091	0.8326485662134024	0.47549382171139454	0.7902626729173885	0.593541945824328	0.985215596214123	0.05620623886079381	0.9652726149370701	0.9850108963369207	0.9707963908305988	0.9901263944100791	0.9667994273037088	439	7	431	0.21685140585881021	93.4629559251472	male	2yr
lh_L_10r	0.05994533029612756	0.006702816984325258	-1.3784594281694431	1.2857596270961966	1.446036244342127	0.3605557472921448	-1.6716813825462444	-0.3348891327912738	1.60616474317572	0.1680614860049352	0.19852696428603067	0.14816703623320213	0.7184315755440593	0.09458716724958434	0.7377087200291447	0.1082377176662518	0.985215596214123	0.19907690047518867	0.9652726149370701	0.9850108963369207	0.9625494832958961	0.9901263944100791	0.8060259597771494	439	7	431	0.21518922684703176	92.74655677107069	male	2yr
lh_L_47m	0.06176082004555808	0.007484894933642987	0.43397804972071713	2.2374526107547874	-0.476449239487322	-0.8771582385358409	1.0643340669397505	0.9061875655333506	-1.124689952786523	0.6643043807912236	0.02525677328980148	0.6337543622784478	0.3804006955816239	0.28717739051369895	0.3648365833773367	0.2607204407149155	0.985215596214123	0.05614982358140107	0.9652726149370701	0.9850108963369207	0.9707963908305988	0.9901263944100791	0.9372565323632472	439	7	431	0.2167537759564831	93.4208774372442	male	2yr
lh_L_8Av	0.02233029612756265	0.007507865084470653	1.2037152217227238	2.6525832729138754	-1.356663260145186	-0.08791736263870788	0.05171736198941988	0.033305307679457996	0.06185973854955929	0.22869966686811682	0.007987842180229455	0.17488823132618347	0.929942356650082	0.9587539028854546	0.9734311211933264	0.9506745300449211	0.985215596214123	0.05614982358140107	0.9652726149370701	0.9850108963369207	0.9981441404227542	0.992625537667561	0.9894912155365493	439	7	431	0.215332601880477	92.80835141048559	male	2yr
lh_L_8Ad	0.01698405466970388	0.004306718589484479	0.2483307969719365	2.4035754759596113	-0.48834520264373393	0.02018114440080915	-0.3926536367765435	-0.02875897941849194	0.36326787929307974	0.8038784725922639	0.016235615119202344	0.6253053487221762	0.9838988694116381	0.6945753183014505	0.9770568170182041	0.7164047853782761	0.985215596214123	0.05614982358140107	0.9652726149370701	0.9948921528687513	0.9707963908305988	0.99352406674323	0.9695601460248296	439	7	431	0.21580760234875457	93.01307661231323	male	2yr
lh_L_9m	0.04283143507972664	0.004570992908705414	-0.19542814637985842	1.9434999873822145	0.11353839430669456	-0.17326437909717507	-0.2954168096652732	0.23314831302772349	0.1403591666236919	0.8450577837705665	0.05195577690664134	0.9096037256087548	0.8624436215473347	0.7676754937593301	0.8156462400686332	0.8883762187289613	0.985215596214123	0.062485020731575296	0.9744056145297894	0.9850108963369207	0.9899968528809033	0.9901263944100791	0.9815957032234272	439	7	431	0.2168686219188454	93.47037604702237	male	2yr
lh_L_8BL	0.009854214123006832	0.008831486649220496	-1.0535216808456107	2.307750155543617	1.0828401014851348	-0.23630902135441276	-2.0719814257239957	0.25568128884057917	1.949450839370178	0.29210196294486823	0.021013036694521713	0.27887940246667875	0.8131928871260741	0.03826717343212498	0.798196944379168	0.05124160823134743	0.985215596214123	0.05614982358140107	0.9652726149370701	0.9850108963369207	0.9625494832958961	0.9901263944100791	0.7630826739149172	439	7	431	0.21494209125018923	92.64004132883156	male	2yr
lh_L_9p	0.024309794988610488	0.005241492319757825	0.56925964455676	2.3703296803551175	-0.5509161152915079	-0.07674743619885056	-0.8366807666011417	0.0537522331658956	0.9453774137949721	0.5691799490773595	0.017772230155401414	0.5816911797203902	0.9388244671664107	0.40277203304279086	0.9571325668723468	0.3444662289318954	0.985215596214123	0.05614982358140107	0.9652726149370701	0.9850108963369207	0.9707963908305988	0.9914599276069725	0.9667994273037088	439	7	431	0.21626151912542185	93.20871474305682	male	2yr
lh_L_10d	0.04807744874715264	0.004519527767167155	0.16666306564307348	2.0709367570952906	-0.2413805318168033	-0.20833426253232085	-0.06329705309105998	0.35857084250328225	-0.23930304470560285	0.8676351683504434	0.03836470659241346	0.8092602000839686	0.8349679808814447	0.9495299623524395	0.7199161624720336	0.8108706046554324	0.985215596214123	0.05633972325206128	0.9652726149370701	0.9850108963369207	0.9981441404227542	0.9901263944100791	0.9695601460248296	439	7	431	0.2159518350470482	93.07524090527778	male	2yr
lh_L_8C	0.020879271070615022	0.00398347876932738	0.4662521353944698	2.3110834225215817	-0.40207944389347355	-0.2625279351251719	-0.4531308233953633	0.26929572581237055	0.5106438434734873	0.6410350353267527	0.020828247464714313	0.6876255604899157	0.7929144512796684	0.6504545412732465	0.7877021210432298	0.6096004695944992	0.985215596214123	0.05614982358140107	0.9652726149370701	0.9850108963369207	0.9707963908305988	0.9901263944100791	0.9667994273037088	439	7	431	0.21707900994212428	93.56105328505556	male	2yr
lh_L_44	0.01603416856492027	0.004088810891895885	0.4537846576767221	2.3199461654660265	-0.44323423871579554	-0.12137596797744205	-0.4087996248313591	0.11381044148780281	0.4509844706088219	0.6499838273165481	0.02034378976297742	0.6575963160336037	0.9033932509091908	0.6826867152517775	0.9093880612684618	0.6520007415081566	0.985215596214123	0.05614982358140107	0.9652726149370701	0.9850108963369207	0.9707963908305988	0.9901263944100791	0.9667994273037088	439	7	431	0.21714402847378333	93.5890762722006	male	2yr
lh_L_45	0.04225056947608201	0.0037427125095696877	-0.4151905283792198	1.7403033264123082	0.6066349750016267	-0.4890972370324599	-0.6261294463169799	0.7030236532863371	0.15103256714558144	0.6780024319746605	0.08180577027718333	0.5440931840654085	0.6247728574715754	0.5312300394351345	0.4820410089887093	0.8799500256963695	0.985215596214123	0.08813597869148919	0.9652726149370701	0.9850108963369207	0.9707963908305988	0.9901263944100791	0.9815957032234272	439	7	431	0.21376154757126714	92.13122700321614	male	2yr
lh_L_47l	0.03689066059225511	0.004762889064410285	-0.6326451281357544	2.251672372173766	0.9941406799751147	-0.756193144764399	0.47898092860742575	0.7585246516890222	-0.4201020183167165	0.5269654101399119	0.024342983821409557	0.3201543828882114	0.4495334022994857	0.6319521962207031	0.44813696094943634	0.6744109283272192	0.985215596214123	0.05614982358140107	0.9652726149370701	0.9850108963369207	0.9707963908305988	0.9901263944100791	0.9667994273037088	439	7	431	0.21585842927492618	93.0349830174932	male	2yr
lh_L_a47r	0.041435079726651475	0.004538909457767436	-0.38610465144486616	2.0458988536030724	0.6646587093441807	-0.11835097568678701	-0.5995086343964959	0.037646978737328876	0.8387978719665271	0.6994191651030691	0.04076632316718044	0.5062688091912336	0.9057895684201179	0.5488337539801957	0.969969150834217	0.40158274508870206	0.985215596214123	0.05731791885628582	0.9652726149370701	0.9850108963369207	0.9707963908305988	0.9918893576327305	0.9667994273037088	439	7	431	0.21531965676089634	92.80277206394632	male	2yr
lh_L_6r	0.0025056947608200447	0.003417204282927636	0.5169569857194122	2.269223434091451	-0.1843469695981189	-0.4897486217635629	0.8831658404401092	0.5118399783021228	-0.8426570250460022	0.60518618613775	0.023254741889387358	0.8537412688641939	0.6243117912481122	0.37714667494086207	0.608763008240021	0.39942028848054545	0.985215596214123	0.05614982358140107	0.9652726149370701	0.9850108963369207	0.9707963908305988	0.9901263944100791	0.9667994273037088	439	7	431	0.21530444351062367	92.7962151530788	male	2yr
lh_L_IFJa	0.021972665148063775	0.0043452363809679245	-0.17748917403367118	1.9041793007057606	0.2549057057926747	-0.644562207215345	0.754693462425837	0.6573119917594891	-0.795011355275673	0.8591241681051198	0.056886836580981176	0.7987959292290341	0.5192109327137844	0.45043293005095675	0.5109803273864195	0.4266068968401736	0.985215596214123	0.06679959706363864	0.9652726149370701	0.9850108963369207	0.9707963908305988	0.9901263944100791	0.9667994273037088	439	7	431	0.21693425570827848	93.49866421026803	male	2yr
lh_L_IFJp	0.0070546697038724425	0.004872327327289476	-1.5992728577262292	2.244885916582694	1.9334889850915318	-0.5205060599875712	-0.1253438038842558	0.5479924739510319	0.2142250704292806	0.10975998771368581	0.024775457278188803	0.05317598869890931	0.6027109052804117	0.9002513751249962	0.5836970705408621	0.8303715464943118	0.985215596214123	0.05614982358140107	0.9652726149370701	0.9850108963369207	0.9981441404227542	0.9901263944100791	0.970712151615894	439	7	431	0.213096114170842	91.84442520763292	male	2yr
lh_L_IFSp	0.029451025056947605	0.004211163078402799	1.687411326279743	2.7432193973368753	-1.5436536716098093	-0.8161183377621737	1.390154058455895	0.8320378743183203	-1.4958807785545407	0.09152428745946763	0.0060840021096291025	0.12267225526216287	0.41443245675683094	0.16448210072676084	0.4053875666826744	0.1346847261003853	0.985215596214123	0.05614982358140107	0.9652726149370701	0.9850108963369207	0.9707963908305988	0.9901263944100791	0.838373225009724	439	7	431	0.21507808016927368	92.69865255295696	male	2yr
lh_L_IFSa	0.034945330296127564	0.0035637448189013332	-0.5312657648061465	1.9907722132102719	0.6836406242212002	0.057888962393478786	-0.8136187434597277	-0.06494323346183176	0.8737763548726448	0.5952346257271669	0.04650593552347814	0.49420212541496367	0.9538370751129993	0.4158633968417681	0.9482191979032137	0.38224005964347385	0.985215596214123	0.05927869246302495	0.9652726149370701	0.9865576392264683	0.9707963908305988	0.9901263944100791	0.9667994273037088	439	7	431	0.21678619816888386	93.43485141078895	male	2yr
lh_L_p9-46v	0.027886104783599083	0.004368728905424117	-0.3722229478702357	2.131000242585536	0.6128029786478013	0.3097208694337277	-1.7962570078970859	-0.23907383852860958	1.6571062978004452	0.7097268617395578	0.03308912219809583	0.5400066211101051	0.756773231132618	0.07245365191941294	0.811048327453946	0.09749798610421535	0.985215596214123	0.05620623886079381	0.9652726149370701	0.9850108963369207	0.9625494832958961	0.9901263944100791	0.8060259597771494	439	7	431	0.21518393167438118	92.7442745516583	male	2yr
lh_L_46	0.02287243735763099	0.004711091765575986	-0.7865663990208676	2.1607871912187573	0.8480045204445978	0.06692366144646168	-1.7973887622610805	-0.06642368394686968	1.9287383495410817	0.4315357354301603	0.03071178195888788	0.3964354532352762	0.9466424761527407	0.07227392352913298	0.9470405147761285	0.05376335280113163	0.985215596214123	0.05614982358140107	0.9652726149370701	0.9850108963369207	0.9625494832958961	0.9901263944100791	0.7630826739149172	439	7	431	0.21528705514303162	92.78872076664663	male	2yr
lh_L_a9-46v	0.034562642369020506	0.004656805403912318	-0.21032825427779475	2.088223189276513	0.055668025803021395	0.13723034660501965	-0.6528364076567873	-0.12030916454776186	0.5882799413946377	0.8334114847384085	0.03677770644332446	0.955606271700737	0.8908487246956146	0.5138617494267229	0.9042382445865751	0.5563444069724383	0.985215596214123	0.05633972325206128	0.9892601130548522	0.9850108963369207	0.9707963908305988	0.9901263944100791	0.9667994273037088	439	7	431	0.21674054886177502	93.41517655942502	male	2yr
lh_L_9-46d	0.028888382687927115	0.0039063026238444635	-0.09215260136326346	2.1805983452136166	-0.09348961982524187	-0.3414548819384845	0.055525708966809424	0.21840729107073295	0.27076085367383956	0.9265767963649625	0.029213137638901095	0.9255145957576435	0.7327611650209411	0.9557196487466363	0.8271117852099317	0.7865749697819477	0.9925323949240666	0.05614982358140107	0.9825110957896391	0.9850108963369207	0.9981441404227542	0.9901263944100791	0.9695601460248296	439	7	431	0.2149784364736063	92.65570612012431	male	2yr
lh_L_9a	0.026592255125284733	0.004904597376864685	0.9969224871866603	2.41872555099714	-0.9663322726123933	-0.1500876424401356	0.04087591009535741	0.27531987959162996	-0.41477561060397156	0.3188021355949434	0.0155749863603913	0.3338779421370932	0.8806954694518249	0.9673948223515281	0.7830704927215827	0.6783061754566952	0.985215596214123	0.05614982358140107	0.9652726149370701	0.9850108963369207	0.9981441404227542	0.9901263944100791	0.9667994273037088	439	7	431	0.21502412828327014	92.67539929008943	male	2yr
lh_L_10v	0.04212072892938495	0.006081443396376596	-1.4074304212932636	1.8312996962263173	1.1094569568260177	-0.009991393272285546	-0.2878833422431989	-0.06598371223360341	0.5512631477365093	0.15929979573691366	0.06705582297412545	0.267233103183093	0.9920281542028444	0.7734360383499744	0.9473907929465035	0.5814532971786139	0.985215596214123	0.07538573887153234	0.9652726149370701	0.9975394217261935	0.9899968528809033	0.9901263944100791	0.9667994273037088	439	7	431	0.21429500296723117	92.36114627887663	male	2yr
lh_L_a10p	0.04153986332574031	0.005854439045701226	-0.42651309616925714	1.948089739557604	0.19887136892333335	-0.32208523842134484	0.12844853899932185	0.3375215287037382	-0.21023077776033358	0.6697340072396203	0.05140422631075506	0.8423633664379822	0.7473881209435818	0.8977940206966726	0.7357237857519408	0.8334875591082217	0.985215596214123	0.062485020731575296	0.9652726149370701	0.9850108963369207	0.9981441404227542	0.9901263944100791	0.970712151615894	439	7	431	0.21645778498849907	93.2933053300431	male	2yr
lh_L_10pp	0.05238496583143508	0.007280254169511568	1.1547641386184553	2.4755933571740742	-0.9766531470627567	-0.17787666752366715	-0.3610233454443517	0.2644766036992069	0.19670144623361302	0.24818702626172506	0.013301498109149086	0.32874089799051165	0.8588198352319858	0.7180819952171751	0.791412690708503	0.8440611782751997	0.985215596214123	0.05614982358140107	0.9652726149370701	0.9850108963369207	0.9883866245955034	0.9901263944100791	0.970712151615894	439	7	431	0.21613509084373933	93.15422415365165	male	2yr
lh_L_11l	0.051758542141230074	0.0065945095985996465	0.4271097542559201	2.2693688388600894	-0.28555398786165276	-0.7462026363232592	0.9434478072147524	0.785007240685854	-1.0336792300705113	0.6692993886378099	0.02324590550722925	0.7752197489176275	0.45554501582735507	0.3454518997646254	0.4324493233089488	0.30128614603154535	0.985215596214123	0.05614982358140107	0.9652726149370701	0.9850108963369207	0.9707963908305988	0.9901263944100791	0.9667994273037088	439	7	431	0.21619438441271327	93.17977968187942	male	2yr
lh_L_13l	0.03892938496583143	0.006285593383051638	0.5170494674865691	2.2323624211961834	-0.633007760293432	-0.390603657936095	0.47471286201088464	0.406478813782214	-0.5559427491569723	0.6051216274955459	0.02559101937637375	0.5267285753117503	0.6960902213942399	0.6349916490752101	0.6843908206985483	0.5782499929707845	0.985215596214123	0.05614982358140107	0.9652726149370701	0.9850108963369207	0.9707963908305988	0.9901263944100791	0.9667994273037088	439	7	431	0.21700869241769102	93.53074643202483	male	2yr
lh_L_OFC	0.029425968109339413	0.006466801533738292	0.6934940092481844	2.4833503949353535	-1.0125493125522047	-0.5617408342459423	0.7855830953990812	0.5777745170664735	-0.8276705580521171	0.4879995840920561	0.013015299224509764	0.3112754811832442	0.5742926085154857	0.43211177123672473	0.5634163619811523	0.40785709726167463	0.985215596214123	0.05614982358140107	0.9652726149370701	0.9850108963369207	0.9707963908305988	0.9901263944100791	0.9667994273037088	439	7	431	0.21569292905552306	92.96365242293044	male	2yr
lh_L_47s	0.034371298405466995	0.0070321239686179345	-1.2752305880961594	1.9461666304329628	1.3076065190598112	-0.6035593851754923	0.22427340629302178	0.6483210260011342	-0.32435151496894377	0.20222763767722873	0.05163472691506083	0.19100680462951514	0.5461366222935309	0.8225445678732282	0.5167773374942639	0.7456719225754271	0.985215596214123	0.062485020731575296	0.9652726149370701	0.9850108963369207	0.9899968528809033	0.9901263944100791	0.9695601460248296	439	7	431	0.21598220485642924	93.08833029312102	male	2yr
lh_L_LIPd	0.03635763097949885	0.00398009869380976	-0.13729524583201194	2.333155571518483	0.6616365248605791	0.1300166668928005	-1.6926926542931071	-0.13394357608485533	1.7365753588852617	0.8907974281289943	0.019639981692079297	0.5082041935890571	0.8965532403455586	0.09051398421935594	0.8934471919959738	0.08246215206253221	0.9896432856917795	0.05614982358140107	0.9652726149370701	0.9850108963369207	0.9625494832958961	0.9901263944100791	0.8016946763074076	439	7	431	0.21386328795539344	92.17507710877457	male	2yr
lh_L_6a	0.00146469248291572	0.0040405981074182196	-1.1719343746474533	2.4535291401307173	1.273590871950707	-0.5613987904891902	-0.7121517013100452	0.5854517470890874	0.9034487266938535	0.24122340480613658	0.014146207735163788	0.2028084489002291	0.574525708385764	0.47637084166865973	0.5582440027648972	0.366287789038356	0.985215596214123	0.05614982358140107	0.9652726149370701	0.9850108963369207	0.9707963908305988	0.9901263944100791	0.9667994273037088	439	7	431	0.2161580230816441	93.16410794818862	male	2yr
lh_L_i6-8	0.012817767653758538	0.006766144758638697	-1.3434043121139823	2.2319843556167305	1.2449233075594923	-0.5389130933570861	0.7590175413332807	0.5183642889520206	-0.13404690369019262	0.17914109137174106	0.025615996923947996	0.21315994248281878	0.5899468222519003	0.44784206364998325	0.6042041256821051	0.8933654853079054	0.985215596214123	0.05614982358140107	0.9652726149370701	0.9850108963369207	0.9707963908305988	0.9901263944100791	0.9815957032234272	439	7	431	0.21081728956193105	90.86225180119229	male	2yr
lh_L_s6-8	0.008236902050113902	0.00926171655851968	-1.929461056319064	2.4032098338031713	1.7157375330056972	-0.20987333580620715	-1.5289587253288017	0.257345647923838	1.9233546691991839	0.05367365022827156	0.016251858990515462	0.0862100918950418	0.8337665336952795	0.12627467641728776	0.7969119567719082	0.05443552317389092	0.985215596214123	0.05614982358140107	0.9652726149370701	0.9850108963369207	0.9707963908305988	0.9901263944100791	0.7630826739149172	439	7	431	0.21247778662818376	91.57792603674719	male	2yr
lh_L_43	0.010514806378132112	0.005897170334635358	0.3358586117968421	2.3259956064736156	-0.3142037135050284	-0.3978762470635019	0.26075008060889066	0.3665690218747144	-0.04475354733422731	0.7369774888830969	0.020018785066302835	0.7533663224405803	0.6907214097821388	0.7942852428325714	0.7139405189667838	0.964303751822005	0.985215596214123	0.05614982358140107	0.9652726149370701	0.9850108963369207	0.9899968528809033	0.9901263944100791	0.9894912155365493	439	7	431	0.2164921997588458	93.30813809606255	male	2yr
lh_L_OP4	0.03261731207289294	0.004137189629034089	-0.939136559204392	1.6721816379498975	0.9789926107272738	-1.0037915042636947	0.8089430962320063	1.092147700659553	-0.9910824812008141	0.3476606359624621	0.09448851017401072	0.32758363057946316	0.31547912023843805	0.41854787825769457	0.2747681858593686	0.32164530660713975	0.985215596214123	0.1000141540438359	0.9652726149370701	0.9850108963369207	0.9707963908305988	0.9901263944100791	0.9667994273037088	439	7	431	0.2155777317209517	92.91400237173019	male	2yr
lh_L_OP1	0.024457858769931683	0.005345210993880194	-1.2282674965114466	1.9284702565504106	1.1514059442137685	-0.8140044797232895	1.1650191559015544	0.7995393701610978	-1.0710938323175854	0.21934656830779486	0.05379666039040341	0.249565269532237	0.41564238465215875	0.24401123893915377	0.4239777274833213	0.284127241163057	0.985215596214123	0.0640604969122567	0.9652726149370701	0.9850108963369207	0.9707963908305988	0.9901263944100791	0.9667994273037088	439	7	431	0.21598660376171472	93.09022622129905	male	2yr
lh_L_OP2-3	0.02975626423690204	0.006016387079723518	-0.9391954789992416	1.9662898650101601	0.9283223479547198	-0.8499308180810972	1.378811512894792	0.9149712932696457	-1.4961326194869993	0.34763038979892047	0.04926513687817728	0.35324038501243493	0.39536355043197624	0.16795287609931098	0.36020670065245897	0.1346190990281931	0.985215596214123	0.061709271798962545	0.9652726149370701	0.9850108963369207	0.9707963908305988	0.9901263944100791	0.838373225009724	439	7	431	0.21548017742551653	92.87195647039762	male	2yr
lh_L_52	0.030277904328018215	0.00578540786942818	-0.7875047531968291	2.110304980319609	0.9272187806998354	-0.49645927901231446	0.09652028604180468	0.4721147917665757	0.10610984551944534	0.43098644704330225	0.0348320948964636	0.35381295369684174	0.6195704105912963	0.9231073632119953	0.636844854976843	0.9154951996544385	0.985215596214123	0.05620623886079381	0.9652726149370701	0.9850108963369207	0.9981441404227542	0.9901263944100791	0.9815957032234272	439	7	431	0.2163502538185109	93.24695939577818	male	2yr
lh_L_RI	0.03139179954441915	0.00394593261191998	-1.3467145170701385	1.6215728195748962	1.3308777742860851	-0.4892649198550805	0.4743256697407974	0.5542269096520265	-0.6173878169902626	0.1780721949762062	0.10489484635654008	0.18322923151668846	0.6246541533745193	0.6352676890709328	0.579423564216555	0.5369789558665059	0.985215596214123	0.10880210424374644	0.9652726149370701	0.9850108963369207	0.9707963908305988	0.9901263944100791	0.9667994273037088	439	7	431	0.21513885118351958	92.72484486009691	male	2yr
lh_L_PFcm	0.03245785876993169	0.004096834313867242	-1.6909048133721247	1.501961884536925	1.8500597019622305	-1.0878003391361162	1.3115956203238142	1.2858067880185555	-1.6710600852401902	0.09085498385161837	0.13310695276171142	0.06430494523759926	0.2766832597903611	0.18965661155685787	0.19851050063385434	0.09470981032759974	0.985215596214123	0.13459608854415617	0.9652726149370701	0.9850108963369207	0.9707963908305988	0.9901263944100791	0.8060259597771494	439	7	431	0.21217275786211146	91.44645863857004	male	2yr
lh_L_PoI2	0.04354669703872439	0.011717835859397131	-0.6278917389622394	1.8893847156680998	0.49348708628576077	-0.7572540066913681	1.3391321766888675	0.7843759257555101	-1.3878036605827637	0.5300748630717496	0.058840297409521826	0.6216684622150871	0.44889770002133667	0.18052764713645442	0.43281956019592127	0.1651968398586976	0.985215596214123	0.06825633175978404	0.9652726149370701	0.9850108963369207	0.9707963908305988	0.9901263944100791	0.8906624214468395	439	7	431	0.21578105671947634	93.0016354460943	male	2yr
lh_L_TA2	0.01067425968109339	0.007510370615128138	-0.7037849347320916	2.2945400994324343	0.6658023882830197	-0.16646974868015266	1.7682800419783087	0.1455355381375878	-1.6450289512619716	0.4815667170858522	0.021759494486601236	0.5055374181476082	0.8677872880333531	0.07701409872656861	0.8842880590529845	0.09996384084420232	0.985215596214123	0.05614982358140107	0.9652726149370701	0.9850108963369207	0.9625494832958961	0.9901263944100791	0.8060259597771494	439	7	431	0.2149021188838134	92.62281323892356	male	2yr
lh_L_FOP4	0.022628701594533025	0.005099579673924938	-0.04350068151771246	2.16196143682291	-0.26682886140762563	-0.36380554339042437	0.34357125640757086	0.3570310500650056	-0.35929036957659904	0.9653024212693487	0.030621148760232666	0.7896009314488879	0.7160032228823217	0.7311687442594005	0.7210685609801438	0.7193778779928298	0.9925323949240666	0.05614982358140107	0.9652726149370701	0.9850108963369207	0.9899968528809033	0.9901263944100791	0.9695601460248296	439	7	431	0.21614822513146323	93.15988503166065	male	2yr
lh_L_MI	0.032451025056947594	0.007330347064458107	-0.39791876555478833	2.2059172339029693	0.07335236702778486	-0.7099880585947986	0.9975822014381908	0.5495193833966667	-0.6132448418917222	0.6906900669216691	0.02738979531651089	0.9415257210353635	0.47771154132236116	0.3184819953013551	0.5826490661588735	0.5397144586796457	0.985215596214123	0.05614982358140107	0.986901821693462	0.9850108963369207	0.9707963908305988	0.9901263944100791	0.9667994273037088	439	7	431	0.21336613066244722	91.96080231551477	male	2yr
lh_L_Pir	0.009603644646924824	0.016338612411456965	0.009837764177805337	2.3029680877433645	-0.09498553226529721	-0.4148245340643099	-0.4912800124386997	0.4221167384532456	0.5186678773710065	0.9921507264607944	0.02128063867920093	0.9243263185386513	0.6782703579731916	0.6232284146039744	0.672939810924952	0.6039923659951831	0.9925323949240666	0.05614982358140107	0.9825110957896391	0.9850108963369207	0.9707963908305988	0.9901263944100791	0.9667994273037088	439	7	431	0.21702906184405366	93.53952565478713	male	2yr
lh_L_AVI	0.042605922551252846	0.005831427632164402	0.19300879000365345	2.2561705715573175	-0.015225359823846393	-0.605729437916596	0.44771911165149836	0.6125769285492613	-0.44355340378250296	0.8469520840989843	0.02405995080820957	0.9878523897918207	0.5446944326238543	0.6543559269643995	0.540156117284933	0.6573655006875714	0.985215596214123	0.05614982358140107	0.9905888230045404	0.9850108963369207	0.9707963908305988	0.9901263944100791	0.9667994273037088	439	7	431	0.21685421904746677	93.46416840945817	male	2yr
lh_L_AAIC	0.027829157175398647	0.011117618941353494	0.6559256329524287	2.4905844743690144	-1.1011541207219093	-0.6369841117247584	1.1154368184181762	0.6275205759046761	-0.9653647374861598	0.5118719745477054	0.012753317476899095	0.27082958564133175	0.524135192812643	0.26466327925792266	0.530318052968958	0.3343621569844951	0.985215596214123	0.05614982358140107	0.9652726149370701	0.9850108963369207	0.9707963908305988	0.9901263944100791	0.9667994273037088	439	7	431	0.214341597092956	92.38122834706404	male	2yr
lh_L_FOP1	0.014712984054669713	0.006646844850616024	0.08700070684269604	2.0840906462180775	-0.15254560062052433	-0.39307035183618755	0.5917528221678515	0.4018077149158859	-0.6262593173281742	0.9306709502600585	0.037151922730784596	0.8787566271588697	0.694267521125633	0.5540161192882334	0.6878255439148708	0.5311448659071362	0.9925323949240666	0.05633972325206128	0.9652726149370701	0.9850108963369207	0.9707963908305988	0.9901263944100791	0.9667994273037088	439	7	431	0.21716839664644558	93.59957895461804	male	2yr
lh_L_FOP3	0.018965831435079725	0.005112191595044142	1.6864303120024964	2.639912484079053	-1.8095894404985025	-0.4938144732277007	1.235966445394904	0.5667955608434898	-1.7577995872445291	0.09171294714937633	0.008292743875994532	0.07035947866490298	0.621437210711626	0.21647103653155098	0.5708530869297257	0.0787816156100436	0.985215596214123	0.05614982358140107	0.9652726149370701	0.9850108963369207	0.9707963908305988	0.9901263944100791	0.8016946763074076	439	7	431	0.21238484303020022	91.53786734601631	male	2yr
lh_L_FOP2	0.03282004555808656	0.006501976077108225	-0.6268784008171765	2.0447957202057743	0.6526590916681743	-1.0455678590540154	1.5617207035617948	1.08817255641322	-1.6939919663133796	0.530738946550503	0.04087500188634659	0.5139760809379494	0.2957605950822765	0.11835379929933411	0.276518937586985	0.0902668096422253	0.985215596214123	0.05731791885628582	0.9652726149370701	0.9850108963369207	0.9707963908305988	0.9901263944100791	0.8060259597771494	439	7	431	0.21459120148205973	92.48880783876774	male	2yr
lh_L_PFt	0.022592255125284736	0.0042674180767264145	-0.03020885041818041	2.21745274169263	-0.154140694091091	-0.25620792976402396	-0.08186576346590278	0.2863534742298352	-0.033732065869941874	0.9759004901410704	0.02659216903212525	0.8774988024339982	0.7977902858772269	0.9347534598191596	0.7746074054562757	0.9730908086492032	0.9925323949240666	0.05614982358140107	0.9652726149370701	0.9850108963369207	0.9981441404227542	0.9901263944100791	0.9894912155365493	439	7	431	0.21696230501646846	93.51075346209791	male	2yr
lh_L_AIP	0.03302733485193621	0.0036724809288852618	0.448405061460413	2.3629567746716087	-0.18670474545513294	-0.17224299482494004	0.27356411997288443	0.25638096655808806	-0.45574108140811853	0.6538608895842439	0.018129784066525493	0.8518921351940665	0.8632464979662408	0.7844196105486629	0.7976566833097651	0.6485761767259645	0.985215596214123	0.05614982358140107	0.9652726149370701	0.9850108963369207	0.9899968528809033	0.9901263944100791	0.9667994273037088	439	7	431	0.21593389214492156	93.0675075144612	male	2yr
lh_L_EC	-0.00887243735763097	0.01019561608988109	0.03253644086542756	2.3776278339604886	-0.12015423373246675	-0.31839874590945116	-0.9572344245083086	0.31706339493990365	1.1510396144665316	0.9740442557956973	0.01742440218135397	0.9043609712311043	0.750182489437198	0.33844894532825043	0.7511954995617502	0.24971593856298768	0.9925323949240666	0.05614982358140107	0.9744056145297894	0.9850108963369207	0.9707963908305988	0.9901263944100791	0.9319295851525933	439	7	431	0.21624967403404527	93.20360950867351	male	2yr
lh_L_PreS	0.015706150341685658	0.0065749312069626606	-1.5770667228194564	2.3311595367693845	1.7761537867190107	-0.14453330684287688	1.4557191702062378	0.1434440536456568	-1.4859442285425517	0.11478017318745834	0.019744948881714755	0.07570757292358347	0.885079357502011	0.14547026823604106	0.8859394929110009	0.13729387352428765	0.985215596214123	0.05614982358140107	0.9652726149370701	0.9850108963369207	0.9707963908305988	0.9901263944100791	0.838373225009724	439	7	431	0.2136179563788783	92.06933919929654	male	2yr
lh_L_H	-0.00023917995444191361	0.0006719938528465172	0.5106297010260978	2.331914070308529	-0.4582928700942266	0.24293103324215107	0.4610584151840272	-0.25668845221436254	-0.7274616709029581	0.6096103743442902	0.019705212127875172	0.6467420458477617	0.8080588244998199	0.6447566956859623	0.797419286734749	0.46694318722757056	0.985215596214123	0.05614982358140107	0.9652726149370701	0.9850108963369207	0.9707963908305988	0.9901263944100791	0.9667994273037088	439	7	431	0.21584610560882825	93.02967151740496	male	2yr
lh_L_ProS	0.04822323462414579	0.0054473379386616085	0.5832004270190531	2.3215722766359836	-0.6682907886945232	-0.09625914383548546	-0.5744502027299313	0.09457483385500297	0.5527022874940216	0.5597583837461624	0.020255978119322126	0.5039479920159953	0.9233147588506089	0.565663189101771	0.9246525398920387	0.5804672867309805	0.985215596214123	0.05614982358140107	0.9652726149370701	0.9850108963369207	0.9707963908305988	0.9901263944100791	0.9667994273037088	439	7	431	0.21686396459970708	93.46836874247376	male	2yr
lh_L_PeEc	-0.0035330296127562546	0.008222465272854912	0.2080793804314521	2.2721696065237125	-0.2833790191003622	-0.11175986182607689	-0.2082141081522535	0.08052559779096256	0.4235091142759831	0.8351669868253636	0.023076268246205834	0.77688630983506	0.9110138137012274	0.8350617932769149	0.9358192382445931	0.6719238501828595	0.985215596214123	0.05614982358140107	0.9652726149370701	0.9850108963369207	0.9899968528809033	0.9901263944100791	0.9667994273037088	439	7	431	0.21640969525618786	93.27257865541696	male	2yr
lh_L_STGa	0.011507972665148062	0.00892599604088241	0.16098200905418922	2.217787854906397	-0.12121993270252521	-0.36112202804786936	0.4567025465320012	0.36920434424285975	-0.39409620006468815	0.8721075705156239	0.026569300605750922	0.9035168365239649	0.7180082268080596	0.6478848602355731	0.7119754180390361	0.6935100163800985	0.985215596214123	0.05614982358140107	0.9744056145297894	0.9850108963369207	0.9707963908305988	0.9901263944100791	0.9667994273037088	439	7	431	0.2171513636796793	93.59223774594179	male	2yr
lh_L_PBelt	0.029665148063781323	0.003820683326494937	-1.9242919316814175	1.7431169254018533	1.6572571778042453	-0.17262641161377512	-0.7366219310336464	0.17307760674088707	0.8301058872835189	0.05431800134736215	0.08131319270321652	0.09746749094865136	0.8629450900963487	0.461352294348492	0.8625904265331297	0.40647891878540143	0.985215596214123	0.08812986754061192	0.9652726149370701	0.9850108963369207	0.9707963908305988	0.9901263944100791	0.9667994273037088	439	7	431	0.21474880076346348	92.55673312905276	male	2yr
lh_L_A5	0.03548063781321185	0.00502199507110867	-0.6362979780652525	2.0290420818184263	0.18989168904183845	-0.6003131545866325	0.7507594178616299	0.48071851987295516	-0.4877081609348268	0.5245822225743266	0.04245400428227709	0.8493940051638655	0.5482975534835425	0.4527974567363534	0.6307165667963519	0.6257565704000325	0.985215596214123	0.0577757501886628	0.9652726149370701	0.9850108963369207	0.9707963908305988	0.9901263944100791	0.9667994273037088	439	7	431	0.21417745479849495	92.31048301815133	male	2yr
lh_L_PHA1	0.01841002277904329	0.006506558246476205	-1.3256181463251329	2.3403561597149785	1.2059375353322141	0.055970473062395505	1.6659511074028062	-0.11713832924797386	-1.6529481700606954	0.18496621243300704	0.019265357903746182	0.22784157639735014	0.9553653293581846	0.09572315303495099	0.9067504364513681	0.09834141239828752	0.985215596214123	0.05614982358140107	0.9652726149370701	0.9865576392264683	0.9625494832958961	0.9901263944100791	0.8060259597771494	439	7	431	0.2141364485274085	92.29280931531306	male	2yr
lh_L_PHA3	0.02028473804100228	0.004816662129685381	-1.219028529915173	2.011131621967326	1.044081439835547	-0.22594675583665505	0.7514856374405924	0.20466701146255195	-0.7595225462424477	0.2228333641758815	0.044311555871040076	0.29644771214814836	0.8212428320861046	0.4523604412940878	0.8378322958223176	0.4475400321569486	0.985215596214123	0.05822745416679343	0.9652726149370701	0.9850108963369207	0.9707963908305988	0.9901263944100791	0.9667994273037088	439	7	431	0.2153469216574427	92.81452323435781	male	2yr
lh_L_STSda	0.021728929384965852	0.004964624937254169	-0.24752065114591085	2.234866920152166	0.43099179418416705	-0.5804274656055105	0.561274594122774	0.627425265249945	-0.6445112370821016	0.8045053113249839	0.02542608685690638	0.6664743370608335	0.5616263878801084	0.5746103582173473	0.5303805106435318	0.5192439732339715	0.985215596214123	0.05614982358140107	0.9652726149370701	0.9850108963369207	0.9707963908305988	0.9901263944100791	0.9667994273037088	439	7	431	0.2164148352960434	93.27479401259471	male	2yr
lh_L_STSdp	0.035095671981776766	0.0038592151640466942	0.17936461403304105	2.0442631321512987	-0.1833057975319541	-0.4673840888639953	0.2661547677086567	0.5626477031576813	-0.5108813263118152	0.857651414682424	0.04092755932505191	0.8545580856998202	0.6402251042254292	0.7901200170512322	0.5736748019941285	0.6094341577183346	0.985215596214123	0.05731791885628582	0.9652726149370701	0.9850108963369207	0.9899968528809033	0.9901263944100791	0.9667994273037088	439	7	431	0.21636480308267433	93.25323012863262	male	2yr
lh_L_STSvp	0.029416856492027323	0.003973127923306814	-0.8298205449538921	2.0729121074705454	0.8684237077818252	-0.647248431298196	0.9021719622637887	0.605731662394274	-0.7694942710248088	0.4066402531148484	0.038180460039348524	0.38516242092928843	0.5174711710095505	0.36696552633406176	0.5446929552353068	0.4415999442134281	0.985215596214123	0.05633972325206128	0.9652726149370701	0.9850108963369207	0.9707963908305988	0.9901263944100791	0.9667994273037088	439	7	431	0.21614826147962116	93.15990069771671	male	2yr
lh_L_TGd	0.009218678815489758	0.007649395492842762	0.3826120560074615	2.1671232210849665	-0.7159875963518977	-0.5321109453113048	-0.5070487349966983	0.5021504193458797	0.6641228094766547	0.7020074298784995	0.030225459748985637	0.47399900787042615	0.5946491571034869	0.6121206239209294	0.6155617161754244	0.5066117124727711	0.985215596214123	0.05614982358140107	0.9652726149370701	0.9850108963369207	0.9707963908305988	0.9901263944100791	0.9667994273037088	439	7	431	0.21507536339289238	92.6974816223366	male	2yr
lh_L_TE1a	0.01899544419134398	0.005213752010738478	0.2665098843118455	2.0628587355401824	-0.3211504952261466	-0.1582877347507705	1.6489429417196388	0.20747061812507533	-2.042570404893269	0.7898465480200981	0.039126051634654484	0.7480963456481027	0.8742300725535721	0.09915932464941994	0.8356423367885808	0.041094983280506384	0.985215596214123	0.05633972325206128	0.9652726149370701	0.9850108963369207	0.9701533925159465	0.9901263944100791	0.7630826739149172	439	7	431	0.21342051650057142	91.9842426117463	male	2yr
lh_L_TE1p	0.02714350797266514	0.0048778187899004	-0.5351921394836846	2.10259453745599	0.45466322623946487	-0.23924106214743993	-0.4982547217940867	0.26383399284444936	0.4508796682541425	0.5925170012188957	0.03550122784872478	0.6493515406504373	0.8109186639770528	0.6183045170622055	0.7919078398232022	0.652076277935504	0.985215596214123	0.05633294069583936	0.9652726149370701	0.9850108963369207	0.9707963908305988	0.9901263944100791	0.9667994273037088	439	7	431	0.216993617458623	93.52424912466651	male	2yr
lh_L_TE2a	0.024273348519362192	0.0055895822699702355	0.8518171071781827	2.685575324625708	-1.3165398029629376	-0.8339720647621515	1.100082364429209	0.8833361025174942	-1.4176922031301713	0.39431560992661463	0.007240505225889077	0.18799292813459845	0.40429672582962883	0.2712962369780062	0.37705470319778434	0.15628064742075048	0.985215596214123	0.05614982358140107	0.9652726149370701	0.9850108963369207	0.9707963908305988	0.9901263944100791	0.8860212038036357	439	7	431	0.21286847056255506	91.74631081246123	male	2yr
lh_L_TF	0.012289293849658309	0.005527992546383767	0.6367287224449051	2.183483468791283	-0.9965569912779648	-0.2718226347310049	1.2856344354735307	0.2606279152254136	-1.5527085330039758	0.52430156120599	0.029000225049188637	0.3189795908829881	0.7857584002900412	0.19857067292472985	0.7943794602439775	0.12049278283693454	0.985215596214123	0.05614982358140107	0.9652726149370701	0.9850108963369207	0.9707963908305988	0.9901263944100791	0.8312280396776112	439	7	431	0.21449812273730806	92.44869089977979	male	2yr
lh_L_TE2p	0.016626423690205002	0.005030657064194047	-1.5690909191220452	1.893232063414169	1.6951290960326528	-0.356243472252296	-0.5426595889400263	0.43543796329656526	0.25625709501164723	0.11662675541889186	0.05832701519620116	0.09005093375905057	0.7216582384536661	0.5873642027568864	0.6632445595122007	0.7977523245429811	0.985215596214123	0.06789189550168753	0.9652726149370701	0.9850108963369207	0.9707963908305988	0.9901263944100791	0.9695601460248296	439	7	431	0.2140138238116148	92.23995806280598	male	2yr
lh_L_PHT	0.026947608200455577	0.0050776107990569115	-1.8375682226572712	1.905988051760087	1.9076154245562449	-0.44589590497066994	-0.1415363261479339	0.4844285999015968	0.021093579663505738	0.06612605493851079	0.056651755857367106	0.05644094006802102	0.6556724404258008	0.8874462647593783	0.628081725280267	0.9831710064432266	0.985215596214123	0.06679959706363864	0.9652726149370701	0.9850108963369207	0.9981441404227542	0.9901263944100791	0.9915452852022748	439	7	431	0.21502674346915454	92.6765264352056	male	2yr
lh_L_PH	0.02497038724373577	0.0036820845336727167	-0.24723612614885845	2.1079806445080447	0.38569676722572604	-0.22301727207925454	-0.5668117248190087	0.2552570349679717	0.505594403604594	0.8047254883150932	0.035032663695818186	0.6997212573186098	0.8235220638396646	0.5708421037993299	0.7985245820796526	0.6131414111131595	0.985215596214123	0.05620623886079381	0.9652726149370701	0.9850108963369207	0.9707963908305988	0.9901263944100791	0.9667994273037088	439	7	431	0.21704127484029026	93.54478945616509	male	2yr
lh_L_TPOJ1	0.03749658314350797	0.0041821231160608565	-0.4136521585279321	2.068295240624919	0.45173141557536506	-0.28258229345544444	0.0016612404449475428	0.3380650703236617	-0.16609561930837022	0.6791288687544288	0.038612269039680645	0.6514624834311222	0.7774970551150604	0.9986745225068528	0.7353141522914346	0.868081701558632	0.985215596214123	0.05633972325206128	0.9652726149370701	0.9850108963369207	0.9986745225068528	0.9901263944100791	0.9815957032234272	439	7	431	0.2164608728438924	93.29463619571763	male	2yr
lh_L_TPOJ2	0.03642824601366742	0.005003859241089115	-1.1587655857862562	2.0612973466267253	1.1976588538198183	0.07691699291814673	-1.208855985132616	0.037981175755047565	1.0224962983548143	0.2465517488064839	0.03927468120230042	0.2310498538821656	0.9386895792008	0.22671817850323484	0.9697026907690844	0.3065460637337005	0.985215596214123	0.05633972325206128	0.9652726149370701	0.9850108963369207	0.9707963908305988	0.9918893576327305	0.9667994273037088	439	7	431	0.2155431342411376	92.8990908579303	male	2yr
lh_L_TPOJ3	0.029419134396355368	0.004756712504213348	-0.1602534170285819	2.0629592434394546	0.32570619668612316	-0.6411224482598188	0.859269432565429	0.6679959430568234	-0.9071106041830229	0.8726814523666222	0.03911650061209166	0.7446466554056401	0.5214431304381565	0.3901918844363985	0.5041361821539851	0.3643483109674477	0.985215596214123	0.05633972325206128	0.9652726149370701	0.9850108963369207	0.9707963908305988	0.9901263944100791	0.9667994273037088	439	7	431	0.21628114372360815	93.2171729448751	male	2yr
lh_L_DVT	0.046492027334851936	0.003917029435130079	-0.5825117705724848	1.7673378099488337	0.2629970762441821	0.12417377637665931	-0.6846088546721039	-0.08178632170463518	0.5366185723459828	0.5602220154701802	0.07717167129225015	0.7925528326351995	0.9011776849395368	0.49359077798355633	0.9348166333303781	0.5915311125694924	0.985215596214123	0.08414501508371854	0.9652726149370701	0.9850108963369207	0.9707963908305988	0.9901263944100791	0.9667994273037088	439	7	431	0.21556181323285253	92.90714150335944	male	2yr
lh_L_PGp	0.03690660592255126	0.00493390287361816	-1.5141002039522988	1.4427430445519627	1.3306767535900164	-0.31591825452923983	0.043091912853262276	0.3606703063541929	-0.11003233817274503	0.13000042695861228	0.1490928687653053	0.18329539524842298	0.7520645558658441	0.9656282659210162	0.7183459247680409	0.9123837284638465	0.985215596214123	0.1499211624806681	0.9652726149370701	0.9850108963369207	0.9981441404227542	0.9901263944100791	0.9815957032234272	439	7	431	0.21554633084298128	92.90046859332493	male	2yr
lh_L_IP2	0.037603644646924825	0.004158811956010085	0.5804707495658351	2.2610037852490428	-0.6670185326556003	-0.19113036363472385	-0.5740272489982247	0.2414072177600918	0.5070595372480745	0.5615972065186536	0.023759022666627043	0.5047602956868392	0.8484234593864397	0.5659493620599683	0.809239519193583	0.6121130446935015	0.985215596214123	0.05614982358140107	0.9652726149370701	0.9850108963369207	0.9707963908305988	0.9901263944100791	0.9667994273037088	439	7	431	0.21653971746284947	93.3286182264881	male	2yr
lh_L_IP1	0.04044646924829159	0.0034464194511930517	-0.3119645783069956	1.9355533415305828	0.7513737689426698	-0.3525598262356598	-0.30216517774688956	0.2161755517486328	0.6455189733398011	0.7550674432555375	0.0529224296136836	0.4524277446030973	0.7244184599134889	0.7625261483570278	0.8288509098656928	0.5185909268590846	0.985215596214123	0.06343681960315715	0.9652726149370701	0.9850108963369207	0.9899968528809033	0.9901263944100791	0.9667994273037088	439	7	431	0.21462110515545124	92.50169632199949	male	2yr
lh_L_IP0	0.034637813211845114	0.003495419583277634	-0.04392009035098608	2.084179923158705	0.23076544928272172	-0.18591105147018383	-0.4113639639069362	0.15755347505226588	0.5003535909194097	0.9649681009674848	0.03714380425896503	0.8174970242751705	0.8525145154706557	0.6808056736715061	0.8748086670875043	0.616826125259453	0.9925323949240666	0.05633972325206128	0.9652726149370701	0.9850108963369207	0.9707963908305988	0.9901263944100791	0.9667994273037088	439	7	431	0.216923862348335	93.49418467213238	male	2yr
lh_L_PFop	0.01831435079726652	0.0048300834848532745	-1.1231912823142567	2.30961861833139	1.2035293465712686	-0.3733133639593628	0.05663968258669449	0.40404295406570195	-0.15312806760062328	0.2613562642462135	0.02090927791150177	0.22877154201668537	0.7089152312364274	0.9548322231339883	0.6861811328828153	0.8782972821495842	0.985215596214123	0.05614982358140107	0.9652726149370701	0.9850108963369207	0.9981441404227542	0.9901263944100791	0.9815957032234272	439	7	431	0.2164986814232905	93.31093169343819	male	2yr
lh_L_PF	0.020371298405466965	0.005845538028405456	-0.07514198181150507	2.2147713159129925	0.15103938316690266	0.10226247477951426	-1.9000568324455678	0.004501998567420171	1.7839875761516613	0.940101745567444	0.026775764996303027	0.8799446489757821	0.9185483398998414	0.05742566182022512	0.9964079369842864	0.07442568397218509	0.9925323949240666	0.05614982358140107	0.9652726149370701	0.9850108963369207	0.9625494832958961	0.9995782199623144	0.8016946763074076	439	7	431	0.21539119203936147	92.83360376896479	male	2yr
lh_L_PFm	0.024373576309794975	0.005747129001007492	0.029443807096366188	2.170561016822695	-0.27259625451890535	0.04437966843107497	-0.6456684894690652	0.04544113261682116	0.29252178954598085	0.976510634925234	0.029964371577028057	0.7851635914027096	0.9646017679205158	0.5184940716388247	0.9637556957450533	0.7698877024288442	0.9925323949240666	0.05614982358140107	0.9652726149370701	0.9891950141281209	0.9707963908305988	0.9914599276069725	0.9695601460248296	439	7	431	0.21520811010720395	92.7546954562049	male	2yr
lh_L_PGi	0.03356947608200455	0.0036411357201340637	-0.2697012696163912	2.0671719116763017	0.366126343741941	-0.7305882139755239	1.1768821803132548	0.7296044766428964	-1.2426913677108418	0.7873900837178448	0.038717957908692355	0.7142708007806104	0.46503071317811584	0.23924253546102325	0.4656319850600581	0.21398158613502938	0.985215596214123	0.05633972325206128	0.9652726149370701	0.9850108963369207	0.9707963908305988	0.9901263944100791	0.9110351097536677	439	7	431	0.21587981800303618	93.04420155930859	male	2yr
lh_L_PGs	0.033594533029612766	0.005064166246871273	0.39089343146922495	2.1368643209194618	-0.34687539454206734	-0.3428215231527079	0.35374775988071644	0.49274962921505533	-0.755147651858883	0.6958760094048209	0.03260902871113658	0.7286849326054616	0.7317327329667116	0.7235279266647889	0.622189505776876	0.4501603941139638	0.985215596214123	0.05620623886079381	0.9652726149370701	0.9850108963369207	0.9899968528809033	0.9901263944100791	0.9667994273037088	439	7	431	0.21488171017424537	92.61401708509976	male	2yr
lh_L_V6A	0.04108656036446469	0.007608442467777653	-0.19586174665853698	2.0942048648443135	-0.0047162656832223405	-0.2790783273443469	-0.10674548367218978	0.3624784204121708	-0.19506422358689496	0.8447183790503939	0.0362417346015221	0.9962369783769676	0.7801847148986468	0.9149908979716178	0.7169945466986181	0.8453426699823281	0.985215596214123	0.05633972325206128	0.9962369783769676	0.9850108963369207	0.9981441404227542	0.9901263944100791	0.970712151615894	439	7	431	0.21591232921285197	93.05821389073921	male	2yr
lh_L_VMV1	0.03575626423690204	0.005055540188667385	-0.049810206043135734	2.0390887085809033	-0.38950384238002667	-0.7424450684838735	1.177828453225847	0.7763742104147672	-1.3154118447020295	0.9602736335340707	0.041441174924544716	0.6969034688273745	0.4578177220346339	0.23886500286601342	0.43752806740500294	0.1883715268820213	0.9925323949240666	0.05731791885628582	0.9652726149370701	0.9850108963369207	0.9707963908305988	0.9901263944100791	0.9033516108749887	439	7	431	0.21435951850808427	92.38895247698431	male	2yr
lh_L_VMV3	0.03141685649202733	0.004742887838581552	1.084469797207764	2.401535211088249	-0.8375797249621141	-0.3966803241424375	0.753081517151135	0.46734124122287884	-0.9764453855462405	0.27815655137270934	0.016326437732801357	0.402266783814234	0.6916032113617099	0.4514009303544345	0.6402557546131025	0.32884379980530976	0.985215596214123	0.05614982358140107	0.9652726149370701	0.9850108963369207	0.9707963908305988	0.9901263944100791	0.9667994273037088	439	7	431	0.21509599958381773	92.70637582062542	male	2yr
lh_L_PHA2	0.0074851936218678725	0.007168661455558369	-1.7904733584788561	2.141985537292076	1.671488346511829	-0.37034244213803247	0.5561252228133032	0.3337505285278426	-0.46674742481729964	0.07337784641791113	0.032194645860973606	0.09462525861202253	0.7111273540815826	0.5781252534707109	0.7385678173282292	0.6406805950353859	0.985215596214123	0.05620623886079381	0.9652726149370701	0.9850108963369207	0.9707963908305988	0.9901263944100791	0.9667994273037088	439	7	431	0.2151462577452563	92.72803708820547	male	2yr
lh_L_V4t	0.0234738041002278	0.005840184545853319	0.36090587258114804	2.242838323200419	-0.36816177715636456	-0.34792420871425916	-0.0030384179228173103	0.437029246179402	-0.4183885784153503	0.7181698133740892	0.02490724219404822	0.7127526091745393	0.7278971038576759	0.9975756969803055	0.6620901381671978	0.6756630359435665	0.985215596214123	0.05614982358140107	0.9652726149370701	0.9850108963369207	0.9986745225068528	0.9901263944100791	0.9667994273037088	439	7	431	0.21545492687461776	92.86107348296025	male	2yr
lh_L_FST	0.027079726651480646	0.004224638295159845	0.7700311025506679	2.0257708566883657	-0.8345442725372294	-1.1181131667229787	2.212531579463924	1.1592509345553168	-2.282969504347636	0.4412814431994361	0.042788271721774664	0.4039743501843647	0.2635186637019459	0.026929956687734524	0.24635391519702698	0.022432164757758586	0.985215596214123	0.05779609837045682	0.9652726149370701	0.9850108963369207	0.9625494832958961	0.9901263944100791	0.7382221493007826	439	7	431	0.2144868227500429	92.44382060526848	male	2yr
lh_L_V3CD	0.03767425968109339	0.004902544283078191	-1.5286798622884146	1.5408853848586261	1.6253691173738596	-0.05333318887125983	-0.842912280828605	0.04556862270801803	0.9087784297146307	0.1263438269112722	0.12334468346563826	0.10408393216384215	0.9574664369267378	0.3992775046556559	0.9636540786331498	0.36346709478033157	0.985215596214123	0.1264894487664619	0.9652726149370701	0.9865576392264683	0.9707963908305988	0.9914599276069725	0.9667994273037088	439	7	431	0.21598588238066108	93.08991530606494	male	2yr
lh_L_LO3	0.029125284738040998	0.004863010431580222	-0.9221500075217482	2.0147291333862554	1.1871482487872995	0.02281319615606417	-1.0950740592488315	-0.019598910090562267	1.14392098602135	0.3564503355147729	0.04393303789927569	0.23516914967622982	0.9817992817543226	0.2734841923031621	0.9843633332888907	0.2526564069063034	0.985215596214123	0.05822745416679343	0.9652726149370701	0.9948921528687513	0.9707963908305988	0.9981499345954579	0.9332818295926719	439	7	431	0.21555892413788796	92.90589630342973	male	2yr
lh_L_VMV2	0.030924829157175374	0.0049654669794380706	-1.5061686964956185	1.8552830343485314	1.3817841925280394	-0.3575178812691831	-0.012797151404794246	0.3881467564924679	-0.13084633494946382	0.13202387313947264	0.0635558196233946	0.16703797409721577	0.7207041422454514	0.9897896291597286	0.6979074323580294	0.895896868070787	0.985215596214123	0.07189752094896515	0.9652726149370701	0.9850108963369207	0.9981441404227542	0.9901263944100791	0.9815957032234272	439	7	431	0.2155262978168248	92.89183435905149	male	2yr
lh_L_31pd	0.045772209567198165	0.003845479682375617	-1.0612725361350905	1.2565398718890424	1.1227948659041989	-0.4423040296736098	-0.02457732497084136	0.6174982707700356	-0.23835429662283192	0.2885660631082285	0.20892029932594458	0.2615246263645723	0.6582692153422063	0.9803921058878828	0.5369061215050637	0.8116063119580259	0.985215596214123	0.20892029932594458	0.9652726149370701	0.9850108963369207	0.9981441404227542	0.9901263944100791	0.9695601460248296	439	7	431	0.2152906624481275	92.79027551514295	male	2yr
lh_L_31a	0.04303416856492026	0.005931660475522611	-1.8031478707393245	1.63590775065456	1.5270158717362439	-0.3556547239579976	-0.3211866692989132	0.3016093831008833	0.5934735572899537	0.07136499478462006	0.10185889562347726	0.12675706470231587	0.7220991558300214	0.7480689337636501	0.7629498542453529	0.552864274331464	0.985215596214123	0.10612030367945599	0.9652726149370701	0.9850108963369207	0.9899968528809033	0.9901263944100791	0.9667994273037088	439	7	431	0.2145390673715361	92.46633803713206	male	2yr
lh_L_VVC	0.034086560364464696	0.005362775134740095	0.34812327114731706	2.2174564632222213	-0.4348093041930181	-0.273051829460469	1.181282865041396	0.354842255129148	-1.5040081016591145	0.727747608267745	0.02659191497828006	0.6637008508434004	0.7848133746033324	0.23749037195511502	0.7227077705523386	0.13257928070635397	0.985215596214123	0.05614982358140107	0.9652726149370701	0.9850108963369207	0.9707963908305988	0.9901263944100791	0.838373225009724	439	7	431	0.21516402249893074	92.73569369703915	male	2yr
lh_L_25	0.05776537585421411	0.012715737104679182	-1.3709329543622824	1.7690417708566224	1.1734215600487699	-0.3549520109595849	-0.19318951663996398	0.28892065145236817	0.4021199910809589	0.17039585725894035	0.07688690406420215	0.24062679548571886	0.7226255429669324	0.8468105485949476	0.7726420997797526	0.6875957209912371	0.985215596214123	0.08408779236024524	0.9652726149370701	0.9850108963369207	0.9981441404227542	0.9901263944100791	0.9667994273037088	439	7	431	0.21579282220428442	93.00670637004659	male	2yr
lh_L_s32	0.04104783599088839	0.008052781306717747	-0.2690557033208782	2.1717644128029927	0.03354938973981278	-0.3530347647385896	0.05195924337687804	0.336614267004132	-0.0364216062851794	0.7878868174617042	0.0298734372170925	0.973236480661129	0.7240623779277306	0.9585611685940938	0.7364076997492326	0.970946186283118	0.985215596214123	0.05614982358140107	0.9905888230045404	0.9850108963369207	0.9981441404227542	0.9901263944100791	0.9894912155365493	439	7	431	0.2165748354673712	93.34375408643699	male	2yr
lh_L_pOFC	0.019790432801822327	0.00990161836067314	0.08912392967748844	2.3086182769959693	-0.18003054375352512	-0.28680335685113917	1.0638727284618508	0.2982823740318331	-1.2503097122872717	0.9289834199342383	0.02096477282575466	0.8571285894943758	0.7742628924813942	0.2873863588264822	0.7654876558227304	0.21118643190069863	0.9925323949240666	0.05614982358140107	0.9652726149370701	0.9850108963369207	0.9707963908305988	0.9901263944100791	0.9110351097536677	439	7	431	0.2161881011409863	93.1770715917651	male	2yr
lh_L_PoI1	0.031113895216400917	0.00990195387245838	-0.7111725083580236	2.2485696628102256	0.3553302065871478	-0.1734325673423679	-0.0884175012600545	0.1284706804130029	0.25483875621448976	0.4769773423585947	0.024539888348545383	0.7223422284540305	0.8623114279282877	0.9295448517776632	0.8977764995682903	0.7988476401239026	0.985215596214123	0.05614982358140107	0.9652726149370701	0.9850108963369207	0.9981441404227542	0.9901263944100791	0.9695601460248296	439	7	431	0.2143317556242639	92.37698667405773	male	2yr
lh_L_Ig	0.030986332574031893	0.005408296823408782	-0.7629004996855151	1.8135185178173738	0.8624021813316557	-0.48914836280304064	-0.04515973930662002	0.5541833217093826	-0.1354347155975841	0.44552273819210486	0.06975188514613537	0.3884662406032938	0.6247366640717369	0.963979984868766	0.5794533913220191	0.8922681779031354	0.985215596214123	0.07769286899354155	0.9652726149370701	0.9850108963369207	0.9981441404227542	0.9901263944100791	0.9815957032234272	439	7	431	0.21623191303881903	93.195954519731	male	2yr
lh_L_FOP5	0.03310478359908883	0.00576967901813827	0.115115949917037	2.0119955985161093	0.15727649271300725	-0.7911765693605397	-0.1410726180768399	0.8942525840306939	-0.3321345107057612	0.9083532177436497	0.0442204009681521	0.8750269457800787	0.4288409623244914	0.8878125749019883	0.37118676325974975	0.739787692064729	0.9925323949240666	0.05822745416679343	0.9652726149370701	0.9850108963369207	0.9981441404227542	0.9901263944100791	0.9695601460248296	439	7	431	0.21345392245573674	91.99864057842254	male	2yr
lh_L_p10p	0.03923234624145786	0.004575989937196463	0.3908725527252985	2.1707247872485516	-0.47216153244312287	-0.41006386745163037	0.18417998066052144	0.5125657707768619	-0.41609962787847543	0.6958914429823513	0.029951982329616225	0.6368114946882298	0.6817590973379122	0.8538722639356984	0.6082551019991563	0.6773371022450999	0.985215596214123	0.05614982358140107	0.9652726149370701	0.9850108963369207	0.9981441404227542	0.9901263944100791	0.9667994273037088	439	7	431	0.21633900276749532	93.24211019279048	male	2yr
lh_L_p47r	0.032216400911161736	0.004717326798277321	0.15417939408234332	2.7069070523072463	0.12558565843479746	0.4507206033928613	-2.1102203560720914	-0.551627367640513	2.3929738473814415	0.8774682890513816	0.0067913268651408	0.900059915976857	0.6521909309517107	0.034839379953167174	0.5812036819805062	0.016712432291712452	0.9854304579568246	0.05614982358140107	0.9744056145297894	0.9850108963369207	0.9625494832958961	0.9901263944100791	0.7382221493007826	439	7	431	0.2131255308067105	91.85710377769223	male	2yr
lh_L_TGv	0.013571753986332582	0.00975941161277998	1.79379407895515	2.463121520633575	-1.9010914412316537	-0.32274013064981116	0.46447481176289446	0.32788576101173045	-0.7609635474007022	0.07284604237558602	0.013773322522042454	0.057290036458846	0.7468920572429494	0.6423076016875207	0.7429980401923664	0.4466788403382971	0.985215596214123	0.05614982358140107	0.9652726149370701	0.9850108963369207	0.9707963908305988	0.9901263944100791	0.9667994273037088	439	7	431	0.21491327173024835	92.62762011573705	male	2yr
lh_L_MBelt	0.02884510250569476	0.005744794163729438	-1.734745500120585	1.7174889878857806	1.4539285298934457	-0.6684819022215782	0.7660052009390368	0.5934740286564553	-0.5305730478160724	0.08278589326213398	0.08588986479401506	0.14596612203876147	0.5038260304299007	0.4436732075565921	0.5528639589638451	0.5957146767793904	0.985215596214123	0.09198855341844217	0.9652726149370701	0.9850108963369207	0.9707963908305988	0.9901263944100791	0.9667994273037088	439	7	431	0.21335195861560405	91.95469416332534	male	2yr
lh_L_LBelt	0.017371298405466987	0.005096732538819668	-1.0060178431747662	2.3648452194636613	1.1171122707087142	-0.2465050751640283	-0.20592670045758568	0.2672915176957853	0.19254045808206147	0.3144069868974385	0.01803760765338131	0.26394632454355493	0.8052912762211624	0.8368481684573381	0.7892447171592782	0.8473188797520769	0.985215596214123	0.05614982358140107	0.9652726149370701	0.9850108963369207	0.9899968528809033	0.9901263944100791	0.970712151615894	439	7	431	0.21642564805615697	93.27945431220367	male	2yr
lh_L_A4	0.024405466970387243	0.004733389610493389	-1.246570844785262	2.0062955814473313	1.002026236167762	-0.4312101271996781	0.2121500531189503	0.41368010913406555	-0.09870384907003742	0.21255489757546553	0.044824721177706306	0.3163309216381076	0.6663155909533196	0.8319899715747889	0.6791083961484681	0.9213734126761102	0.985215596214123	0.05822745416679343	0.9652726149370701	0.9850108963369207	0.9899968528809033	0.9901263944100791	0.9815957032234272	439	7	431	0.21598566548020628	93.08982182196893	male	2yr
lh_L_STSva	0.02434624145785876	0.004794134849682512	-0.890897296319295	2.2088822962697803	0.940118487833824	-0.3222898012365625	0.25801716829979443	0.4026979338161642	-0.5164804728842484	0.37298427090311603	0.02718282889813162	0.3471567866056896	0.7472331587243957	0.7963936573368451	0.6871704541052404	0.6055188738260341	0.985215596214123	0.05614982358140107	0.9652726149370701	0.9850108963369207	0.9899968528809033	0.9901263944100791	0.9667994273037088	439	7	431	0.21531499828743317	92.80076426188371	male	2yr
lh_L_TE1m	0.02737585421412302	0.005766185009929066	0.34642929886260193	2.305362504099987	-0.5019335042177763	-0.23320971029462992	-0.4333062101032612	0.25760229414089514	0.28270107348756096	0.7290201094116564	0.02114627964064326	0.6157142965864505	0.8155985659939378	0.6647923271753411	0.7967138589871667	0.7774059932784286	0.985215596214123	0.05614982358140107	0.9652726149370701	0.9850108963369207	0.9707963908305988	0.9901263944100791	0.9695601460248296	439	7	431	0.21658686602912827	93.34893925855427	male	2yr
lh_L_PI	0.007763097949886118	0.008437111483165031	0.2525965964764146	2.101056218372593	-0.409554530206552	-0.3685879883098004	1.4252579381685933	0.3510619444145702	-1.280659975959185	0.8005799603686486	0.03563603154515805	0.6821327576804703	0.7124348500891617	0.15408265392063983	0.7255418771080016	0.20031312378491795	0.985215596214123	0.05633294069583936	0.9652726149370701	0.9850108963369207	0.9707963908305988	0.9901263944100791	0.9096502288566739	439	7	431	0.21603353188471658	93.11045224231285	male	2yr
lh_L_a32pr	0.04289749430523919	0.00545978106924015	-1.0731296005999862	1.6755823825493767	1.0036446194650663	-0.37332222216113864	0.23512126439246409	0.36960581543422033	-0.1883253538677458	0.2832129715880033	0.09382002199736209	0.3155499395885655	0.7089086391536867	0.8141146146743101	0.7116762174055584	0.8506216114187902	0.985215596214123	0.09959779461303542	0.9652726149370701	0.9850108963369207	0.9899968528809033	0.9901263944100791	0.9713723133552115	439	7	431	0.2167962834959014	93.4391981867335	male	2yr
lh_L_p24	0.025446469248291564	0.006218802371721964	-0.43136026047876397	2.127814331714598	0.5614210082319109	-0.17340105329113104	-0.6265755609323843	0.13423044484007596	0.7616949451570342	0.6662064403495862	0.03335248062905086	0.5745105658260835	0.8623361972403389	0.5309374922948259	0.8932203522523168	0.44624209295161454	0.985215596214123	0.05620623886079381	0.9652726149370701	0.9850108963369207	0.9707963908305988	0.9901263944100791	0.9667994273037088	439	7	431	0.21668801520636477	93.39253455394322	male	2yr
rh_avg	0.006528473804100229	0.0019075307011856355	0.7624283670435706	2.5873259850270447	-0.9511040724354465	-0.5832590187835457	1.2402621953657174	0.5932605894289242	-1.3126218612737937	0.4458043811301984	0.009672403724861453	0.341551547632851	0.5597189459621656	0.21487843051762223	0.5530067694397635	0.18931039936879923	0.985215596214123	0.05614982358140107	0.9652726149370701	0.9850108963369207	0.9707963908305988	0.9901263944100791	0.9033516108749887	439	7	431	0.2159421489871997	93.07106621348308	male	2yr
rh_R_V1	0.03538268792710706	0.003649226769576069	0.27201506959688454	2.2683772792208834	-0.06772053810211978	1.2538182978067667	-2.332290750870563	-1.2701313523781885	2.39515955047946	0.7856104322281787	0.02330622138818893	0.9460080998000865	0.20990805685931702	0.01968540077086626	0.20403784532649205	0.016613134359272468	0.985215596214123	0.05614982358140107	0.986901821693462	0.9850108963369207	0.9625494832958961	0.9901263944100791	0.7382221493007826	439	7	431	0.21362068588669664	92.07051561716625	male	2yr
rh_R_MST	0.02287927107061503	0.003926718314458143	-0.2186881731599303	2.358033303052387	0.5637431592695618	-0.3133498695630595	-0.4509114522556033	0.3593252265901067	0.3980826885208966	0.8268929624561862	0.01837204467110944	0.5729289403179075	0.7540148659681345	0.6520533691998216	0.7193518046885641	0.690569234703617	0.985215596214123	0.05614982358140107	0.9652726149370701	0.9850108963369207	0.9707963908305988	0.9901263944100791	0.9667994273037088	439	7	431	0.21586493360481832	93.03778638367669	male	2yr
rh_R_V6	0.03797949886104784	0.003919567927597204	0.9982584459934323	2.488134969768883	-0.9454432490942937	-0.12583606746137063	-0.09474152305506264	0.19785505167280706	-0.04793146490273626	0.3181540519317735	0.012841498793683551	0.3444326310018838	0.8998616909823508	0.9245201356659877	0.8431584724532195	0.9617708628356004	0.985215596214123	0.05614982358140107	0.9652726149370701	0.9850108963369207	0.9981441404227542	0.9901263944100791	0.9894912155365493	439	7	431	0.21663713743073754	93.37060623264787	male	2yr
rh_R_V2	0.05134168564920274	0.0029099692093581364	0.598089544155846	2.17721267139293	-0.07882174403114725	1.2586603523056858	-1.998429783268206	-1.2399422360724797	2.0332536383587794	0.5497801865140934	0.029464703305819233	0.9371744086180029	0.20815303782059524	0.04567008538156591	0.21499676032173998	0.04202690447550771	0.985215596214123	0.05614982358140107	0.9862126044177821	0.9850108963369207	0.9625494832958961	0.9901263944100791	0.7630826739149172	439	7	431	0.21314741142505286	91.86653432419779	male	2yr
rh_R_V3	0.03882460136674259	0.002951620927967974	0.9761343129713257	2.3963951302051467	-0.815156801874747	-0.13128382380047934	-0.11518233033062925	0.1883554135360723	0.014029795717667038	0.3289979093929035	0.016557230692733946	0.4149825612240342	0.8955507877690477	0.9083006038079513	0.8505980489074192	0.9888062098287879	0.985215596214123	0.05614982358140107	0.9652726149370701	0.9850108963369207	0.9981441404227542	0.9901263944100791	0.9915452852022748	439	7	431	0.21672614329345521	93.40896775947918	male	2yr
rh_R_V4	0.03053302961275626	0.0032399949821848703	0.13678704621120824	2.074108750466201	-0.3828841703955987	-0.8688923594698063	1.7035095542930594	1.003885448278439	-2.0553335287615155	0.8911991230203306	0.038069212087945184	0.7018056488467603	0.3849060090440135	0.08847275154873525	0.31543383134515	0.039846800973584284	0.9896432856917795	0.05633972325206128	0.9652726149370701	0.9850108963369207	0.9625494832958961	0.9901263944100791	0.7630826739149172	439	7	431	0.21355870335716887	92.04380114693978	male	2yr
rh_R_V8	0.02907061503416857	0.00477517155704867	0.6946761704764234	2.3475077212290625	-0.8485364120586768	-0.11901579791989804	-0.01925728710159812	0.12370810705155277	-0.0559470858543273	0.4872582650025167	0.018899481435178448	0.3961393029672543	0.9052628398111842	0.9846358575589407	0.9015463924736904	0.9553839604570025	0.985215596214123	0.05614982358140107	0.9652726149370701	0.9850108963369207	0.9981441404227542	0.9901263944100791	0.9894912155365493	439	7	431	0.21666750258991058	93.38369361625146	male	2yr
rh_R_4	0.006061503416856503	0.005532038863418518	0.19809480669558346	2.2634054812994346	-0.3649940146968251	-0.3123603955313375	-0.37369377856699215	0.3083812570986909	0.4062209582036247	0.8429708879791425	0.02361070517496985	0.715115874082318	0.7547666453941334	0.7086321545284227	0.7577922421536982	0.6845802561205405	0.985215596214123	0.05614982358140107	0.9652726149370701	0.9850108963369207	0.9791024425163701	0.9901263944100791	0.9667994273037088	439	7	431	0.21671022690298974	93.40210779518858	male	2yr
rh_R_3b	0.027562642369020507	0.006339577395884794	0.10841607161309999	2.228755926876466	-0.12314004709713383	-0.4619712121536258	0.3347747342337358	0.4556380947829843	-0.2888751977456051	0.913665652975003	0.02583014885679293	0.9019961995850369	0.6441019649001876	0.7377950210049325	0.6486502445543649	0.7726768842843038	0.9925323949240666	0.05614982358140107	0.9744056145297894	0.9850108963369207	0.9899968528809033	0.9901263944100791	0.9695601460248296	439	7	431	0.2173311487263107	93.66972510103992	male	2yr
rh_R_FEF	-0.002482915717539855	0.007749333610305632	0.8640371010899195	2.359151896447804	-0.952732913139961	-0.45535409927674925	-0.7232960100627981	0.4916900655380733	0.8393827674052041	0.3875675098003325	0.018316756629604677	0.3407254127595486	0.648854511707728	0.469498043584747	0.6229384622733687	0.4012545509056219	0.985215596214123	0.05614982358140107	0.9652726149370701	0.9850108963369207	0.9707963908305988	0.9901263944100791	0.9667994273037088	439	7	431	0.21533942998192543	92.81129432220987	male	2yr
rh_R_PEF	0.010421412300683362	0.006693471134084665	-0.012957109599071861	2.4048524763968078	0.25805494014471925	-0.22060445998563627	-2.0803179933520743	0.28584312323228345	1.9991920102293905	0.9896620115675211	0.016178995488972513	0.7963645065668756	0.8254004280508845	0.03749637547941421	0.7749982778854347	0.045587582717869814	0.9925323949240666	0.05614982358140107	0.9652726149370701	0.9850108963369207	0.9625494832958961	0.9901263944100791	0.7630826739149172	439	7	431	0.2149948298114937	92.66277164875379	male	2yr
rh_R_55b	0.0006514806378132038	0.008678899971281205	1.1879535192432173	2.2037964741939318	-1.2247304026341899	-0.39599880667793214	0.6972252891128903	0.3631706302480607	-0.7658526848145987	0.23485172254042852	0.027538660658808407	0.2206768151557178	0.6921059085527127	0.48566181492096083	0.7164774256660615	0.44376396181518296	0.985215596214123	0.05614982358140107	0.9652726149370701	0.9850108963369207	0.9707963908305988	0.9901263944100791	0.9667994273037088	439	7	431	0.21653811270445783	93.32792657562132	male	2yr
rh_R_V3A	0.04284738041002279	0.004610951190338537	0.7284854628404058	2.531662732866319	-1.1416034903709456	-0.27174511581197397	0.2296506371051318	0.26660418207204317	-0.2570584397339318	0.46631646434543816	0.011352312607521477	0.2536188725492434	0.7858180087454205	0.8183632555603438	0.7897739353258452	0.7971336599721713	0.985215596214123	0.05614982358140107	0.9652726149370701	0.9850108963369207	0.9899968528809033	0.9901263944100791	0.9695601460248296	439	7	431	0.2150548403040345	92.68863617103887	male	2yr
rh_R_RSC	0.0048451025056947495	0.004111007555263159	-1.5823744727239653	2.424244550225082	1.4675300712881172	-0.4640968175579192	-1.1340432473970563	0.47841577410319364	1.4710675996439728	0.11356410869586037	0.015340271429373277	0.14223191509203775	0.64257838173234	0.25677640757717	0.632354308653819	0.14127283625854467	0.985215596214123	0.05614982358140107	0.9652726149370701	0.9850108963369207	0.9707963908305988	0.9901263944100791	0.838373225009724	439	7	431	0.2140714958564101	92.26481471411276	male	2yr
rh_R_POS2	0.04164692482915716	0.0037293725423381135	0.49990936263335584	2.1855546916355753	-0.49965277857310586	-0.10452330426764297	-0.3933768628431536	0.19147668869168144	0.11320723175681395	0.6171388994462491	0.028848200506391825	0.6173195879215033	0.9167540754370165	0.6940411558614304	0.8481521423731387	0.9098662624152869	0.985215596214123	0.05614982358140107	0.9652726149370701	0.9850108963369207	0.9707963908305988	0.9901263944100791	0.9815957032234272	439	7	431	0.21620166341433017	93.1829169315763	male	2yr
rh_R_V7	0.04389293849658314	0.005070499727425757	1.0134110582848512	2.313536700518702	-1.0059085164333381	-1.0395020012984149	1.8229491944137204	1.0478430447640021	-1.8461701115823712	0.31086385958619	0.02069314936293406	0.31445957914446154	0.2985713277909269	0.06831108609215962	0.2947109267961523	0.06486750926043545	0.985215596214123	0.05614982358140107	0.9652726149370701	0.9850108963369207	0.9625494832958961	0.9901263944100791	0.8016946763074076	439	7	431	0.21555905735515732	92.9059537200728	male	2yr
rh_R_IPS1	0.04734396355353075	0.003845713535704519	-0.11600540032979864	1.960408404340312	0.1120085638140194	-0.4134922545929226	0.09811928918280388	0.4711580286678275	-0.24170814704243518	0.9076482618502867	0.04994807432734071	0.9108166163617893	0.6792459959973495	0.9218375708793447	0.6375278885276492	0.8090063162955589	0.9925323949240666	0.06171766661833082	0.9744056145297894	0.9850108963369207	0.9981441404227542	0.9901263944100791	0.9695601460248296	439	7	431	0.21713326944360414	93.58443913019337	male	2yr
rh_R_FFC	0.03241685649202733	0.003952425024414203	-0.10630726165106584	2.066319399278626	-0.032970894836644574	0.05102617162534272	-0.6587905472154404	0.10531864416424934	0.2683500501774844	0.915338570276985	0.03879833086023512	0.9736977975729271	0.9593046657671735	0.510030278249894	0.9161229693446833	0.7884298839879721	0.9925323949240666	0.05633972325206128	0.9905888230045404	0.9865576392264683	0.9707963908305988	0.9901263944100791	0.9695601460248296	439	7	431	0.21529518870009043	92.79222632973898	male	2yr
rh_R_V3B	0.03453302961275627	0.0040625250717574255	0.6442249358702636	2.5779893172339663	-0.6995368037883916	0.08433794866877983	-0.6115476925738853	-0.13155395950446994	0.6803546675101899	0.5194295832853044	0.009937707017237096	0.48421662101487584	0.9327877411915398	0.5408370547802368	0.8953371039114201	0.4962799175532929	0.985215596214123	0.05614982358140107	0.9652726149370701	0.9850108963369207	0.9707963908305988	0.9901263944100791	0.9667994273037088	439	7	431	0.21623386492974095	93.19679578471835	male	2yr
rh_R_LO1	0.030100227790432813	0.004996105029543298	-0.7130802175319704	2.074612680677106	0.8579881437722506	-0.30307438732775216	0.4712282825036406	0.37542476030769056	-0.8233399886482259	0.47579612008074057	0.03802244590845523	0.3908990102834027	0.7618331726946972	0.6374777238041114	0.7073445932535077	0.4103146793009371	0.985215596214123	0.05633972325206128	0.9652726149370701	0.9850108963369207	0.9707963908305988	0.9901263944100791	0.9667994273037088	439	7	431	0.21348730918068495	92.01303025687521	male	2yr
rh_R_LO2	0.043790432801822314	0.0061911527747942514	0.40312029841942865	2.1779690275926518	-0.7013834484864236	-0.6043571050841982	1.33280483649744	0.6040275350690071	-1.5476809414914108	0.6868597286651408	0.029408342712655803	0.4830637484659983	0.5456062477760124	0.18259585814835178	0.545825335734307	0.12169913288097621	0.985215596214123	0.05614982358140107	0.9652726149370701	0.9850108963369207	0.9707963908305988	0.9901263944100791	0.8312280396776112	439	7	431	0.2150609874019085	92.69128557022258	male	2yr
rh_R_PIT	0.031100227790432807	0.005350945784253337	-1.265719063890911	2.0058059038375253	1.1945004965633124	-0.5645683957566698	-0.17824018276234538	0.5994865226310835	0.06366877399039657	0.2056136805931793	0.044876960531865656	0.2322822465873371	0.5723673667681128	0.8585343536662038	0.5488484947898233	0.9492339690273951	0.985215596214123	0.05822745416679343	0.9652726149370701	0.9850108963369207	0.9981441404227542	0.9901263944100791	0.9894912155365493	439	7	431	0.2158475548716828	93.0302961496953	male	2yr
rh_R_MT	0.02741685649202732	0.0047898725753442615	1.6397581464349833	2.8666492670810158	-1.9116343433688319	-0.6555372607228066	0.6958094436769026	0.7343637381150069	-1.0544747812669912	0.10105546364495135	0.004148424772961663	0.055923111093280534	0.5121219045812873	0.4865481743074269	0.4627270810527083	0.2916656006769476	0.985215596214123	0.05614982358140107	0.9652726149370701	0.9850108963369207	0.9707963908305988	0.9901263944100791	0.9667994273037088	439	7	431	0.21433127677767627	92.37678029117846	male	2yr
rh_R_A1	0.029776765375854223	0.006168369570402322	0.39554945818070303	2.1696856458155143	-0.6522281462421303	-0.6740730416407275	0.016731805279088383	0.6432395862139288	0.23049296549746584	0.6924374287743194	0.030030668198249257	0.5142540052354149	0.5002648776476523	0.9866505737657003	0.5200686504583203	0.8177087290722027	0.985215596214123	0.05614982358140107	0.9652726149370701	0.9850108963369207	0.9981441404227542	0.9901263944100791	0.9695601460248296	439	7	431	0.21512691097794193	92.71969863149299	male	2yr
rh_R_PSL	0.025266514806378135	0.007527702974459378	0.36373656299135765	2.2591407070290423	-0.48103605239377806	-0.47504713404714066	0.6481270892490555	0.4803477666409549	-0.6948535119778286	0.7160547375383552	0.02387463369101335	0.6304908756618953	0.634753378171137	0.5169027544105481	0.6309801289692725	0.48714710875858647	0.985215596214123	0.05614982358140107	0.9652726149370701	0.9850108963369207	0.9707963908305988	0.9901263944100791	0.9667994273037088	439	7	431	0.21686634707967814	93.46939559134128	male	2yr
rh_R_SFL	0.026280182232346263	0.008605903126401781	0.9787940179921021	2.4459443660583706	-0.8229415959042697	-0.16663144380607303	-0.7825147786206913	0.18039143004621883	0.7372663365162744	0.32768176603832777	0.014447329181884846	0.4105412068520179	0.8676600510040852	0.43391210353676213	0.8568452817983141	0.4609603995350696	0.985215596214123	0.05614982358140107	0.9652726149370701	0.9850108963369207	0.9707963908305988	0.9901263944100791	0.9667994273037088	439	7	431	0.21624946374122103	93.20351887246625	male	2yr
rh_R_PCV	0.04219134396355353	0.004440632174360037	-0.6468279326035975	2.043416218243784	0.40821861766980644	-0.25323848811822486	-0.06932589116306666	0.1703374203634013	0.2233454283924857	0.5177433121454282	0.0410112533408268	0.6831131809201914	0.8000839263566745	0.9447302171443531	0.8647447840599116	0.8232666733399748	0.985215596214123	0.05731791885628582	0.9652726149370701	0.9850108963369207	0.9981441404227542	0.9901263944100791	0.970712151615894	439	7	431	0.2163575650141569	93.25011052110163	male	2yr
rh_R_STV	0.028175398633257378	0.005666643184397309	1.5069354381025513	2.6689702032896134	-1.6237749473700316	-0.08754962367427982	2.177490088268036	0.07542373090744857	-2.318494705943677	0.13182720672431708	0.007608419963544944	0.10442384872623084	0.9302346428355546	0.02944402054623592	0.9398775784499275	0.020422450348708026	0.985215596214123	0.05614982358140107	0.9652726149370701	0.9850108963369207	0.9625494832958961	0.9901263944100791	0.7382221493007826	439	7	431	0.21455145389674818	92.47167662949846	male	2yr
rh_R_7Pm	0.05019589977220957	0.005869733981896582	-0.5565001254904147	1.9445303650077341	0.27793521720654024	-0.4191488360212087	0.24779589610706199	0.407839421534435	-0.2423400626367737	0.577869008677214	0.051831527373393915	0.7810620891166156	0.6751073616368389	0.8042923303583618	0.683391569631935	0.808516673258416	0.985215596214123	0.062485020731575296	0.9652726149370701	0.9850108963369207	0.9899968528809033	0.9901263944100791	0.9695601460248296	439	7	431	0.2159206136514116	93.0617844837584	male	2yr
rh_R_7m	0.04757175398633257	0.004309035669755787	0.9172778000456024	2.3820296866610082	-0.6774475531472742	0.17441300842028992	-0.5963919947419859	0.0005286229086886717	0.2626967509127797	0.35899708740173863	0.017217509388982002	0.4981220356702005	0.8615408917635566	0.5509133870836465	0.9995782199623144	0.7927843212561957	0.985215596214123	0.05614982358140107	0.9652726149370701	0.9850108963369207	0.9707963908305988	0.9995782199623144	0.9695601460248296	439	7	431	0.21478994007579735	92.57446417266863	male	2yr
rh_R_POS1	0.04328018223234626	0.0038614532602593227	1.117492124497779	2.5248694070707245	-1.1922646190066606	-0.4018994174139282	0.4219365182330287	0.4663567765860554	-0.5575144317758381	0.26378396505181356	0.011574129063273386	0.23315750296271687	0.6877580515064916	0.6730713540779503	0.6409601449051942	0.5771760015673131	0.985215596214123	0.05614982358140107	0.9652726149370701	0.9850108963369207	0.9707963908305988	0.9901263944100791	0.9667994273037088	439	7	431	0.21653436104219656	93.32630960918672	male	2yr
rh_R_23d	0.05080865603644647	0.005404247878155285	-0.1332956817389088	2.058614453725196	0.4499815443027465	-0.2462173386774631	-0.34553733644084966	0.3175705929660613	0.19583607895515007	0.8939595426000329	0.03953118703321427	0.6527237481840413	0.8055139943122188	0.7296904462928285	0.7508106836333677	0.8447384698860397	0.9896432856917795	0.05633972325206128	0.9652726149370701	0.9850108963369207	0.9899968528809033	0.9901263944100791	0.970712151615894	439	7	431	0.21583002420108502	93.02274043066764	male	2yr
rh_R_v23ab	0.036865603644646916	0.005384677600950785	0.26162317491461473	2.1360096353353883	-0.20830444485202146	-0.16825913581959903	-0.654356616499806	0.21167213789953804	0.44051154497633155	0.7936119751705032	0.03267862845856747	0.8349912612787006	0.8663794203612409	0.5128820778467498	0.83236282628749	0.6595666524701531	0.985215596214123	0.05620623886079381	0.9652726149370701	0.9850108963369207	0.9707963908305988	0.9901263944100791	0.9667994273037088	439	7	431	0.2166338885268274	93.3692059550626	male	2yr
rh_R_d23ab	0.03903416856492028	0.006085936484623438	1.0546646557581971	2.4521468198818646	-0.953834374957037	-0.23849464351857227	-0.14554148012602794	0.26966709282124024	0.01800161017033724	0.2915787219430387	0.014200670686292346	0.34016748622739834	0.8114974693672463	0.8842833679780651	0.7874163790326212	0.9856375688897272	0.985215596214123	0.05614982358140107	0.9652726149370701	0.9850108963369207	0.9981441404227542	0.9901263944100791	0.9915452852022748	439	7	431	0.21668926119405005	93.3930715746356	male	2yr
rh_R_31pv	0.038872437357630976	0.0047626248696005	-0.06829535849044663	2.286016560231103	0.3410922818251196	-0.583947765108618	0.2640187828456512	0.5931482566887161	-0.23486329463006583	0.945550518892159	0.0222532897660576	0.7330341114170442	0.559255455781506	0.7917654455006274	0.5530819376394396	0.8143148393945673	0.9925323949240666	0.05614982358140107	0.9652726149370701	0.9850108963369207	0.9899968528809033	0.9901263944100791	0.9695601460248296	439	7	431	0.21627217042089308	93.21330545140492	male	2yr
rh_R_5m	0.04749886104783598	0.005330074955648325	-0.4714768864299745	1.9810634118971007	0.19487864508619962	-0.5776341364963972	0.5292133067936501	0.5244596070072426	-0.42427413593187413	0.6373002216066961	0.047584162772369695	0.8454879524198404	0.5635111548889749	0.5966574867421215	0.5999589073339915	0.6713658994231637	0.985215596214123	0.06001904851427815	0.9652726149370701	0.9850108963369207	0.9707963908305988	0.9901263944100791	0.9667994273037088	439	7	431	0.21628322654400345	93.21807064046547	male	2yr
rh_R_5mv	0.04700683371298406	0.004121747541692457	-1.0435864789357727	1.8670626491254527	0.6441167867762765	-0.12392572712709585	-0.5088328879017862	0.06793874155462545	0.6251819164833572	0.2966767512524181	0.06189283958664943	0.5194997056212312	0.9013740826597103	0.6108693647830904	0.945834398681793	0.5318516691065736	0.985215596214123	0.0704566287118462	0.9652726149370701	0.9850108963369207	0.9707963908305988	0.9901263944100791	0.9667994273037088	439	7	431	0.2149595128692618	92.64755004665179	male	2yr
rh_R_23c	0.04030523917995445	0.0034492873505201716	-0.9653052825742205	1.811496698790267	0.8962545792888079	-0.5403332644116344	0.22464808617229004	0.5395345682802026	-0.19248541849831785	0.33439192668305406	0.07006399961725816	0.3701168116330277	0.5889672219781936	0.8222530534935211	0.5895180512303002	0.8473619887033771	0.985215596214123	0.07780112840934802	0.9652726149370701	0.9850108963369207	0.9899968528809033	0.9901263944100791	0.970712151615894	439	7	431	0.21688028172731566	93.47540142447305	male	2yr
rh_R_5L	0.046152619589977226	0.006983519946225325	0.9802505020851245	2.415214071313473	-1.0768536562712478	-0.6952142062517309	1.0583165333556364	0.6401840598530402	-0.9409164009245764	0.3269624812492674	0.015725964097685015	0.2815456499234539	0.4869210707138335	0.2899111577922526	0.5220529446089898	0.346747702081464	0.985215596214123	0.05614982358140107	0.9652726149370701	0.9850108963369207	0.9707963908305988	0.9901263944100791	0.9667994273037088	439	7	431	0.21616694555545415	93.16795353440074	male	2yr
rh_R_24dd	0.022009111617312078	0.004481909983786297	0.009359391656090222	2.3231722567094115	-0.015360628388563757	-0.16328823722898683	-0.6577508665201985	0.17003320550085982	0.6891972648379672	0.9925323949240666	0.020169900529433845	0.9877444737127635	0.8702914949365417	0.5106982309623274	0.8649840226549771	0.49069913781860774	0.9925323949240666	0.05614982358140107	0.9905888230045404	0.9850108963369207	0.9707963908305988	0.9901263944100791	0.9667994273037088	439	7	431	0.21717646451349076	93.60305620531452	male	2yr
rh_R_24dv	0.028838268792710706	0.004514915730468929	-0.4359049599185674	1.9453117065997312	0.42983102253622635	-0.22510642427603972	-0.24656031453214505	0.289509616874165	0.06720140702345875	0.6629056863606952	0.05173747401795242	0.6673185644595598	0.8218964833848991	0.8052485208276258	0.7721914216459237	0.9464213650159775	0.985215596214123	0.062485020731575296	0.9652726149370701	0.9850108963369207	0.9899968528809033	0.9901263944100791	0.9894912155365493	439	7	431	0.21673940339597242	93.41468286366413	male	2yr
rh_R_7AL	0.040428246013667415	0.007543112924603708	1.0728446614072573	2.506193824850695	-1.0572916800139551	-0.4833998991314812	0.04667922862983079	0.47970369108382105	0.126367328280689	0.28334081852643367	0.012203870049768107	0.29037848921402065	0.6288118198036978	0.9627688854487102	0.6314381029298358	0.8994411630505208	0.985215596214123	0.05614982358140107	0.9652726149370701	0.9850108963369207	0.9981441404227542	0.9901263944100791	0.9815957032234272	439	7	431	0.21590166907867775	93.05361937291012	male	2yr
rh_R_SCEF	0.017717539863325738	0.005077858239275896	0.31794388341880864	2.2321087736928837	-0.5428542878750797	0.3557291205158873	-1.2674952066017893	-0.326314776738913	0.9746533215631382	0.7505275042327519	0.02560777470438063	0.5872301316185982	0.7220434346709044	0.2049782764865944	0.7441862093636368	0.3297322545111252	0.985215596214123	0.05614982358140107	0.9652726149370701	0.9850108963369207	0.9707963908305988	0.9901263944100791	0.9667994273037088	439	7	431	0.214675369324928	92.52508417904397	male	2yr
rh_R_6ma	0.0060523917995444244	0.0068351180656099336	1.2808283769897015	2.794613189932725	-1.3332531970459496	0.17401854391345953	-1.8014158533484423	-0.2012479202882227	1.9993681635256095	0.2002539544127152	0.005196184685419118	0.18244872717303895	0.8618508886454322	0.07163735924662912	0.8405047229367366	0.045568533942098796	0.985215596214123	0.05614982358140107	0.9652726149370701	0.9850108963369207	0.9625494832958961	0.9901263944100791	0.7630826739149172	439	7	431	0.21059711951773002	90.76735851214164	male	2yr
rh_R_7Am	0.048587699316628714	0.005601196428355975	-1.041853391507365	1.7992936955667977	0.7969037440755546	-0.4348271549620162	-0.06257144585041166	0.40213816172344485	0.11690128855998815	0.2974796559020596	0.07197223483422573	0.42550693627588276	0.6636878927341464	0.9501077677578924	0.6875823490042985	0.9069382770329655	0.985215596214123	0.07919133437686843	0.9652726149370701	0.9850108963369207	0.9981441404227542	0.9901263944100791	0.9815957032234272	439	7	431	0.21626281383970714	93.20927276491378	male	2yr
rh_R_7PL	0.05048747152619592	0.006646970760152017	1.4076881821560387	2.5300098151111308	-1.4222579355661231	-0.918999302087739	1.531221286422319	1.0217123179147716	-1.7471630116073087	0.15922342272987255	0.011405933591387793	0.1549513854506705	0.3580959372466672	0.1257147116320456	0.30691707933407875	0.08060906579191997	0.985215596214123	0.05614982358140107	0.9652726149370701	0.9850108963369207	0.9707963908305988	0.9901263944100791	0.8016946763074076	439	7	431	0.21511473948863521	92.71445271960177	male	2yr
rh_R_7PC	0.03296810933940775	0.006139288067600805	0.1615402139649737	2.3303613704768344	-0.034464448189170604	-0.17576926200207543	-0.8141891039540169	0.19306389878739028	0.8868768608060786	0.8716679410800172	0.0197870596539833	0.9725067917314832	0.8604752190032958	0.41553662655035406	0.8469089253027159	0.37514520076390634	0.985215596214123	0.05614982358140107	0.9905888230045404	0.9850108963369207	0.9707963908305988	0.9901263944100791	0.9667994273037088	439	7	431	0.21666848972143454	93.3841190699383	male	2yr
rh_R_LIPv	0.028712984054669717	0.0053642524469350835	-0.9004019470711531	1.971811998358399	1.0237111943217856	-0.48887954192635014	1.0439836186059734	0.4972552448025347	-1.2417518259945517	0.367906385011071	0.04863107214123278	0.3059717063969244	0.6249269802136391	0.2964929687388833	0.6190090680745894	0.2143281418641172	0.985215596214123	0.06112655595529954	0.9652726149370701	0.9850108963369207	0.9707963908305988	0.9901263944100791	0.9110351097536677	439	7	431	0.21517400721672175	92.73999711040707	male	2yr
rh_R_VIP	0.04030296127562643	0.007166386382250871	0.37561930600773374	2.2187942404512833	-0.32376232276371764	-0.2412416644274334	0.047437768295078356	0.3026081488750391	-0.3437991372308626	0.7071999359755483	0.026500726036912173	0.7461179830991191	0.8093678207365718	0.9621643281430274	0.7621885035800021	0.7309973491151858	0.985215596214123	0.05614982358140107	0.9652726149370701	0.9850108963369207	0.9981441404227542	0.9901263944100791	0.9695601460248296	439	7	431	0.21558589425870067	92.91752042550002	male	2yr
rh_R_MIP	0.039298405466970374	0.00454736219958266	0.26521157113288796	2.0685373870691675	-0.2551315981358682	-0.6985988364794334	1.290513869990506	0.6917332233216512	-1.2983244835614745	0.7908464815083895	0.03858951874004005	0.798621459733238	0.48480277106590763	0.19687229926017658	0.4891048788271053	0.19417585656276382	0.985215596214123	0.05633972325206128	0.9652726149370701	0.9850108963369207	0.9707963908305988	0.9901263944100791	0.9033516108749887	439	7	431	0.21647570415866432	93.3010284923843	male	2yr
rh_R_1	0.026056947608200456	0.006230461424998415	0.7022730694116449	2.3854857212901175	-0.7759336832914823	-0.5652082890819325	1.0007725861053343	0.5428669849931544	-0.9704821376212801	0.4825088846964358	0.017056584499390605	0.43778814322057746	0.571932099305283	0.31693676585331143	0.5872213887805492	0.3318062242691515	0.985215596214123	0.05614982358140107	0.9652726149370701	0.9850108963369207	0.9707963908305988	0.9901263944100791	0.9667994273037088	439	7	431	0.21674202561859546	93.41581304161465	male	2yr
rh_R_2	0.04097494305239181	0.003613643309927472	-0.6860363167837611	1.6662953870292971	0.6542510714819774	-0.7488015426917336	1.1639679194828745	0.7983569644067626	-1.2644923444720415	0.4926902074591366	0.09565459507531682	0.5129500630075705	0.4539768297835166	0.24443701279737762	0.42466336970992913	0.20605336675758912	0.985215596214123	0.10065977737576944	0.9652726149370701	0.9850108963369207	0.9707963908305988	0.9901263944100791	0.9096502288566739	439	7	431	0.2160567895848312	93.12047631106223	male	2yr
rh_R_3a	0.02636218678815489	0.0037329722569155936	-0.22309718812659676	2.001657448487724	0.2476006964556708	-0.5284179673828918	0.7412971070059307	0.5695523607821994	-0.8208081545001769	0.823459866759336	0.045321585799997136	0.804443371809644	0.5972092695995551	0.4585133154301436	0.5689813475041952	0.4117555530085245	0.985215596214123	0.058385815158715174	0.9652726149370701	0.9850108963369207	0.9707963908305988	0.9901263944100791	0.9667994273037088	439	7	431	0.21681240437819851	93.44614628700357	male	2yr
rh_R_6d	-0.006410022779043282	0.01075668083400588	0.21509172266942608	2.373879180062579	-0.21238656705180545	-0.7956150125433235	-0.5493441891153543	0.8460804780138538	0.854411637156102	0.829695807233274	0.017602309209052758	0.8318054646775299	0.42625583804721634	0.5827692673028879	0.3975078504299341	0.3928769502799738	0.985215596214123	0.05614982358140107	0.9652726149370701	0.9850108963369207	0.9707963908305988	0.9901263944100791	0.9667994273037088	439	7	431	0.21452306560792564	92.45944127701594	male	2yr
rh_R_6mp	0.016972665148063792	0.007487521533074924	-0.30434911279564747	2.3912017977928293	0.3010379993408788	-0.11947312202538829	-1.475433949299592	0.11720302921229846	1.5922455040733126	0.7608619320324821	0.016793319792087934	0.7633855184263588	0.9049005330135893	0.1400959137407531	0.9066991665012302	0.11132955245540739	0.985215596214123	0.05614982358140107	0.9652726149370701	0.9850108963369207	0.9707963908305988	0.9901263944100791	0.8060259597771494	439	7	431	0.21580728363290785	93.01293924578329	male	2yr
rh_R_6v	0.0025512528473804223	0.00701110826451854	-0.6767707583203253	2.132463441205619	0.563373176881224	-0.46919048501120036	-0.9440731823155859	0.44523550145022867	0.6014293403550003	0.4985514139912228	0.03296876682670526	0.5731807982443278	0.6389334860508016	0.3451322524197339	0.6561495734256269	0.5475540614326548	0.985215596214123	0.05620623886079381	0.9652726149370701	0.9850108963369207	0.9707963908305988	0.9901263944100791	0.9667994273037088	439	7	431	0.21456975345149795	92.4795637375956	male	2yr
rh_R_p24pr	0.04059908883826878	0.004995329383441645	1.272043084946472	2.4896388671980594	-1.0885501675893716	-0.6871078978593673	1.1541420148987367	0.7442750530687343	-1.3101687883740867	0.20335781146307763	0.012787295298460415	0.2763523021435196	0.49201473764455783	0.24844195057202956	0.45671009043892274	0.19013874188954571	0.985215596214123	0.05614982358140107	0.9652726149370701	0.9850108963369207	0.9707963908305988	0.9901263944100791	0.9033516108749887	439	7	431	0.21512721247356034	92.71982857610449	male	2yr
rh_R_33pr	0.004633257403189075	0.006154363656979666	0.6759521993617079	2.5283234368700898	-0.8800244744053111	-0.32866191899994124	-0.4794359933554323	0.33475584028660554	0.7523342965504919	0.49907099442819325	0.011460871621868547	0.3788460512269416	0.7424112408881991	0.6316284927190996	0.7378092747026455	0.45185004783269056	0.985215596214123	0.05614982358140107	0.9652726149370701	0.9850108963369207	0.9707963908305988	0.9901263944100791	0.9667994273037088	439	7	431	0.21429085167057402	92.35935707001741	male	2yr
rh_R_a24pr	0.04680182232346243	0.005522903101892866	0.7533105362874934	2.46219870729981	-0.9721066892153052	-0.1348913272758775	-0.5709814149571729	0.17140320231260905	0.4630632106431577	0.451263328819013	0.013808813850010352	0.33099747468072827	0.8926977967099345	0.568012241000723	0.8639067369607937	0.643319059167729	0.985215596214123	0.05614982358140107	0.9652726149370701	0.9850108963369207	0.9707963908305988	0.9901263944100791	0.9667994273037088	439	7	431	0.21566625361514516	92.95215530812756	male	2yr
rh_R_p32pr	0.031072892938496587	0.0047018222620095074	-1.3943426128197824	1.7098872376087706	1.358913889932475	0.8098207138421744	-2.3943063749958013	-0.895817136696624	2.6531021010441247	0.16321416866808036	0.0872867268844574	0.17417387686767594	0.41804322575586483	0.01665183286784646	0.3703504358690579	0.007975574180467166	0.985215596214123	0.09293469156521642	0.9652726149370701	0.9850108963369207	0.9625494832958961	0.9901263944100791	0.7382221493007826	439	7	431	0.21304672598660335	91.82313890022604	male	2yr
rh_R_a24	0.027619589977220957	0.006972406251955984	-0.8978774772611827	2.1608852088542316	0.48542028612752425	-0.11304867013135847	0.25517309270817845	0.11408683932046675	-0.014839543130031966	0.36925087338549534	0.0307042077453439	0.6273782452351238	0.9099919693146428	0.7985894122094788	0.9091689548045118	0.9881601921934797	0.985215596214123	0.05614982358140107	0.9652726149370701	0.9850108963369207	0.9899968528809033	0.9901263944100791	0.9915452852022748	439	7	431	0.21389506960994478	92.1887750018862	male	2yr
rh_R_d32	0.03730979498861048	0.005237557697019115	-0.553059284451409	2.037317951862912	0.5523650158164225	0.15603976441013961	-1.0934127888743754	-0.10744454263737023	0.9778209926201653	0.580222815577339	0.04161819000164233	0.5806982943508707	0.8760016776294186	0.27421260094286226	0.9144363190913368	0.32816286645559667	0.985215596214123	0.05731791885628582	0.9652726149370701	0.9850108963369207	0.9707963908305988	0.9901263944100791	0.9667994273037088	439	7	431	0.2165636856338709	93.33894850819834	male	2yr
rh_R_8BM	0.027838268792710705	0.005341629554590972	0.45572076645516946	2.307057798251601	-0.5308975603667853	0.40039513292835166	-1.4965184457861658	-0.3461005525340469	1.3168309927662	0.6485907869348515	0.021051598192529376	0.5954897684542906	0.6888655084669986	0.13451860474208324	0.7292671481993618	0.1878952816427495	0.985215596214123	0.05614982358140107	0.9652726149370701	0.9850108963369207	0.9707963908305988	0.9901263944100791	0.9033516108749887	439	7	431	0.21523862100323543	92.76784565239447	male	2yr
rh_R_p32	0.056143507972665145	0.0060041062592358935	0.6095337269065445	2.4735743984800407	-0.72486829091574	0.09984419099553783	-0.6495029929149008	-0.09668350278619554	0.5813293378833593	0.5421707244718879	0.013376894845742669	0.46853283547612523	0.9204680239715884	0.5160133125627664	0.9229777413159059	0.561018511415998	0.985215596214123	0.05614982358140107	0.9652726149370701	0.9850108963369207	0.9707963908305988	0.9901263944100791	0.9667994273037088	439	7	431	0.2162863549617428	93.21941898851115	male	2yr
rh_R_10r	0.05919362186788154	0.006244052117086815	-0.3842659191059495	1.9190770347605381	0.2651257618300604	-0.49829198315161055	0.2783652697913606	0.5328412931521718	-0.35322822717676683	0.7007813651350943	0.05497458537148055	0.7909125821769648	0.6182782575766372	0.7807319769971355	0.5941434467215803	0.7239173478584964	0.985215596214123	0.06503529380547698	0.9652726149370701	0.9850108963369207	0.9899968528809033	0.9901263944100791	0.9695601460248296	439	7	431	0.21699292267445278	93.52394967268914	male	2yr
rh_R_47m	0.03902961275626423	0.00622243335146307	0.6872673338309897	2.394418372629856	-0.8982840397758768	-0.2058910131115908	0.27002196238748993	0.18189553013384493	-0.27846985605050534	0.4919142798537913	0.01664674834694114	0.36903413916198036	0.8368760455581024	0.7871433574331774	0.8556647124190113	0.7806517016427559	0.985215596214123	0.05614982358140107	0.9652726149370701	0.9850108963369207	0.9899968528809033	0.9901263944100791	0.9695601460248296	439	7	431	0.21654071697026872	93.32904901418581	male	2yr
rh_R_8Av	0.01947608200455582	0.005826456486819	0.5748186784088636	2.453327857904164	-0.7346372304722993	-0.2212256995992383	-0.9211004711143	0.22389942824943937	1.0007264675775827	0.5654139329766643	0.014154126703932297	0.4625604575416472	0.8249166995723473	0.3569979743054438	0.8228355606280406	0.3169590677920221	0.985215596214123	0.05614982358140107	0.9652726149370701	0.9850108963369207	0.9707963908305988	0.9901263944100791	0.9667994273037088	439	7	431	0.21450422710190534	92.4513218809212	male	2yr
rh_R_8Ad	0.017410022779043285	0.004414266180729587	-0.3287470758106144	2.2373273605275537	0.2231414015923477	-0.2885710467937401	-0.5418238901897979	0.27730224926802594	0.7124583767692652	0.7423468688266497	0.025264952251658836	0.823425456769133	0.7729096546129599	0.5879398319988358	0.781548032597291	0.47618097739581533	0.985215596214123	0.05614982358140107	0.9652726149370701	0.9850108963369207	0.9707963908305988	0.9901263944100791	0.9667994273037088	439	7	431	0.21655508788471156	93.33524287831068	male	2yr
rh_R_9m	0.04990432801822324	0.004601301607295166	-1.103405366626288	1.5227779162382669	1.1396080609676755	0.2881961160729836	-1.58701313844044	-0.10757262028291985	1.2091154237511326	0.26985116717977264	0.12781427678176846	0.2544496255135371	0.7731966216515995	0.11250966899425592	0.9143347167799252	0.22661850443262732	0.985215596214123	0.12996844998595555	0.9652726149370701	0.9850108963369207	0.9707963908305988	0.9901263944100791	0.9110351097536677	439	7	431	0.2135355293275894	92.03381314019103	male	2yr
rh_R_8BL	0.02082915717539864	0.006668617234794371	-0.6459930736395127	2.3397113099490277	0.35496355434269256	0.6619456752979341	-2.3752063794304394	-0.7005349672644181	2.5786480933011893	0.5182838410788397	0.019298650903373547	0.7226168950064106	0.5080060379206746	0.017539140533142917	0.48359327574395694	0.009918777381047302	0.985215596214123	0.05614982358140107	0.9652726149370701	0.9850108963369207	0.9625494832958961	0.9901263944100791	0.7382221493007826	439	7	431	0.2092040930426154	90.16696410136721	male	2yr
rh_R_9p	0.025471526195899777	0.005072962511032464	0.5767582518192305	2.368524667181918	-0.8632639543649212	-0.20608481462387432	-0.6800778243391242	0.2614732793352263	0.5336997795788264	0.5641027753629058	0.017859189427892507	0.3879923577617147	0.836724660349573	0.4964551849434298	0.7937275529620571	0.5935492616954992	0.985215596214123	0.05614982358140107	0.9652726149370701	0.9850108963369207	0.9707963908305988	0.9901263944100791	0.9667994273037088	439	7	431	0.21522033451220557	92.7599641747606	male	2yr
rh_R_10d	0.058517084282460156	0.005662301428849504	-0.02367048647294018	2.1299739344412223	-0.2015777475830585	-0.21876361708884937	-0.08174075629076488	0.23495429117083516	0.042557018073795354	0.981115447790047	0.03317376537500184	0.8402468429660807	0.8268341897330195	0.9348528679487362	0.8142442105186074	0.9660546590342184	0.9925323949240666	0.05620623886079381	0.9652726149370701	0.9850108963369207	0.9981441404227542	0.9901263944100791	0.9894912155365493	439	7	431	0.21650117499086502	93.31200642106282	male	2yr
rh_R_8C	0.02512072892938497	0.003967217391653135	0.16556380967849893	2.0146820342948457	-0.1098909429235218	-0.23569155513745638	-1.1276755811058268	0.2489682623835817	1.177119899459197	0.8685002298441511	0.04393797581371128	0.9124958655403276	0.8136720233368919	0.2594569539768006	0.8033853314841302	0.2391476535722422	0.985215596214123	0.05822745416679343	0.9744056145297894	0.9850108963369207	0.9707963908305988	0.9901263944100791	0.930875812829588	439	7	431	0.21638764533632307	93.26307513995525	male	2yr
rh_R_44	0.023129840546697047	0.004106677568622736	0.507578677162282	2.453433174138072	-0.8154016689397109	-0.9853854312771446	1.9811549478478439	1.0231508347576408	-2.11252485002425	0.6117488474014989	0.014149982800312556	0.41484242934084303	0.3244347830496136	0.04757389978815585	0.3062365347213588	0.0346414568344748	0.985215596214123	0.05614982358140107	0.9652726149370701	0.9850108963369207	0.9625494832958961	0.9901263944100791	0.7630826739149172	439	7	431	0.21474549186744066	92.55530699486692	male	2yr
rh_R_45	0.036722095671981765	0.0041098742978358	0.8242655647115608	2.34535924094277	-0.8217143180363934	-0.8460649905037296	0.9652366457571411	0.9706172705972549	-1.2199080316118078	0.4097886802316628	0.019008754562246127	0.411239508292637	0.3975164897424712	0.33442629598267726	0.3317389024370281	0.2224997408090713	0.985215596214123	0.05614982358140107	0.9652726149370701	0.9850108963369207	0.9707963908305988	0.9901263944100791	0.9110351097536677	439	7	431	0.21525297559697307	92.77403248229538	male	2yr
rh_R_47l	0.031261958997722106	0.004797042057346314	2.4901429950463334	3.1244949869212424	-2.541201849681054	-1.2793113821019906	2.667489817352449	1.2598869375810569	-2.508591090396827	0.012769170878807351	0.0017811055677476337	0.011047212163535955	0.200787426030698	0.007642020485904974	0.20771015154788375	0.012121371108835887	0.985215596214123	0.05614982358140107	0.9652726149370701	0.9850108963369207	0.9625494832958961	0.9901263944100791	0.7382221493007826	439	7	431	0.2117579222194804	91.26766447659605	male	2yr
rh_R_a47r	0.042899772209567213	0.004560616169296937	0.9616067768733209	2.438047929084059	-1.0144299309578777	-0.8424980646863377	1.4253279828901009	0.8470716386184141	-1.4804684251265428	0.33624716603661897	0.014766815953905494	0.3103776482699838	0.3995092225273912	0.154062414898042	0.3969551922401132	0.13874828109535237	0.985215596214123	0.05614982358140107	0.9652726149370701	0.9850108963369207	0.9707963908305988	0.9901263944100791	0.838373225009724	439	7	431	0.21611780477374495	93.14677385748408	male	2yr
rh_R_6r	0.009476082004555799	0.0034959835011056546	-0.3435031876421153	2.3255077805823676	0.23843955836581174	-0.7570120654703242	2.3098755832601388	0.7158140762622314	-2.226647667614157	0.7312199431665267	0.02004482436233976	0.8115401888714167	0.449042633988172	0.020895043214486174	0.474106159510303	0.025970830519177455	0.985215596214123	0.05614982358140107	0.9652726149370701	0.9850108963369207	0.9625494832958961	0.9901263944100791	0.7630826739149172	439	7	431	0.21447959153078763	92.44070394976947	male	2yr
rh_R_IFJa	0.020779043280182232	0.005266526532672197	1.460104122927511	2.479465126470088	-1.3739610260879378	-0.45035272054989334	-0.6584134300229314	0.48686987265739784	0.6253320770073568	0.14426145968213894	0.013157959629714982	0.16945378223354746	0.652456130227355	0.5102725079255177	0.6263505502403257	0.5317531312926043	0.985215596214123	0.05614982358140107	0.9652726149370701	0.9850108963369207	0.9707963908305988	0.9901263944100791	0.9667994273037088	439	7	431	0.21606889054091835	93.12569182313581	male	2yr
rh_R_IFJp	0.017544419134396354	0.005569399162239923	0.2533641452305787	2.3170735802492177	-0.17682435428057477	-0.29610132952589263	-0.7175560544513092	0.29829898551060613	0.7795129148389636	0.7999868318562818	0.020499723914448983	0.8596463585330983	0.7671526986771524	0.4730310621747952	0.7654749785108304	0.43567763285574657	0.985215596214123	0.05614982358140107	0.9652726149370701	0.9850108963369207	0.9707963908305988	0.9901263944100791	0.9667994273037088	439	7	431	0.21694496365800625	93.5032793366007	male	2yr
rh_R_IFSp	0.03301366742596811	0.004120683062968818	0.860646551343808	2.5019489279187277	-0.7117701372319182	0.41594640761470514	-1.5420178303667915	-0.29608922169722923	1.3147057295165414	0.3894327388999609	0.012351174081488324	0.4766071277474889	0.6774492197631496	0.12306926078687107	0.7671619449883413	0.18860882025402226	0.985215596214123	0.05614982358140107	0.9652726149370701	0.9850108963369207	0.9707963908305988	0.9901263944100791	0.9033516108749887	439	7	431	0.21536515280179236	92.8223808575725	male	2yr
rh_R_IFSa	0.039874715261958994	0.004051618058740625	0.07861156480505904	2.0090601137483066	-0.023253077885999694	0.38608708380479073	-1.2830099799357322	-0.3966957676646137	1.2969603717584663	0.9373415886243067	0.04453075897627092	0.9814484000044424	0.6994321752842076	0.19948857967523392	0.6915918215689398	0.19464482223273238	0.9925323949240666	0.05822745416679343	0.9905888230045404	0.9850108963369207	0.9707963908305988	0.9901263944100791	0.9033516108749887	439	7	431	0.21654681098219147	93.33167553332451	male	2yr
rh_R_p9-46v	0.0355990888382688	0.0044385361873855	1.1376227473098568	2.6003619772441824	-1.2333816390862633	-0.263994854882077	-0.1445721958002964	0.31031669497839803	0.026896558362272227	0.2552780439389323	0.009312547221990123	0.21743341197966348	0.7917838833696033	0.8850486510978419	0.7563201366270637	0.9785422385548463	0.985215596214123	0.05614982358140107	0.9652726149370701	0.9850108963369207	0.9981441404227542	0.9901263944100791	0.9915452852022748	439	7	431	0.21610212703303605	93.14001675123853	male	2yr
rh_R_46	0.028794988610478373	0.0041181907001927465	0.5169087267675898	2.5200936447446454	-0.6649508612909217	0.19500453206680604	-0.7909341229306771	-0.26293120435856365	0.9244147696591166	0.6052198754350347	0.011732361664356553	0.5060819229723399	0.845389399657765	0.42898243479512044	0.7926036046496555	0.3552704078116189	0.985215596214123	0.05614982358140107	0.9652726149370701	0.9850108963369207	0.9707963908305988	0.9901263944100791	0.9667994273037088	439	7	431	0.21574321024118484	92.98532361395065	male	2yr
rh_R_a9-46v	0.04159453302961275	0.004572396860509341	-0.2795410182442422	1.7922649983678194	0.30629618269423997	-0.0024157175299688383	-0.5527623148854597	0.09756215152110605	0.34784372035486244	0.7798296640833918	0.07309052721740115	0.7593791454093224	0.9980725381542559	0.5804261766598615	0.9222799797888922	0.7279575534353657	0.985215596214123	0.08017809349302793	0.9652726149370701	0.9980725381542559	0.9707963908305988	0.9901263944100791	0.9695601460248296	439	7	431	0.21663338361077988	93.36898833624613	male	2yr
rh_R_9-46d	0.033776765375854216	0.0038844836669163943	0.4118363043400342	2.3653937001181435	-0.5096858396928972	0.07744924672606898	-0.6769303946238598	-0.011340041456613784	0.4842540638834603	0.6804594097419014	0.01801091293627533	0.6102715750327189	0.93826616517838	0.4984501183461181	0.9909521499236884	0.6282055722280908	0.985215596214123	0.05614982358140107	0.9652726149370701	0.9850108963369207	0.9707963908305988	0.9995782199623144	0.9667994273037088	439	7	431	0.21633429418401795	93.24008079331173	male	2yr
rh_R_9a	0.030915717539863333	0.005923506793434751	-0.3369638991721459	2.2812133932536938	0.16803041304205404	-0.11322178624702707	-0.6745174294865249	0.2275790942901688	0.2577450571463461	0.7361441144971647	0.022535822603984623	0.8665593530814603	0.9098547237979793	0.49998240850411135	0.8199734738450826	0.796603670024339	0.985215596214123	0.05614982358140107	0.9652726149370701	0.9850108963369207	0.9707963908305988	0.9901263944100791	0.9695601460248296	439	7	431	0.21417396110266607	92.30897723524907	male	2yr
rh_R_10v	0.051703872437357634	0.006408396370516701	0.0513514541492916	2.217979934282821	-0.27159108310971647	-0.47313792962031787	0.3972299181057729	0.5228322612408351	-0.49717901031393463	0.9590454676747854	0.02655620059731859	0.7859364564794812	0.6361147777736609	0.6911979218279887	0.6010909870055406	0.6190628216496636	0.9925323949240666	0.05614982358140107	0.9652726149370701	0.9850108963369207	0.9707963908305988	0.9901263944100791	0.9667994273037088	439	7	431	0.2164920902221908	93.30809088576423	male	2yr
rh_R_a10p	0.042223234624145775	0.005535182987935482	0.5018598468447917	2.387007237415529	-0.2352983250081723	0.12658376419054873	-1.2438235990053919	-0.11633254426467514	1.2776669111073413	0.6157661117457511	0.016986156877847217	0.813977195082676	0.89926984785837	0.21356449295370905	0.9073889941111067	0.20136689696067156	0.985215596214123	0.05614982358140107	0.9652726149370701	0.9850108963369207	0.9707963908305988	0.9901263944100791	0.9096502288566739	439	7	431	0.21580416285092344	93.01159418874802	male	2yr
rh_R_10pp	0.04120045558086561	0.006500119158791097	0.22536731104665605	2.344380033004775	-0.4980576601068606	-0.8315839211035219	1.3687258205757158	0.7626721610113691	-1.1879564048519071	0.8216935395418548	0.019058740715802942	0.61844340198042	0.4056438409176669	0.17108499597030025	0.4456589371977926	0.23485058561683392	0.985215596214123	0.05614982358140107	0.9652726149370701	0.9850108963369207	0.9707963908305988	0.9901263944100791	0.9240859999271073	439	7	431	0.21547662120453437	92.87042373915432	male	2yr
rh_R_11l	0.059441913439635535	0.0061060064238856165	0.26615696305297604	2.1302217133531225	-0.34514202960215273	-0.433056485760596	0.2671007341308329	0.5310997245722289	-0.48158548197989826	0.7901183263758652	0.03315331324259962	0.7299875975116346	0.6649737342043003	0.7893916023665546	0.5953496750837987	0.6301004415473499	0.985215596214123	0.05620623886079381	0.9652726149370701	0.9850108963369207	0.9899968528809033	0.9901263944100791	0.9667994273037088	439	7	431	0.21651534948114076	93.31811562637165	male	2yr
rh_R_13l	0.0336879271070615	0.007757592858629857	0.01568851243391251	2.1924191407993208	-0.3923995893435374	-0.4926069153255957	1.145478881502442	0.5235053274509072	-1.2990982654546936	0.9874828916205662	0.02834925578607899	0.6947629894211869	0.6222903608492905	0.2520108387132768	0.6006226446556939	0.19391020830631922	0.9925323949240666	0.05614982358140107	0.9652726149370701	0.9850108963369207	0.9707963908305988	0.9901263944100791	0.9033516108749887	439	7	431	0.21437657184338463	92.39630246449877	male	2yr
rh_R_OFC	0.03116856492027334	0.00636574169791538	-0.20349226105364332	2.048896937205802	0.0851515553871455	-0.5454773123404134	1.3333834234957749	0.5212946344993222	-1.2028945923773326	0.8387502939300687	0.04047219390554152	0.9321409038325548	0.5854252802129793	0.1824060094178389	0.6021615381505949	0.22901711322536955	0.985215596214123	0.05731791885628582	0.9841067160384083	0.9850108963369207	0.9707963908305988	0.9901263944100791	0.9110351097536677	439	7	431	0.216166519101755	93.16776973285639	male	2yr
rh_R_47s	0.025517084282460134	0.0071053532332507885	1.0422868969711907	2.4156375083194193	-1.149220159089888	-0.4335641527215333	1.0168437396480987	0.4862416035444988	-1.2662508415663776	0.29727868543737535	0.01570769022043878	0.2504652103658349	0.6646049707599911	0.30922777074830643	0.6267958773054747	0.20542329047838226	0.985215596214123	0.05614982358140107	0.9652726149370701	0.9850108963369207	0.9707963908305988	0.9901263944100791	0.9096502288566739	439	7	431	0.21557860944210097	92.91438066954552	male	2yr
rh_R_LIPd	0.03816173120728929	0.005203305509683763	0.5196583348488135	2.3135646614997265	-0.7140905705211256	-0.6020899678518861	0.9590392057316665	0.6529929780627719	-1.1354335913471156	0.6033017317389457	0.020691614010007565	0.4751711763516767	0.5471142520414258	0.33753899481634486	0.5137608054541417	0.25619369184535445	0.985215596214123	0.05614982358140107	0.9652726149370701	0.9850108963369207	0.9707963908305988	0.9901263944100791	0.9367890550304879	439	7	431	0.21634468818283065	93.24456060680001	male	2yr
rh_R_6a	0.008184510250569467	0.0038704096968922666	-1.2056377473253457	2.2957298268596733	1.0115364909800784	-0.3000316493653674	-1.108504724867143	0.2973683218398894	1.3823592700152234	0.227957197942102	0.02169133392263431	0.3117597250232613	0.7641530143720708	0.26764389972610014	0.7661853258978721	0.1668614155882947	0.985215596214123	0.05614982358140107	0.9652726149370701	0.9850108963369207	0.9707963908305988	0.9901263944100791	0.8906624214468395	439	7	431	0.21461288558554012	92.49815368736779	male	2yr
rh_R_i6-8	0.01911845102505694	0.008188833786680531	1.7474870923650887	2.7729289399285415	-1.7474372250173684	-0.025581710751681447	-1.7924082852125087	-0.0016143379069823692	1.7703078767980103	0.08055288196294519	0.005555425038912244	0.08056152507823529	0.9795909740024004	0.07306758859956729	0.9987119452675637	0.07667586661968875	0.985215596214123	0.05614982358140107	0.9652726149370701	0.9948921528687513	0.9625494832958961	0.9995782199623144	0.8016946763074076	439	7	431	0.213488644497867	92.0136057785807	male	2yr
rh_R_s6-8	0.012656036446469256	0.00671761809020851	0.5541482938303643	2.7700531275736138	-0.7996719456430958	0.16019667618099506	-1.5226109320525703	-0.2061612875732282	1.7270660901707924	0.5794773613223886	0.005604714985945707	0.42390089125885433	0.8727261476054398	0.12785607311465655	0.8366649262902223	0.08415579475050135	0.985215596214123	0.05614982358140107	0.9652726149370701	0.9850108963369207	0.9707963908305988	0.9901263944100791	0.8016946763074076	439	7	431	0.21255005242343866	91.60907259450207	male	2yr
rh_R_43	0.01728473804100228	0.004226607005423964	0.4323086555486422	1.9874393052721444	-0.41501065250038566	-0.43239983795684567	1.2288683936702038	0.4828343967354109	-1.5170953533571923	0.6655170971406803	0.04687373563362794	0.6781341049576493	0.6654508358725293	0.21912115337261662	0.6292133256443888	0.12924261126112754	0.985215596214123	0.05932969335445215	0.9652726149370701	0.9850108963369207	0.9707963908305988	0.9901263944100791	0.838373225009724	439	7	431	0.21478953685019322	92.57429038243328	male	2yr
rh_R_OP4	0.02963781321184511	0.0042273390719008526	0.2848206468090474	2.3125130491815074	-0.4448785053749203	-0.5251738731171346	0.5695520267203833	0.5145338035679315	-0.5401970889806865	0.7757815532356491	0.020749427045697714	0.6564075569085357	0.5994623256833269	0.5689815741389813	0.6068788328854592	0.5890611200079993	0.985215596214123	0.05614982358140107	0.9652726149370701	0.9850108963369207	0.9707963908305988	0.9901263944100791	0.9667994273037088	439	7	431	0.21689260374217811	93.48071221287877	male	2yr
rh_R_OP1	0.024316628701594543	0.006693652925523551	0.8873196593004143	2.3566948294884624	-0.9739184447092735	-0.7535248651501144	1.3266242937612625	0.8129356144314839	-1.6445317686406689	0.3749068241618536	0.01843839252595062	0.3300970347527742	0.4511345751408602	0.18463299546581557	0.4162549739733563	0.10006640770173669	0.985215596214123	0.05614982358140107	0.9652726149370701	0.9850108963369207	0.9707963908305988	0.9901263944100791	0.8060259597771494	439	7	431	0.21467112996033824	92.52325701290579	male	2yr
rh_R_OP2-3	0.03433257403189067	0.005829163981618547	-0.33503443711303804	1.9647977106169736	0.5568624704278204	-0.8360993403530559	1.968808988207759	0.8626686293903371	-2.0514901537998673	0.7375991088617346	0.04943765529210585	0.5776213978586107	0.40309901945455573	0.048975029763428816	0.38831968508711523	0.040219237523655305	0.985215596214123	0.06171183177842179	0.9652726149370701	0.9850108963369207	0.9625494832958961	0.9901263944100791	0.7630826739149172	439	7	431	0.21242017064344285	91.55309354732384	male	2yr
rh_R_52	0.03497494305239181	0.006190232045853063	0.2928039659660757	2.52350875246278	-0.1855031131419086	-0.3271448679559548	1.560808134951427	0.40502181718216035	-1.9074905284862003	0.7696719966502885	0.011619016816406378	0.8528344387091275	0.7435583174572241	0.11856902745958114	0.6854614740895417	0.056457096389917555	0.985215596214123	0.05614982358140107	0.9652726149370701	0.9850108963369207	0.9707963908305988	0.9901263944100791	0.7630826739149172	439	7	431	0.21346097850456527	92.00168173546763	male	2yr
rh_R_RI	0.03735763097949886	0.0038586658887333645	-0.9881447187563428	1.6409976275492175	0.9524579224711074	-0.37389526483586183	-0.01003385919702636	0.48550216949181324	-0.23322536868835725	0.32308177747540734	0.10079790767274259	0.3408647959348967	0.7084822394922397	0.9919942729955197	0.6273201741309764	0.8155864075907565	0.985215596214123	0.10545908259402548	0.9652726149370701	0.9850108963369207	0.9981441404227542	0.9901263944100791	0.9695601460248296	439	7	431	0.21573958220880451	92.98375993199474	male	2yr
rh_R_PFcm	0.0296879271070615	0.004461867436729125	0.37878599998707674	2.5978687472432385	-0.49909506189661723	-0.6952022448180363	2.105126407965592	0.7729307298834001	-2.3439335480097285	0.7048467844528318	0.00938043419379575	0.61771241620029	0.48692856573551546	0.03528030605627105	0.43956337705050375	0.019081570795455662	0.985215596214123	0.05614982358140107	0.9652726149370701	0.9850108963369207	0.9625494832958961	0.9901263944100791	0.7382221493007826	439	7	431	0.2140886622509995	92.27221343018078	male	2yr
rh_R_PoI2	0.03167881548974944	0.01219458641725987	-0.883964399380476	2.1121875293095385	0.509854006114434	-0.46398677678229383	1.7132678241833532	0.4885841593622282	-1.8425567020043638	0.3767154310682722	0.03467036772853695	0.6101537465474052	0.642657219505498	0.08666327894759607	0.6251361299792867	0.06539376055912229	0.985215596214123	0.05620623886079381	0.9652726149370701	0.9850108963369207	0.9625494832958961	0.9901263944100791	0.8016946763074076	439	7	431	0.21298742424097103	91.79757984785851	male	2yr
rh_R_TA2	0.011309794988610481	0.0052477128022789124	0.36828048159301074	2.2839325337992213	-0.4080643739336662	-0.34248323575520756	-1.1687487566329986	0.35538656767271753	1.2148105501851967	0.7126641048049509	0.02237549625630557	0.6832264145222506	0.7319872579861155	0.24250487168747903	0.7223000104061805	0.2244383560549683	0.985215596214123	0.05614982358140107	0.9652726149370701	0.9850108963369207	0.9707963908305988	0.9901263944100791	0.9110351097536677	439	7	431	0.21640778284818873	93.27175440756935	male	2yr
rh_R_FOP4	0.026391799544419135	0.0051450166691997595	-1.590041546667382	1.883876292425741	1.653964644256866	-0.33512834618498905	-0.2148152997787999	0.28976622796728563	0.4671565257204694	0.11182544037988962	0.05958171072613491	0.09813469659383624	0.7375282708410442	0.8299113238563507	0.7719950860804183	0.6403878949747288	0.985215596214123	0.06847168026305027	0.9652726149370701	0.9850108963369207	0.9899968528809033	0.9901263944100791	0.9667994273037088	439	7	431	0.21534795744444327	92.81496965855504	male	2yr
rh_R_MI	0.03732346241457858	0.0077174526268568334	0.22103617095329325	2.378515689859086	-0.5379273192008712	-0.5219896877201604	1.3903604467395534	0.408568289128478	-1.1153319575269751	0.8250642690913028	0.01738249716250593	0.5906272269308174	0.6016775106231631	0.1644194509385023	0.682856506082496	0.2647081956185259	0.985215596214123	0.05614982358140107	0.9652726149370701	0.9850108963369207	0.9707963908305988	0.9901263944100791	0.9394545766069252	439	7	431	0.2147321147225955	92.54954144543865	male	2yr
rh_R_Pir	-0.02184965831435079	0.016748538378359618	0.4253703513658817	2.070700079413811	-0.5776239649929702	-0.48127296304937167	0.16044632443201265	0.5016899480342101	0.0473749286538769	0.6705667158691679	0.03838683281430456	0.5635180235625725	0.6303225102135182	0.8725295006366971	0.6158856363986569	0.9622144106141917	0.985215596214123	0.05633972325206128	0.9652726149370701	0.9850108963369207	0.9981441404227542	0.9901263944100791	0.9894912155365493	439	7	431	0.21594409087851069	93.0719031686381	male	2yr
rh_R_AVI	0.030535307517084276	0.006214583849850152	0.055553409397630184	2.1248332765214912	0.05458767237362349	-0.5021197747886936	1.4056406679755642	0.510409625711694	-1.4213027483883627	0.9556975810622779	0.03360052709707796	0.9564669601359068	0.6155832708753446	0.15983085346799653	0.6097645146569077	0.15522876487579357	0.9925323949240666	0.05620623886079381	0.9892601130548522	0.9850108963369207	0.9707963908305988	0.9901263944100791	0.8860212038036357	439	7	431	0.21583251725375982	93.02381493637048	male	2yr
rh_R_AAIC	0.026316628701594534	0.011586912212224569	0.5556041831902258	2.356502590301263	-0.6394179068055162	-0.37944697698392993	0.8940449055562834	0.3897137232994485	-1.0790856829274764	0.57848147112994	0.018447938984736813	0.5225511029271738	0.704355971543772	0.37129786526501884	0.6967482475859121	0.2805495330008335	0.985215596214123	0.05614982358140107	0.9652726149370701	0.9850108963369207	0.9707963908305988	0.9901263944100791	0.9667994273037088	439	7	431	0.21638112527496406	93.26026499350951	male	2yr
rh_R_FOP1	0.02223234624145787	0.006522376399271797	-0.5348923411089839	2.216196892868761	0.5606415332306699	-0.8036458257420119	2.958406070716808	0.7796903837861757	-3.1445287243684357	0.5927243046787959	0.026678020591055798	0.5750419319084608	0.42160154947737405	0.003092344679998673	0.43557314039431816	0.0016635457913252896	0.985215596214123	0.05614982358140107	0.9652726149370701	0.9850108963369207	0.9625494832958961	0.9901263944100791	0.6022035764597549	439	7	431	0.21171961492448738	91.25115403245404	male	2yr
rh_R_FOP3	0.027883826879271087	0.005735632405767942	-1.098573433127551	2.1303203423709545	1.1091968941447987	-0.33747955952342673	-0.5352288924520306	0.32867608143806737	0.6452877084814954	0.27195417101897557	0.03314517522315022	0.2673452521689035	0.7357554184358014	0.5924915897019878	0.7424005350389704	0.5187407565921225	0.985215596214123	0.05620623886079381	0.9652726149370701	0.9850108963369207	0.9707963908305988	0.9901263944100791	0.9667994273037088	439	7	431	0.21660755784628014	93.35785743174674	male	2yr
rh_R_FOP2	0.01993849658314351	0.006310063462666671	0.8586832819661914	2.3341229290599146	-0.6540961923672751	-0.5120440468303967	0.6178544482306769	0.5164810000065045	-0.7496363094620954	0.39051527643465456	0.01958928600114643	0.5130498344489575	0.6086201829415601	0.5366712882538116	0.6055185057590371	0.4534737762947587	0.985215596214123	0.05614982358140107	0.9652726149370701	0.9850108963369207	0.9707963908305988	0.9901263944100791	0.9667994273037088	439	7	431	0.21618583505150626	93.1760949071992	male	2yr
rh_R_PFt	0.02922323462414578	0.005622433491874656	-0.7492162789436377	2.0977989295538055	0.526273424620507	-0.5134540935901821	1.1025268447906014	0.4629389407884245	-1.079934150366773	0.4537268589486364	0.03592291112988203	0.5986982448511489	0.6076337149015509	0.2702326944394515	0.643408134202126	0.28017150452270223	0.985215596214123	0.05633972325206128	0.9652726149370701	0.9850108963369207	0.9707963908305988	0.9901263944100791	0.9667994273037088	439	7	431	0.2156996835780023	92.966563622119	male	2yr
rh_R_AIP	0.03853530751708428	0.003500288777271065	-0.1519006468256738	2.0594208724539653	0.4372756535256312	-0.615397800544764	0.4078064010407133	0.5954498645880354	-0.2956278681037979	0.8792652981216971	0.039453937954561216	0.6619114497579481	0.5382920435845875	0.6834158138285626	0.5515428023117712	0.7675142887388131	0.9854304579568246	0.05633972325206128	0.9652726149370701	0.9850108963369207	0.9707963908305988	0.9901263944100791	0.9695601460248296	439	7	431	0.21596868954856874	93.08250519543313	male	2yr
rh_R_EC	0.015760820045558087	0.010143660228199005	0.08029231034336325	2.226563560393154	-0.39409577948991675	-0.2694922547665077	1.9067771291906088	0.23062205482980866	-1.8107431998589214	0.9360047739265377	0.025976456609665053	0.6935103268773661	0.7875509016292842	0.056549454199512496	0.8176084321581396	0.07018061236137497	0.9925323949240666	0.05614982358140107	0.9652726149370701	0.9850108963369207	0.9625494832958961	0.9901263944100791	0.8016946763074076	439	7	431	0.2148299931744478	92.59172705818699	male	2yr
rh_R_PreS	0.028758542141230067	0.007534318843846676	0.6057739798326636	2.1066846559182073	-0.16245704161004526	-0.16028130059502937	-0.7793988551698682	0.21231610878612817	0.5531369198709296	0.5446648504554558	0.03514492312352377	0.8709459546563524	0.872659488397727	0.43574479801391175	0.8318604289102839	0.5801696573093591	0.985215596214123	0.05620623886079381	0.9652726149370701	0.9850108963369207	0.9707963908305988	0.9901263944100791	0.9667994273037088	439	7	431	0.2142595315713116	92.34585810723529	male	2yr
rh_R_H	0.0007813211845102508	0.0013214901233245821	0.21092823007268713	2.339384245339641	-0.33814813471939464	-0.3847474340184093	0.4264878994956415	0.4055775138873258	-0.6388331185958174	0.8329432752514939	0.019315556158012042	0.7352515584578041	0.7004245480982525	0.6697523634745768	0.6850530535497814	0.5229315007759195	0.985215596214123	0.05614982358140107	0.9652726149370701	0.9850108963369207	0.9707963908305988	0.9901263944100791	0.9667994273037088	439	7	431	0.21626634146864815	93.21079317298737	male	2yr
rh_R_ProS	0.043628701594533026	0.0055210961003915445	0.10910185073982862	2.116766234249342	0.0203644648632878	-0.2561768293321071	-0.4387095738912571	0.337226909520197	0.23233736436732946	0.9131217069760185	0.0342796923776498	0.9837526308992747	0.7978142993031342	0.6608719890580288	0.7359458532945187	0.8162759937462315	0.9925323949240666	0.05620623886079381	0.9905888230045404	0.9850108963369207	0.9707963908305988	0.9901263944100791	0.9695601460248296	439	7	431	0.21653282621121192	93.32564809703234	male	2yr
rh_R_PeEc	0.00772209567198177	0.0077838983033965735	0.5253580833866524	2.128503991131013	-0.5543331870061002	-0.08998113447470826	1.025746038122683	0.07841976510008548	-1.155486644616908	0.5993342867548203	0.03329531939824614	0.5793508419450415	0.9283022065143557	0.3050113075860824	0.9374941516685145	0.24789119860565267	0.985215596214123	0.05620623886079381	0.9652726149370701	0.9850108963369207	0.9707963908305988	0.9901263944100791	0.9319295851525933	439	7	431	0.21643778833783495	93.28468677360685	male	2yr
rh_R_STGa	0.01015717539863326	0.008386812150324921	-1.1872295693307309	2.257201755358988	0.9892435272666333	-0.3038803054400043	1.1932023602947661	0.3024427128325142	-1.3334577676481136	0.23513708039612147	0.023995470791858608	0.32254400674856043	0.7612190826852807	0.23279013051664688	0.7623145981900128	0.1823816258751555	0.985215596214123	0.05614982358140107	0.9652726149370701	0.9850108963369207	0.9707963908305988	0.9901263944100791	0.9033516108749887	439	7	431	0.21481947769230872	92.58719488538506	male	2yr
rh_R_PBelt	0.028772209567198163	0.003996983253141268	1.5371312407925108	2.7588152209525445	-1.7345442667325202	-1.0910166447812013	1.753132662563716	1.0658720373506199	-1.7278747041059614	0.12426117401048942	0.005801132645628595	0.08282155853919258	0.27526555859629764	0.07957923815622656	0.2864814909701504	0.08401069037628216	0.985215596214123	0.05614982358140107	0.9652726149370701	0.9850108963369207	0.9625494832958961	0.9901263944100791	0.8016946763074076	439	7	431	0.21487394511375524	92.6106703440285	male	2yr
rh_R_A5	0.03133029612756265	0.004913178397955343	0.621554809496041	2.3719169218911773	-0.6102511762418088	-0.15940147977756047	-0.2795778561102938	0.12994021943654566	0.3300994990684513	0.534234643878913	0.017696069181073144	0.5416954337965689	0.8733525731235103	0.7798013981251168	0.8966137235133362	0.7413247817223362	0.985215596214123	0.05614982358140107	0.9652726149370701	0.9850108963369207	0.9899968528809033	0.9901263944100791	0.9695601460248296	439	7	431	0.21702026676467423	93.5357349755746	male	2yr
rh_R_PHA1	0.027405466970387243	0.006063945824627541	-1.619188430742448	2.1078145920003055	1.563934764022314	-0.27063478331764257	1.6100070193244258	0.2157378602285456	-1.4744899580820467	0.10540672647961072	0.035047030158599876	0.11783288939399335	0.7866719406036349	0.1073963239194693	0.8291920878743231	0.14034971948074837	0.985215596214123	0.05620623886079381	0.9652726149370701	0.9850108963369207	0.9707963908305988	0.9901263944100791	0.838373225009724	439	7	431	0.21379852744168606	92.14716532736671	male	2yr
rh_R_PHA3	0.029473804100227798	0.004826222311605404	0.7969159641417713	2.325786133765753	-0.8969004616825456	-0.24771705067621153	0.20996423502355616	0.31348303834726465	-0.4474043946189167	0.4254998386853702	0.02002996273524736	0.36977203372910095	0.8043533384421448	0.8336955871230531	0.7539137051926481	0.6545831033644557	0.985215596214123	0.05614982358140107	0.9652726149370701	0.9850108963369207	0.9899968528809033	0.9901263944100791	0.9667994273037088	439	7	431	0.21629222663209263	93.22194967843193	male	2yr
rh_R_STSda	0.028056947608200433	0.004331034962618167	-0.5321193179811657	2.2493372308179285	0.7008388098428132	-0.08505416865629575	-1.274365855427033	0.1367476212875823	1.1669423241028307	0.5946433585516439	0.024491048818399714	0.483403614923656	0.9322183263271482	0.20253378726145788	0.8912302867276609	0.243233662176208	0.985215596214123	0.05614982358140107	0.9652726149370701	0.9850108963369207	0.9707963908305988	0.9901263944100791	0.9319295851525933	439	7	431	0.21633500577872256	93.24038749062942	male	2yr
rh_R_STSdp	0.037671981776765374	0.003961010693153638	-0.5398022394901602	1.9603593636292986	0.42144837812340596	-0.37068067303091984	-0.03622568027314298	0.35333029798952503	0.10064590187069195	0.5893334224805034	0.04995380198666003	0.6734276988964263	0.7108753871100917	0.9711024095279034	0.7238408339646363	0.9198315572556884	0.985215596214123	0.06171766661833082	0.9652726149370701	0.9850108963369207	0.9981441404227542	0.9901263944100791	0.9815957032234272	439	7	431	0.2170858081865138	93.56398332838745	male	2yr
rh_R_STSvp	0.0342847380410023	0.00432252124668552	-0.24544922606113503	2.010733322962986	0.2720009800358497	-0.4663422656429962	0.23356792512886207	0.5027675653515674	-0.29985709697921975	0.8061086175440365	0.04435363226851717	0.7856212657872264	0.6409705299915005	0.8153204310587742	0.6151277000234344	0.7642861609001208	0.985215596214123	0.05822745416679343	0.9652726149370701	0.9850108963369207	0.9899968528809033	0.9901263944100791	0.9695601460248296	439	7	431	0.21714025867269857	93.5874514879331	male	2yr
rh_R_TGd	0.004043280182232353	0.007207567836300658	0.9038461106175526	2.2434759391396537	-1.1199436233989057	-0.3081412675017085	0.838286396189932	0.30398730747349756	-1.0164121907740404	0.3660770075085895	0.02486613973773389	0.2627377870725177	0.7579748410125615	0.4018698743251141	0.7611375610371297	0.30943314279730083	0.985215596214123	0.05614982358140107	0.9652726149370701	0.9850108963369207	0.9707963908305988	0.9901263944100791	0.9667994273037088	439	7	431	0.21568175837519638	92.95883785970963	male	2yr
rh_R_TE1a	0.029460136674259684	0.005026141630411523	2.4130206339994777	2.8705190097414235	-2.557605508352218	-0.06666718355821834	0.663479437400096	0.22838819925056567	-1.1587686495796108	0.015820923880304556	0.0040979855570504285	0.010539558006172985	0.9468466598949591	0.5070235446320747	0.8193444626847927	0.24655049962086095	0.985215596214123	0.05614982358140107	0.9652726149370701	0.9850108963369207	0.9707963908305988	0.9901263944100791	0.9319295851525933	439	7	431	0.21289455265834573	91.757552195747	male	2yr
rh_R_TE1p	0.024567198177676528	0.0043817848323392935	-1.6155411022489137	2.212652760375961	1.9017306246858279	-0.4530924790778244	-0.879635252735192	0.4815047842277466	0.8801743698098632	0.10619356686045395	0.026921594574584224	0.057206380033005766	0.6504821507729651	0.37905693504972093	0.6301577802887275	0.3787648558023141	0.985215596214123	0.05614982358140107	0.9652726149370701	0.9850108963369207	0.9707963908305988	0.9901263944100791	0.9667994273037088	439	7	431	0.2148011171177449	92.57928147774803	male	2yr
rh_R_TE2a	0.031077448747152618	0.005002139818764676	1.0387569965701902	2.548066273409989	-0.9047435472501706	0.21878147826684025	-1.2932302853707651	-0.13586086123683414	1.1228534256005973	0.2989177658899914	0.010832189052683116	0.3656012650825694	0.8268202755669376	0.19593142403215913	0.8919312767265839	0.261499750742232	0.985215596214123	0.05614982358140107	0.9652726149370701	0.9850108963369207	0.9707963908305988	0.9901263944100791	0.9372565323632472	439	7	431	0.21570197912023087	92.96755300081949	male	2yr
rh_R_TF	0.019820045558086564	0.004814365739244311	-1.599993302812097	1.8473423507070155	1.3203409538776754	-0.3091546458750121	0.3928154377682819	0.30899445300423095	-0.4092398760419751	0.10960006912242047	0.0646975386610457	0.18672120793827618	0.7572038923543798	0.69445580166581	0.7573257463583654	0.6823636334460321	0.985215596214123	0.07296108721276805	0.9652726149370701	0.9850108963369207	0.9707963908305988	0.9901263944100791	0.9667994273037088	439	7	431	0.21503606404902995	92.68054360513187	male	2yr
rh_R_TE2p	0.023002277904328017	0.004628013083434003	-0.5793286925552047	2.0760713950316956	0.6261452151022668	-0.2458494763428002	-0.5987983172318266	0.2461447209136534	0.5964052378838837	0.5623674087194063	0.0378873483191221	0.5312196973961854	0.8057987555881192	0.5493073846172393	0.8055702054922418	0.5509045421677552	0.985215596214123	0.05633972325206128	0.9652726149370701	0.9850108963369207	0.9707963908305988	0.9901263944100791	0.9667994273037088	439	7	431	0.21709747243268296	93.56901061848636	male	2yr
rh_R_PHT	0.02039635535307517	0.004369804171225463	0.9128652070040838	2.338315913147915	-0.7542317402978753	-0.19127940713770206	0.021092787655280654	0.2950724166027943	-0.385687984917044	0.3613134383841894	0.0193708661193748	0.45071008174566296	0.8483066939364219	0.9831716382337969	0.7679385604510229	0.6997277623026843	0.985215596214123	0.05614982358140107	0.9652726149370701	0.9850108963369207	0.9981441404227542	0.9901263944100791	0.9667994273037088	439	7	431	0.21544486112120112	92.85673514323769	male	2yr
rh_R_PH	0.025389521640091117	0.003882528651226625	-1.5200985400757696	1.8014407579836238	1.2299519709695637	-0.185050122295255	-0.4864168295177776	0.24651974572299062	0.30533163659441764	0.1284862114868951	0.07163343689799713	0.21871509085383578	0.8531897224874773	0.6266716606814	0.8052799211191785	0.7601135831048746	0.985215596214123	0.07919133437686843	0.9652726149370701	0.9850108963369207	0.9707963908305988	0.9901263944100791	0.9695601460248296	439	7	431	0.21477485609634545	92.56796297752487	male	2yr
rh_R_TPOJ1	0.0270364464692483	0.0034311725449341934	0.08354201937720054	2.1114057028408153	-0.17677486435311102	-0.4205009934466396	1.605679463854335	0.5230819180513141	-1.9814465149096148	0.9334205675143257	0.034737455317967986	0.8596852334316005	0.6741195038036716	0.10834435571808904	0.6009172480697793	0.047541221777310246	0.9925323949240666	0.05620623886079381	0.9652726149370701	0.9850108963369207	0.9707963908305988	0.9901263944100791	0.7630826739149172	439	7	431	0.2133655238504128	91.96054077952792	male	2yr
rh_R_TPOJ2	0.03613211845102505	0.0035926317552271393	-0.5849855258794621	1.8289249132576164	0.7011046594035772	-0.20549789314609684	-0.4625070292299683	0.3193754157380637	0.2496153742848891	0.5585574491845962	0.06741085748770939	0.48323770275443734	0.8371831440013291	0.6437177627053974	0.7494418508443863	0.8028848079297728	0.985215596214123	0.07555024894907368	0.9652726149370701	0.9850108963369207	0.9707963908305988	0.9901263944100791	0.9695601460248296	439	7	431	0.21625954340848147	93.20786320905552	male	2yr
rh_R_TPOJ3	0.03743280182232345	0.004394437797097845	0.15904882782070828	2.217713127712756	-0.1775398613450346	0.13657371737387164	-0.8724684762790883	-0.09054169194738107	0.7013978665626287	0.8736304043777169	0.026574398584264868	0.8590843576903551	0.8913677523000978	0.3829528582801004	0.9278567646030655	0.4830547530336513	0.985215596214123	0.05614982358140107	0.9652726149370701	0.9850108963369207	0.9707963908305988	0.9901263944100791	0.9667994273037088	439	7	431	0.21653521769144196	93.32667882501147	male	2yr
rh_R_DVT	0.041214123006833726	0.003988605868717982	0.07565009349905952	2.1055282754911997	-0.2719022501344047	-0.528005955026083	0.5021088044241595	0.5381147075900002	-0.5569044251220093	0.9396974817670194	0.03524534867790109	0.7856971810427996	0.5974952027504674	0.6155909872663723	0.5904978592290351	0.5775927310664186	0.9925323949240666	0.05620623886079381	0.9652726149370701	0.9850108963369207	0.9707963908305988	0.9901263944100791	0.9667994273037088	439	7	431	0.21698637409733726	93.52112723595236	male	2yr
rh_R_PGp	0.04332346241457857	0.004805406105305989	1.4656622213149932	2.6890055223596327	-1.5253133669150807	-1.0104543971845292	1.6724110959155527	1.1162687338257378	-1.9039629773986506	0.14274033108073847	0.007166523362465224	0.1271809553243599	0.3122776373100018	0.0944432855852341	0.2643071208109923	0.05691500606547726	0.985215596214123	0.05614982358140107	0.9652726149370701	0.9850108963369207	0.9625494832958961	0.9901263944100791	0.7630826739149172	439	7	431	0.21486916160872405	92.60860865336006	male	2yr
rh_R_IP2	0.03434624145785878	0.004391052711856143	0.3155007167544667	2.3439802098364515	-0.034763424422345625	-0.2090818632137763	-0.4102180575637896	0.18827545407266186	0.575633285797196	0.7523815069393933	0.01907918372195697	0.9722683860745004	0.8343843328679909	0.6816459956646488	0.8506607260666499	0.5648630775293431	0.985215596214123	0.05614982358140107	0.9905888230045404	0.9850108963369207	0.9707963908305988	0.9901263944100791	0.9667994273037088	439	7	431	0.21544023521431344	92.8547413773691	male	2yr
rh_R_IP1	0.04608428246013666	0.004508386904189315	-1.003513209364055	1.7247748598911146	0.6841384729622474	-0.9816677969569182	1.1201838602983691	0.9253116960374694	-1.0297821402423029	0.315613306783911	0.08456805405426898	0.4938877296838522	0.32626353521744667	0.26263542023859576	0.3548037965820745	0.30311228641859367	0.985215596214123	0.09084164856868063	0.9652726149370701	0.9850108963369207	0.9707963908305988	0.9901263944100791	0.9667994273037088	439	7	431	0.2150819553169352	92.70032274159907	male	2yr
rh_R_IP0	0.0399749430523918	0.0035133701334151748	-0.2105055951455053	1.501954581523695	0.241289021120539	-1.157519459106355	1.3152935863459443	1.2762856463916625	-1.558153353823472	0.8332730852022308	0.13310883894698317	0.809331119431023	0.24706019377259614	0.18841125280530802	0.20185456225991716	0.11919689954771712	0.985215596214123	0.13459608854415617	0.9652726149370701	0.9850108963369207	0.9707963908305988	0.9901263944100791	0.8312280396776112	439	7	431	0.21536036338955952	92.82031662090014	male	2yr
rh_R_PFop	0.025760820045558085	0.005148567105733598	-0.49510479990722367	2.0381364766954997	0.39539393509465537	-0.6121168238296807	0.6909226103557204	0.5858742488714791	-0.5974031230490366	0.6205261458125692	0.04153628612112167	0.6925521842881976	0.5404604673011697	0.48961417626248604	0.5579600233552378	0.5502382691487182	0.985215596214123	0.05731791885628582	0.9652726149370701	0.9850108963369207	0.9707963908305988	0.9901263944100791	0.9667994273037088	439	7	431	0.21689827485063576	93.48315646062402	male	2yr
rh_R_PF	0.018886104783599086	0.007305905217998971	1.0708345822495358	2.5496344189360385	-1.0905152646324208	-0.1636249413630905	1.4232343056750028	0.15373862871312982	-1.6321290995436881	0.28424381438507185	0.010783593152278139	0.2754862329404131	0.8700264089584863	0.15466824384366254	0.8778158255328438	0.10265229276881267	0.985215596214123	0.05614982358140107	0.9652726149370701	0.9850108963369207	0.9707963908305988	0.9901263944100791	0.8060259597771494	439	7	431	0.21551676598988018	92.88772614163835	male	2yr
rh_R_PFm	0.023740318906605926	0.005542510674430064	-0.2753554101417556	2.2224593361634057	0.17637596663938301	-0.10103537464299357	-0.7088526941526863	0.14965575994030664	0.5955916362277575	0.7830431979236725	0.026252279194122513	0.8599985845136111	0.9195223789404043	0.4784158938344373	0.8810362134430527	0.5514480653946203	0.985215596214123	0.05614982358140107	0.9652726149370701	0.9850108963369207	0.9707963908305988	0.9901263944100791	0.9667994273037088	439	7	431	0.21687456449776368	93.47293729853614	male	2yr
rh_R_PGi	0.03543052391799544	0.003888786657646873	0.7650913002301314	2.4038466241643346	-0.5600323758584799	-0.3133126636660467	-0.00923764323239898	0.32587808834552706	0.002610256160741364	0.4442171799525989	0.016223578413277213	0.5754573545978714	0.7540431299332706	0.9926295319121313	0.7445165945088841	0.9979173192746399	0.985215596214123	0.05614982358140107	0.9652726149370701	0.9850108963369207	0.9981441404227542	0.9901263944100791	0.9979173192746399	439	7	431	0.21668621015646727	93.3917565774374	male	2yr
rh_R_PGs	0.036767653758542136	0.006264564395425538	0.35856355022851766	2.3333078991518734	-0.6363311966656396	-0.5240540962531401	0.5400959332730555	0.6076137562330771	-0.8012694000539375	0.7199216185977744	0.01963199116144221	0.5245605754960676	0.6002409147625362	0.5891308751061453	0.5434436750082616	0.42297570173410826	0.985215596214123	0.05614982358140107	0.9652726149370701	0.9850108963369207	0.9707963908305988	0.9901263944100791	0.9667994273037088	439	7	431	0.21548237725056354	92.87290459499289	male	2yr
rh_R_V6A	0.04752164009111619	0.007016036007538995	-0.8556439421659223	2.0031060542953942	0.5886556404512833	-0.4955329541895056	0.15709610316985315	0.4401293176797171	-0.07258108266234782	0.39219475629274425	0.04516590629602097	0.5560923009016732	0.6202239661197205	0.8751691086712483	0.6598434491005631	0.9421394808581761	0.985215596214123	0.058385815158715174	0.9652726149370701	0.9850108963369207	0.9981441404227542	0.9901263944100791	0.9894912155365493	439	7	431	0.21614043678526706	93.15652825445011	male	2yr
rh_R_VMV1	0.040350797266514804	0.005143893203507515	-0.7962277619476102	1.957266973650543	0.6938353749032351	-0.6511045405149102	0.48723639954412434	0.6134144539594445	-0.39202619492042173	0.42589966408674995	0.050316088289030884	0.4877854553361304	0.5149790057016717	0.6260908130940401	0.5396023312607956	0.6950388590684542	0.985215596214123	0.061953822995337346	0.9652726149370701	0.9850108963369207	0.9707963908305988	0.9901263944100791	0.9667994273037088	439	7	431	0.216827305255043	93.45256856492352	male	2yr
rh_R_VMV3	0.027792710706150317	0.004295383390717781	-0.4803852793739081	2.133678830986933	0.4358519596556664	0.004091151876664463	-0.5111092763602761	0.1214537709517903	0.060400893591389115	0.6309534596698396	0.032869080079438465	0.6629441421982095	0.9967357421876444	0.6092745407390239	0.9033316289971033	0.9518363469756512	0.985215596214123	0.05620623886079381	0.9652726149370701	0.9980725381542559	0.9707963908305988	0.9901263944100791	0.9894912155365493	439	7	431	0.2134998135074553	92.01841962171324	male	2yr
rh_R_PHA2	0.03951480637813212	0.005636529103361831	0.17165690792617289	2.106933872075618	-0.4480335031134788	0.10653870450651352	-0.6132103447186845	0.0015195016624376155	0.352436833894932	0.8637072653433039	0.035123312032834426	0.6541290175336596	0.9151549483832827	0.5397372655537535	0.9987876135499703	0.7245106823266046	0.985215596214123	0.05620623886079381	0.9652726149370701	0.9850108963369207	0.9707963908305988	0.9995782199623144	0.9695601460248296	439	7	431	0.21466362649596207	92.52002301975965	male	2yr
rh_R_V4t	0.0362141230068337	0.005818879801770884	-0.34957108245160096	2.194171513692769	0.11779180139858815	0.06657939182141707	-0.8848590720295223	-0.09761070208324603	0.9536573959406465	0.726660616140993	0.028223081644822415	0.9062326258580444	0.9469165522796917	0.3762326445923462	0.9222414260584153	0.34025709240054314	0.985215596214123	0.05614982358140107	0.9744056145297894	0.9850108963369207	0.9707963908305988	0.9901263944100791	0.9667994273037088	439	7	431	0.21585715993444943	93.03443593174771	male	2yr
rh_R_FST	0.024179954441913454	0.004482890868826013	0.02681291036646597	2.165834289443787	-0.16437892216734046	-0.5752801979360574	0.9230195998001541	0.5340611921556405	-0.8727220222369401	0.9786089559373721	0.03032385207109021	0.8694328555395548	0.5651018116190988	0.35599699127913154	0.593299198258247	0.3828146112010571	0.9925323949240666	0.05614982358140107	0.9652726149370701	0.9850108963369207	0.9707963908305988	0.9901263944100791	0.9667994273037088	439	7	431	0.216938589987802	93.50053228474266	male	2yr
rh_R_V3CD	0.0435102505694761	0.004468359380041633	0.9742317638083426	2.611747022665642	-1.1985822118902973	-0.4257892762500072	0.428585758838354	0.446888032494695	-0.4932510061522369	0.3299414765976191	0.009008088394197112	0.2306904382895677	0.6702614017388384	0.6682247112065474	0.6549559052277054	0.6218352418573909	0.985215596214123	0.05614982358140107	0.9652726149370701	0.9850108963369207	0.9707963908305988	0.9901263944100791	0.9667994273037088	439	7	431	0.21596432814977912	93.0806254325548	male	2yr
rh_R_LO3	0.027116173120728924	0.00517378532633345	-0.2840074475754726	2.1506799744708056	0.3042523998921505	-0.30884515981546207	-0.22181622792742225	0.34579017120516936	0.10929506720730402	0.7764046732166886	0.03150146804608586	0.7609356064780959	0.7574393147250831	0.8244569460740673	0.7295004122745772	0.912968458957098	0.985215596214123	0.05620623886079381	0.9652726149370701	0.9850108963369207	0.9899968528809033	0.9901263944100791	0.9815957032234272	439	7	431	0.21711310566529296	93.57574854174126	male	2yr
rh_R_VMV2	0.03971526195899771	0.004932707534662613	0.4328905668575202	2.181587457356753	-0.5052034967270058	-0.6338232259103977	0.8395980716591697	0.7110227682106787	-1.0521797352003444	0.6650942733719047	0.029139993398018593	0.6134159145990938	0.5261961938335928	0.4011337808069835	0.4770701269107519	0.2927170951194493	0.985215596214123	0.05614982358140107	0.9652726149370701	0.9850108963369207	0.9707963908305988	0.9901263944100791	0.9667994273037088	439	7	431	0.21632361215979692	93.23547684087248	male	2yr
rh_R_31pd	0.03988154897494306	0.004464839623006498	-0.8825359677599783	1.8945761177903535	1.1889681894734703	-0.41607099873855974	-0.040135485159228865	0.41446445417409183	0.1034261835772162	0.37748703821079244	0.058148581252647415	0.23445218488935338	0.6773580508118395	0.9679851115172207	0.6785339940192932	0.9176247320868719	0.985215596214123	0.06789189550168753	0.9652726149370701	0.9850108963369207	0.9981441404227542	0.9901263944100791	0.9815957032234272	439	7	431	0.21567039822856443	92.95394163651127	male	2yr
rh_R_31a	0.045373576309795	0.0052314637538055046	0.5141159635336671	2.3391848265325463	-0.45216825575105885	-0.5695624444118493	0.38893007772962557	0.5271177825120437	-0.28925325544401964	0.6071709171287902	0.019325870029712987	0.6511477749632175	0.5689745065712895	0.6973278716299076	0.5981117986452715	0.772387580757239	0.985215596214123	0.05614982358140107	0.9652726149370701	0.9850108963369207	0.9708949597308713	0.9901263944100791	0.9695601460248296	439	7	431	0.21703650970260904	93.5427356818245	male	2yr
rh_R_VVC	0.02963325740318906	0.0049554038027475504	0.7589309998065816	2.4523684122147618	-0.49225334408794386	-0.15102270805242177	0.27822510135881173	0.20892208115757646	-0.5551684325112767	0.44789383371318403	0.01419192759077353	0.6225402581192028	0.8799578029102924	0.7808395671718563	0.8345090662445932	0.5787794587400785	0.985215596214123	0.05614982358140107	0.9652726149370701	0.9850108963369207	0.9899968528809033	0.9901263944100791	0.9667994273037088	439	7	431	0.21519051521192836	92.74711205634111	male	2yr
rh_R_25	0.048022779043280166	0.012270198161913179	1.6128290340069347	2.891673261035915	-2.059376045146619	-0.7031483650299097	1.392832188951869	0.7635279011777844	-1.5972825197953833	0.10678165641153248	0.0038319623713010276	0.039458228719971226	0.48196329395662785	0.16367054210391396	0.4451486291329637	0.11020274548839043	0.985215596214123	0.05614982358140107	0.9652726149370701	0.9850108963369207	0.9707963908305988	0.9901263944100791	0.8060259597771494	439	7	431	0.21192357268080794	91.33905982542822	male	2yr
rh_R_s32	0.06143052391799545	0.008776377692140088	0.7110857795311244	2.325082269293223	-1.1167838987863674	-0.7333146539270504	1.1108172519467554	0.9370107438158786	-1.629662710708701	0.4770310815542763	0.02006756154718652	0.26408673486620604	0.4633665394117309	0.26664701900625776	0.3487530314479421	0.10317280255588591	0.985215596214123	0.05614982358140107	0.9652726149370701	0.9850108963369207	0.9707963908305988	0.9901263944100791	0.8060259597771494	439	7	431	0.21066467223960617	90.79647373527025	male	2yr
rh_R_pOFC	0.011733485193621872	0.011014759555377547	1.0188363268107348	2.382074649937972	-1.40690554464197	-0.32250353878652294	1.2158837022020947	0.3084633831444516	-1.416447131950311	0.30828067647111534	0.017215407222500832	0.1594553992326294	0.7470712572933762	0.22402922736214947	0.7577297587054389	0.15664463271666487	0.985215596214123	0.05614982358140107	0.9652726149370701	0.9850108963369207	0.9707963908305988	0.9901263944100791	0.8860212038036357	439	7	431	0.2144736267823116	92.43813314317629	male	2yr
rh_R_PoI1	0.045899772209567195	0.009682077023103558	-0.44696229167456714	2.224694517386547	0.13684917189659246	-0.7396938869687053	1.6907627370130338	0.6127935568080587	-1.2177579631816537	0.6549022864679863	0.02610175258374059	0.8911500156777794	0.4594857581924652	0.09088212670743932	0.540012851744522	0.22331596311508684	0.985215596214123	0.05614982358140107	0.9744056145297894	0.9850108963369207	0.9625494832958961	0.9901263944100791	0.9110351097536677	439	7	431	0.21238947699696734	91.53986458569292	male	2yr
rh_R_Ig	0.024938496583143517	0.005948004099384082	-0.6724919675674778	2.1646064241582277	0.8373639692866883	-0.9460071814329225	1.8501582069378317	0.9630628989243235	-1.8298582967126427	0.5012705520204517	0.030417838620689808	0.4023880121372514	0.34414492336008573	0.0642907506017338	0.3355159590886868	0.06727113083712037	0.985215596214123	0.05614982358140107	0.9652726149370701	0.9850108963369207	0.9625494832958961	0.9901263944100791	0.8016946763074076	439	7	431	0.21399602278208837	92.23228581908008	male	2yr
rh_R_FOP5	0.03622779043280182	0.005835973524288382	0.5963512299181226	2.3377162021849998	-0.7831162005866359	-0.6289590190346674	1.2910489212765066	0.6524023087359153	-1.3809223615659239	0.5509406137982716	0.019401975113638874	0.43355887848623087	0.5293758858932718	0.19668671426843365	0.5141416753660857	0.1673028335687562	0.985215596214123	0.05614982358140107	0.9652726149370701	0.9850108963369207	0.9707963908305988	0.9901263944100791	0.8906624214468395	439	7	431	0.21611137780466882	93.14400383381226	male	2yr
rh_R_p10p	0.044464692482915714	0.005127555718116297	0.5298162963804801	2.3263551169931875	-0.6416434817589877	-0.5270283339658542	0.43021745150542273	0.5898282839734514	-0.5807005452072154	0.5962393052200692	0.019999613922860798	0.52110469378861	0.5981739125082133	0.6670374684472928	0.5553057782955808	0.5614422942114031	0.985215596214123	0.05614982358140107	0.9652726149370701	0.9850108963369207	0.9707963908305988	0.9901263944100791	0.9667994273037088	439	7	431	0.2167949262377274	93.43861320846052	male	2yr
rh_R_p47r	0.03509794988610477	0.004961911063835106	1.2950938560264058	2.4694464009179193	-1.2654241199362593	-0.7854993791714101	2.2398513002902516	0.8725668437260029	-2.367587273795167	0.19528785413196326	0.013532228927409665	0.20571933339636495	0.43216083417689843	0.025100578143951915	0.3828992193539291	0.01790449668890752	0.985215596214123	0.05614982358140107	0.9652726149370701	0.9850108963369207	0.9625494832958961	0.9901263944100791	0.7382221493007826	439	7	431	0.21392692877285804	92.20250630110183	male	2yr
rh_R_TGv	0.00202505694760821	0.009586674699053324	0.5621130251026872	2.1070996575489227	-0.6412599178094254	-0.45858004769594085	-0.02650344470838008	0.44887941031880807	0.14533338309644242	0.5740390145353287	0.035108942022046966	0.5213538262831465	0.6465357672860008	0.9788557860855261	0.6535186497533841	0.8844476586225325	0.985215596214123	0.05620623886079381	0.9652726149370701	0.9850108963369207	0.9981441404227542	0.9901263944100791	0.9815957032234272	439	7	431	0.21672692154256898	93.40930318484723	male	2yr
rh_R_MBelt	0.02646241457858769	0.005457907442661412	0.5610744783250134	2.278272227434935	-0.36273475154058965	-0.31078076610159155	0.1766277740278094	0.2924843805369556	-0.09984511433625326	0.5747467656729774	0.022710363284083945	0.7168030372866764	0.7559672925661832	0.8598007765551439	0.769916300554477	0.9204672909153112	0.985215596214123	0.05614982358140107	0.9652726149370701	0.9850108963369207	0.9981441404227542	0.9901263944100791	0.9815957032234272	439	7	431	0.21651435824758367	93.31768840470858	male	2yr
rh_R_LBelt	0.027086560364464708	0.005479970265756335	1.150388472992591	2.3143587657090254	-1.406367427377376	-0.5528130177381032	0.655474618264553	0.5326400217411209	-0.6348033872744135	0.249983905655635	0.02064805075350171	0.15961504733894505	0.5803914536102823	0.5121622229806233	0.5942827922470016	0.5255566538429868	0.985215596214123	0.05614982358140107	0.9652726149370701	0.9850108963369207	0.9707963908305988	0.9901263944100791	0.9667994273037088	439	7	431	0.21557756955403157	92.91393247778763	male	2yr
rh_R_A4	0.02656036446469249	0.005267422406878159	1.675635145390503	2.6265105649474703	-1.9743080974720455	-0.015979480760253705	-0.3089022098877494	0.04504488546292956	0.11262832644342582	0.09380968030570373	0.008626531449118182	0.04834672072346477	0.9872507615872314	0.7573959157201067	0.9640715318167247	0.9103252266791928	0.985215596214123	0.05614982358140107	0.9652726149370701	0.9955007679514701	0.9899968528809033	0.9914599276069725	0.9815957032234272	439	7	431	0.2136803123512214	92.09621462337643	male	2yr
rh_R_STSva	0.03142141230068337	0.004412621664916344	-0.3404964880848964	2.1724077075980124	0.1988821245636441	-0.31437229758913204	-0.22192223723508384	0.3066671168957831	0.27550245793032097	0.7334826670704183	0.029824924165229017	0.8423549527242298	0.753238293695218	0.8243744193171431	0.7590967614129688	0.7829302377033829	0.985215596214123	0.05614982358140107	0.9652726149370701	0.9850108963369207	0.9899968528809033	0.9901263944100791	0.9695601460248296	439	7	431	0.21709887492466223	93.5696150925294	male	2yr
rh_R_TE1m	0.026164009111617315	0.0054828306195113	0.46027581030845904	2.353230711217023	-0.6292689278580705	-0.39502248883750796	0.09895450379389674	0.44735902701343405	-0.3059301438292727	0.645318261777508	0.018611082772544148	0.5291730099682664	0.6928262911580548	0.9211743934503985	0.6546158543077464	0.7596578341471842	0.985215596214123	0.05614982358140107	0.9652726149370701	0.9850108963369207	0.9981441404227542	0.9901263944100791	0.9695601460248296	439	7	431	0.21642615901162213	93.27967453400912	male	2yr
rh_R_PI	0.01074031890660593	0.006945191656740001	0.37067625465485415	2.278615782084167	-0.5845846507478966	-0.4113080918315139	-0.12289785421186347	0.3922678765603506	0.27601027218601987	0.7108786784001675	0.022689914951951395	0.558827030973829	0.6808466368957065	0.9021879848374582	0.6948602962757761	0.7825401765254479	0.985215596214123	0.05614982358140107	0.9652726149370701	0.9850108963369207	0.9981441404227542	0.9901263944100791	0.9695601460248296	439	7	431	0.21627239415610022	93.2134018812792	male	2yr
rh_R_a32pr	0.03829612756264236	0.005437087647864336	-0.34009375798526004	2.025932443623638	0.36152302373023476	-0.7610135951307871	0.7012409591278058	0.708799210819444	-0.5788795699366724	0.733785922322088	0.04277170800621654	0.7177084967336247	0.4466489470496182	0.4831526524151445	0.4784490875845645	0.5626704362881475	0.985215596214123	0.05779609837045682	0.9652726149370701	0.9850108963369207	0.9707963908305988	0.9901263944100791	0.9667994273037088	439	7	431	0.21694602542724484	93.50373695914254	male	2yr
rh_R_p24	0.03347152619589977	0.006227940817427427	-0.2293484069343199	2.1899124792149074	0.15719091897668722	-0.5411816528016203	0.8864673592412048	0.5338143619483602	-0.863785701373807	0.8185981326866301	0.02853058476413792	0.8750943849392161	0.5883823822448431	0.3753657355969122	0.5934699762725155	0.3877056240666076	0.985215596214123	0.05614982358140107	0.9652726149370701	0.9850108963369207	0.9707963908305988	0.9901263944100791	0.9667994273037088	439	7	431	0.216954673371423	93.5074642230833	male	2yr
lh_avg	0.015546697038724373	0.0023009348188757347	0.5702445899658752	0.4919942733904917	-0.7370239854750389	0.4880510048069452	1.8558977338753055	0.05730098629593467	-2.044901273863358	0.5685118168494557	0.6227233918602403	0.46110776334264125	0.6255137139422371	0.06346813606352472	0.9543054346952786	0.040864592318304714	0.9955640168508624	0.9978955310161828	0.9581540922912465	0.973338477793177	0.9752513638223219	0.9997198821603149	0.9689554970765859	439	7	431	0.29375053029358905	126.60647855653687	male	4yr
lh_L_V1	0.04653302961275626	0.0038049642360140877	-2.0042472772602387	-1.037469387587983	2.0207969963486505	-0.21063447614036093	1.237354683512645	0.6720687802218245	-1.2472412061912808	0.04504357847935252	0.2995171552647523	0.04330078389254503	0.8331725077364052	0.21595543476619572	0.5015399105110627	0.2123090680478682	0.8621863080698606	0.9978955310161828	0.8657919470766129	0.973338477793177	0.9752513638223219	0.9997198821603149	0.9689554970765859	439	7	431	0.2928671937116933	126.22576048973978	male	4yr
lh_L_MST	0.06797722095671982	0.004316259282767238	-0.08045423887354697	-0.14628553231656158	0.20367393278343576	1.371189227603852	-1.3494943476623216	-0.917823207944804	1.279037721834004	0.9358759902873302	0.8836959865329712	0.8386083138192144	0.17031597541299126	0.1771782346493983	0.35871143001754546	0.20088377265142554	0.9959604173862541	0.9978955310161828	0.9924949769761884	0.973338477793177	0.9752513638223219	0.9997198821603149	0.9689554970765859	439	7	431	0.2954701757984072	127.3476457691135	male	4yr
lh_L_V6	0.0769635535307517	0.00434096967605422	-1.5892415800569868	-0.9801649009922174	1.5042232345887754	0.421534709468329	-0.13074518854109157	-0.20135206653845708	0.4307414371029514	0.11200586237564335	0.3270047269727333	0.1325238971466865	0.6733646712269921	0.8959768838564773	0.840423292919529	0.6666563856907319	0.8621863080698606	0.9978955310161828	0.8657919470766129	0.973338477793177	0.9752513638223219	0.9997198821603149	0.9723949006852564	439	7	431	0.2944684448606122	126.91589973492384	male	4yr
lh_L_V2	0.08044646924829157	0.0028414415385308207	-1.0629720715442252	-0.9445824744605488	1.1415789585693903	0.5047109046259449	-0.28907720396879016	-0.26753996007851677	0.33703827873179215	0.2877946168793164	0.34487207782261553	0.253629074344231	0.6137619009074065	0.772522297827894	0.7890534513724737	0.7360880442707427	0.8854376916806845	0.9978955310161828	0.8705493584327165	0.973338477793177	0.9752513638223219	0.9997198821603149	0.9723949006852564	439	7	431	0.29587930910877264	127.52398222588103	male	4yr
lh_L_V3	0.06628701594533028	0.0034225922567487953	-0.49007839637197176	-0.3174367223109767	0.40083005593715365	0.12038066083825451	0.3846935688415073	0.13750588867203367	-0.1954302480462283	0.6240784246879313	0.7509122465458217	0.6885452486996356	0.9041816104023046	0.7004644605327008	0.8906309384723023	0.8450561386019172	0.9955640168508624	0.9978955310161828	0.9864473420553918	0.973338477793177	0.9752513638223219	0.9997198821603149	0.9769447500433792	439	7	431	0.29619563256728043	127.66031763649788	male	4yr
lh_L_V4	0.059765375854214126	0.00349761603189656	-1.3382742044200342	-0.9015386656168746	1.339091021925941	1.3757719523534495	-1.3410999934407881	-1.0475327987335477	1.4748370931109454	0.18080706750179276	0.36730198526351077	0.18054104289828488	0.16889224752868848	0.17988798944608841	0.29485391316262943	0.14025634610644286	0.8621863080698606	0.9978955310161828	0.8657919470766129	0.973338477793177	0.9752513638223219	0.9997198821603149	0.9689554970765859	439	7	431	0.2949436504408096	127.12071333998892	male	4yr
lh_L_V8	0.057410022779043286	0.004866362015336355	0.544194501884152	0.2684788281401926	-0.518989457035718	0.8783759427494486	-0.8942517948766108	-0.31918474476403697	0.5866585355658505	0.5863076349181435	0.7883307695429111	0.6037680933775335	0.3797397353505354	0.37118718539541706	0.7495864243481345	0.5574330609944615	0.9955640168508624	0.9978955310161828	0.9660014610715632	0.973338477793177	0.9752513638223219	0.9997198821603149	0.9689554970765859	439	7	431	0.2948463272713571	127.07876705395492	male	4yr
lh_L_4	0.005202733485193622	0.005426147157006689	-0.4070007941458942	-0.1106550193287174	0.10163838426266213	0.5220577915439285	0.13910392824992057	-0.10154752373264482	0.1467875570437266	0.6840074049240323	0.911889916222206	0.9190437109624443	0.6016300933006532	0.8893680241135041	0.9191158340188236	0.8832997063343196	0.9955640168508624	0.9978955310161828	0.9924949769761884	0.973338477793177	0.9752513638223219	0.9997198821603149	0.9868965854722953	439	7	431	0.2929509533970173	126.26186091411445	male	4yr
lh_L_3b	0.050585421412300685	0.005269124487950533	0.27775766623421966	0.06924050188880221	-0.39732336349646097	0.9957795475278153	-0.9922855863085112	-0.5447573205136602	1.0847257289826668	0.7811983903052312	0.9447981846046232	0.6911290207728997	0.31935726977064804	0.32105823246517773	0.585920435808744	0.27804314887704695	0.9955640168508624	0.9978955310161828	0.9864473420553918	0.973338477793177	0.9752513638223219	0.9997198821603149	0.9689554970765859	439	7	431	0.2950930388106811	127.18509972740355	male	4yr
lh_L_FEF	-0.008312072892938484	0.005746978561675072	-0.7747646732226836	0.07940334436371117	0.7786457314959467	0.7154271986053239	-0.9260432404076919	-0.1786182684980739	0.82556831835021	0.4384787275028279	0.9367118086252866	0.436188432159891	0.4743451110352762	0.3544235092394825	0.8582374489901293	0.4090490131972916	0.9422861753207706	0.9978955310161828	0.9288247790698855	0.973338477793177	0.9752513638223219	0.9997198821603149	0.9689554970765859	439	7	431	0.2957146890251023	127.45303096981908	male	4yr
lh_L_PEF	-0.0007015945330296099	0.0067831143398677605	2.5023517536779774	0.4469344694932635	-2.274297448387869	1.0996439466537875	-2.176048794327963	-0.5587347807501639	1.9075064266745523	0.012337128124040923	0.6549223752351456	0.02294810848319404	0.2714872862664649	0.02955161218405117	0.5763427386595539	0.05645503961621966	0.7519721474274201	0.9978955310161828	0.8657919470766129	0.973338477793177	0.9752513638223219	0.9997198821603149	0.9689554970765859	439	7	431	0.28909845367255804	124.60143353287253	male	4yr
lh_L_55b	-0.0029999999999999975	0.009107184289979005	-1.2915777567416207	-0.074490536699187	1.1653607131923014	0.3302847916638087	0.8924960568456546	0.1914472546356338	-0.8683881135235189	0.1965034111919034	0.9406200708678905	0.2438730129035548	0.7411847832666343	0.3721271053469385	0.8481752008203791	0.3851818997659312	0.8621863080698606	0.9978955310161828	0.8705493584327165	0.973338477793177	0.9752513638223219	0.9997198821603149	0.9689554970765859	439	7	431	0.29465019567915807	126.99423433771713	male	4yr
lh_L_V3A	0.05900000000000002	0.0048628766913539935	-0.7759147034872472	-0.4258950146930807	0.8586105706661756	1.0785001833451493	-1.0073189892957248	-0.6554255802773609	1.049874635307015	0.43779935040399487	0.6701843477440488	0.39055540418731505	0.2808105999861402	0.31378150725411924	0.5121937863255793	0.2937757547533295	0.9422861753207706	0.9978955310161828	0.9173177200894018	0.973338477793177	0.9752513638223219	0.9997198821603149	0.9689554970765859	439	7	431	0.2959718375157957	127.56386196930794	male	4yr
lh_L_RSC	0.02965375854214122	0.004543369864975956	-0.828367568840538	-0.3221575494847204	0.8859805992087983	0.22486738278291546	0.8718714667521834	0.31023328155135677	-0.9390585445786646	0.4074623673570381	0.7473333420651924	0.37562798171100653	0.822082444248342	0.38327850121371276	0.7563835631841375	0.34770068693113354	0.9335530188813151	0.9978955310161828	0.9173177200894018	0.973338477793177	0.9752513638223219	0.9997198821603149	0.9689554970765859	439	7	431	0.29529235685104954	127.27100580280236	male	4yr
lh_L_POS2	0.07994988610478362	0.0036981429685039894	-0.018767763096097224	0.08246294182748416	-0.11165873906593386	-0.13039261064852428	0.6688151274962095	0.40918031821857936	-0.5556887500852502	0.9850263706142249	0.9342785860716145	0.9110939961292397	0.8962558125284592	0.5036134156489398	0.6824073370189044	0.578423648511162	0.996032251850138	0.9978955310161828	0.9924949769761884	0.973338477793177	0.9752513638223219	0.9997198821603149	0.9689554970765859	439	7	431	0.29619707435108406	127.66093904531722	male	4yr
lh_L_V7	0.081375854214123	0.0051251410905258305	0.17826481119930335	-0.05696310885753145	-0.08934757137558498	-0.17909916097926099	0.7366602296924527	0.5516395663879189	-0.7202349802087152	0.8585150127392118	0.9545745822685329	0.9288056887256612	0.8578598407972077	0.461328997840351	0.5811953225343036	0.47138032989098655	0.9959604173862541	0.9978955310161828	0.9924949769761884	0.973338477793177	0.9752513638223219	0.9997198821603149	0.9689554970765859	439	7	431	0.29599768185424785	127.5750008791808	male	4yr
lh_L_IPS1	0.08369703872437358	0.003907800898878111	-0.8089941395296399	-0.7064870945153552	0.8884631745253287	1.0756557022946382	-1.0633119056887308	-0.6340545878356617	0.9206625986766159	0.418518517242497	0.47988527557479543	0.37429165617528837	0.28208126563644775	0.28764052779691607	0.5260451979406122	0.35722660885498225	0.9422861753207706	0.9978955310161828	0.9173177200894018	0.973338477793177	0.9752513638223219	0.9997198821603149	0.9689554970765859	439	7	431	0.2952856280827075	127.26810570364691	male	4yr
lh_L_FFC	0.0704350797266515	0.004279647183306739	-1.24547922819996	-0.5124194395301354	0.8199308966555805	0.8204475880773434	-0.5300394923130768	-0.5348893413232253	0.7426187398146076	0.21295564624089347	0.6083574887355246	0.41225550221904483	0.4119609962473598	0.596084549655948	0.5927263791274586	0.457712539586704	0.8621863080698606	0.9978955310161828	0.9212129123660138	0.973338477793177	0.9752513638223219	0.9997198821603149	0.9689554970765859	439	7	431	0.29093684077622367	125.3937783745524	male	4yr
lh_L_V3B	0.06195899772209568	0.004716791421209334	-0.8885378727269684	-0.5804301788575661	0.9058743725272786	0.8386663736216357	-0.6599237407685518	-0.39031005624272924	0.6418981662783447	0.3742514930989509	0.5616245586269482	0.36500235021714145	0.4016565530885975	0.5093027682283386	0.6963072880400649	0.5209393049414662	0.921055201672674	0.9978955310161828	0.9173177200894018	0.973338477793177	0.9752513638223219	0.9997198821603149	0.9689554970765859	439	7	431	0.29604117934690477	127.59374829851595	male	4yr
lh_L_LO1	0.060801822323462415	0.005120027678257693	-0.7653004827905119	-0.2796097068082875	0.6367990006784087	0.19454034109125487	0.838023624913395	0.16077486426089177	-0.5808667082415997	0.4440926366290432	0.7797769590912474	0.5242557771152319	0.8457528114264896	0.40201743518771516	0.872270723080387	0.5613302914778995	0.9422861753207706	0.9978955310161828	0.9660014610715632	0.973338477793177	0.9752513638223219	0.9997198821603149	0.9689554970765859	439	7	431	0.29505595806439944	127.16911792575618	male	4yr
lh_L_LO2	0.06385649202733484	0.005568708610770651	-0.3145622933434477	-0.01942315603606978	0.16892501094146334	0.9338354063785804	-0.3533767175727564	-0.5880943341625594	0.5900999935018948	0.7530940122991278	0.984503538046146	0.8658556260172134	0.3503888025844699	0.7238060380244334	0.5564689759223831	0.5551236132011073	0.9955640168508624	0.9978955310161828	0.9924949769761884	0.973338477793177	0.9752513638223219	0.9997198821603149	0.9689554970765859	439	7	431	0.29473119554089405	127.02914527812536	male	4yr
lh_L_PIT	0.05580182232346243	0.006813550400010604	-0.9626616771890877	-0.3095303712392877	0.7014433668508345	0.6097049662874695	0.2198092433557978	-0.278696107065507	0.1252600019964062	0.3357173345201677	0.7569181128040423	0.4830263660173918	0.5420572641443466	0.8260197205285887	0.7804780503063132	0.90031771650922	0.9069378738529904	0.9978955310161828	0.9660014610715632	0.973338477793177	0.9752513638223219	0.9997198821603149	0.996813988273507	439	7	431	0.2930989417457303	126.32564389240974	male	4yr
lh_L_MT	0.06449430523917994	0.004550498114007777	-0.7707189545901821	-0.5287477239486347	0.7423914188753131	0.7458409921409699	-0.3779096709926768	-0.476838835722451	0.6273949534714243	0.44087353442677735	0.5969804661275133	0.45785021716996155	0.4557634741335227	0.7054976978887588	0.6334768889592661	0.5304003749264665	0.9422861753207706	0.9978955310161828	0.9581540922912465	0.973338477793177	0.9752513638223219	0.9997198821603149	0.9689554970765859	439	7	431	0.295614996866792	127.41006364958736	male	4yr
lh_L_A1	0.06609567198177675	0.0058110058408019	-1.5589177928464304	-0.539033994159058	1.2303583220358953	0.13215599776108805	0.6769664697518932	0.3809397380028708	-0.7910781504465276	0.11901583847784242	0.5898633985222199	0.21856295326668862	0.8948609044717848	0.49842722874492285	0.7032479649809369	0.42889838851032946	0.8621863080698606	0.9978955310161828	0.8696998534060948	0.973338477793177	0.9752513638223219	0.9997198821603149	0.9689554970765859	439	7	431	0.29253595307566677	126.08299577561236	male	4yr
lh_L_PSL	0.07194305239179954	0.006080396989737758	-0.19312097344625462	-0.045501065431040606	0.03242424705863922	0.5037317281889064	0.06176477683828713	0.006990474333820759	-0.18898591370968623	0.846864227402825	0.9637079256886277	0.9741337262949861	0.6144499092044999	0.9507501539199431	0.9944224538824674	0.850103857081946	0.9959604173862541	0.9978955310161828	0.9941175920330454	0.973338477793177	0.9823647380572184	0.9997198821603149	0.9769447500433792	439	7	431	0.2958853601094074	127.52659020715461	male	4yr
lh_L_SFL	0.04024829157175397	0.00917101174486847	-0.4013114778695922	-0.22771861023781895	0.4620728395703188	0.3009880262325384	0.5294423551812018	0.20686363904990518	-0.47799550538595453	0.6881908140998247	0.8198650036363464	0.644029086680919	0.763423625093518	0.5964986228279481	0.8361163540990512	0.632653404068275	0.9955640168508624	0.9978955310161828	0.9660014610715632	0.973338477793177	0.9752513638223219	0.9997198821603149	0.9689554970765859	439	7	431	0.2961954117258215	127.66022245382905	male	4yr
lh_L_PCV	0.08458314350797268	0.004249847702732006	-2.028878545112632	-1.3085676728739803	1.908513265384475	0.01930505079961966	0.40829643039295277	0.20776226911636464	-0.15198543890051794	0.04247066254144289	0.19068083728637253	0.056324910301636034	0.9845977547250054	0.6830560596532245	0.8354145946079952	0.8791984203009094	0.8621863080698606	0.9978955310161828	0.8657919470766129	0.996752773939093	0.9752513638223219	0.9997198821603149	0.9868965854722953	439	7	431	0.2927517380119477	126.17599908314946	male	4yr
lh_L_STV	0.07871753986332575	0.007142628827013506	-0.9512560737004964	-0.38855551200909255	0.6524582876596176	1.5167047022646838	-1.7282035131549118	-0.8972130234289665	1.4118872848140014	0.3414743996274412	0.6976049818790682	0.5141055732580595	0.12934125656461687	0.08395174411166122	0.36960525711362924	0.157983152236417	0.9089245048906891	0.9978955310161828	0.9660014610715632	0.973338477793177	0.9752513638223219	0.9997198821603149	0.9689554970765859	439	7	431	0.2914656389686443	125.62169039548569	male	4yr
lh_L_7Pm	0.08835307517084284	0.005490506577896057	-0.03215544774622032	0.002637563787099023	-0.06417749548065435	-0.35575424398493716	1.487823241759437	0.7540016339895924	-1.4669842234002455	0.974348085337502	0.9978955310161828	0.9488288964520561	0.7220246181546887	0.1367975146321443	0.450848240590058	0.14238034713594827	0.9959604173862541	0.9978955310161828	0.9924949769761884	0.973338477793177	0.9752513638223219	0.9997198821603149	0.9689554970765859	439	7	431	0.2953070137312025	127.27732291814826	male	4yr
lh_L_7m	0.09796127562642369	0.0048635965732711445	0.18431631589420633	0.0031086636613058103	-0.1861041978169292	-0.012285449253348436	0.5512525369537068	0.45630659799834483	-0.6684129381068141	0.8537653149701894	0.9975196492548472	0.8523630500424124	0.9901978762949658	0.5814605699452372	0.6481695200026036	0.5038700389812514	0.9959604173862541	0.9978955310161828	0.9924949769761884	0.996752773939093	0.9752513638223219	0.9997198821603149	0.9689554970765859	439	7	431	0.29634003222638045	127.72255388956995	male	4yr
lh_L_POS1	0.0806332574031891	0.004041110828491199	-0.8441974263387648	-0.9841104651291982	1.222022437560046	0.33462617387913274	-0.317498040275761	0.22710612194216404	0.039551979826968134	0.39855909248340426	0.3250612019336614	0.22169914207668373	0.7379070981863256	0.7508657262474487	0.8203412237988222	0.9684503120015544	0.9288582657907651	0.9978955310161828	0.8696998534060948	0.973338477793177	0.9752513638223219	0.9997198821603149	0.996813988273507	439	7	431	0.2905032221564578	125.20688874943333	male	4yr
lh_L_23d	0.10054669703872438	0.005966689305354594	-0.543378042860278	-0.28645886847387675	0.4375064510651613	0.37599546977510107	0.5590297901659678	0.16127635745294888	-0.6481770400049224	0.586869540369008	0.7745266922326455	0.6617440986491585	0.7069202639313519	0.5761413893588665	0.8718757435089741	0.5168704502595675	0.9955640168508624	0.9978955310161828	0.9769564144218039	0.973338477793177	0.9752513638223219	0.9997198821603149	0.9689554970765859	439	7	431	0.29609631352250854	127.6175111282012	male	4yr
lh_L_v23ab	0.0910728929384966	0.005163254471677665	-1.8041717881656374	-1.0547996061985265	1.6166511795910148	0.4366525348255034	0.08221240502579388	-0.015238508646012543	-0.07501589806461924	0.07120438053586729	0.29151698476469756	0.10595359772058133	0.6623633569606537	0.9344778090558483	0.9878418997665972	0.9402020627073805	0.8621863080698606	0.9978955310161828	0.8657919470766129	0.973338477793177	0.9776906557173904	0.9997198821603149	0.996813988273507	439	7	431	0.29394018193245547	126.68821841288832	male	4yr
lh_L_d23ab	0.09686332574031892	0.005682588313738681	-0.04890212086554857	-0.031227313579657794	-0.01753095081559501	0.26393163571873096	0.3614591370137745	0.23136520460977267	-0.48022046522349676	0.9609972986799905	0.9750882574458964	0.9860130414569159	0.7918325979229658	0.7177562468835285	0.8170310945472462	0.6310706362114091	0.9959604173862541	0.9978955310161828	0.9941175920330454	0.973338477793177	0.9752513638223219	0.9997198821603149	0.9689554970765859	439	7	431	0.29633241095124807	127.71926911998793	male	4yr
lh_L_31pv	0.08552619589977223	0.004552881383438967	0.5759458721732514	0.2957687877977326	-0.5111557632738525	0.6346832382321811	-0.2472645159650722	-0.06693855020190001	0.009229403270557499	0.5646517682879906	0.767406660820539	0.6092419915886738	0.5256350278321298	0.8047035184272029	0.9466306232236182	0.9926361061702064	0.9955640168508624	0.9978955310161828	0.9660014610715632	0.973338477793177	0.9752513638223219	0.9997198821603149	0.996813988273507	439	7	431	0.29546197205495917	127.3441099556874	male	4yr
lh_L_5m	0.10052391799544422	0.0055057824962943475	0.977399040106207	0.5755096408474124	-0.973068912155781	0.47673668653986917	0.04037897354116449	-0.191804891829498	0.08101525548860297	0.32837163803995695	0.56494667234818	0.33051905358364375	0.6335496353782706	0.967790993259112	0.8478950389866444	0.9354298202600018	0.9005343406853364	0.9978955310161828	0.9173177200894018	0.973338477793177	0.9841003715542599	0.9997198821603149	0.996813988273507	439	7	431	0.29591987781507406	127.54146733829693	male	4yr
lh_L_5mv	0.09997949886104783	0.0040490183689869345	-0.6272114863792243	-0.5896768855566418	0.7235576274753527	1.2886461595685121	-1.1736007363525385	-1.0114570496927453	1.2260782435981938	0.5305206148727852	0.5554072946055637	0.4693373629686074	0.19752112814545297	0.24055498613512072	0.3117977279818337	0.2201692322223563	0.9955640168508624	0.9978955310161828	0.9609755433227994	0.973338477793177	0.9752513638223219	0.9997198821603149	0.9689554970765859	439	7	431	0.2956417979089597	127.42161489876165	male	4yr
lh_L_23c	0.07895444191343964	0.0035390184734518586	-0.2924115157030357	-0.23329727748654314	0.24048865026251642	0.9859822268028067	-0.7115759326203723	-0.746963318465501	0.8614888064257183	0.7699720045501894	0.815530572538492	0.8099514609102784	0.32414183452983536	0.4767274148846453	0.4550857031686043	0.38896888353884285	0.9955640168508624	0.9978955310161828	0.9924949769761884	0.973338477793177	0.9752513638223219	0.9997198821603149	0.9689554970765859	439	7	431	0.2959465175785252	127.55294907634436	male	4yr
lh_L_5L	0.0884145785876993	0.006272483527906008	0.4245541608697737	0.40839998066331334	-0.6321831278876494	0.34317203587536205	0.3590574054881555	-0.04267339783915276	-0.1475356077536446	0.6711617149994775	0.6829800476156211	0.5272672209171215	0.7314690408357972	0.7195521452391774	0.9659618856953472	0.8827092763086014	0.9955640168508624	0.9978955310161828	0.9660014610715632	0.973338477793177	0.9752513638223219	0.9997198821603149	0.9868965854722953	439	7	431	0.29413597211782655	126.77260398278325	male	4yr
lh_L_24dd	0.05294305239179953	0.004330579836552239	-0.4887043540497327	-0.42313151383336295	0.6536790736995333	-0.8724980439879184	2.083718307475493	1.1266801278735437	-1.7590052738085578	0.6250510208024163	0.6721993109478979	0.5133185880238083	0.38293673477783374	0.0371857979506825	0.25987774732087177	0.07857661280409957	0.9955640168508624	0.9978955310161828	0.9660014610715632	0.973338477793177	0.9752513638223219	0.9997198821603149	0.9689554970765859	439	7	431	0.2909587547197114	125.4032232841956	male	4yr
lh_L_24dv	0.059170842824601375	0.005218665451661918	-1.1211153033709456	-0.5418645473507411	1.1940834882323668	0.61989008306302	-0.28124850416902347	-0.23152776763932456	0.4305412599073283	0.26223878542655543	0.5879118213136814	0.2324453114690258	0.5353301551890279	0.778519804433972	0.8169048159305874	0.6668019598456958	0.8820368234202616	0.9978955310161828	0.8705493584327165	0.973338477793177	0.9752513638223219	0.9997198821603149	0.9723949006852564	439	7	431	0.2956324917142103	127.41760392882463	male	4yr
lh_L_7AL	0.07108200455580865	0.006202466051412055	-0.3579128777957199	-0.17875101439720484	0.7166353642428679	0.5586432692053047	-0.4096760843448168	-0.1303924202404365	0.5868620404387355	0.720408513193189	0.8581332105139757	0.47359911767032525	0.576405203701503	0.6820435759643066	0.8962559631660879	0.5572963656374414	0.9955640168508624	0.9978955310161828	0.9609755433227994	0.973338477793177	0.9752513638223219	0.9997198821603149	0.9689554970765859	439	7	431	0.2931762983030362	126.3589845686086	male	4yr
lh_L_SCEF	0.029234624145785863	0.005192694670026322	-0.5408633792902064	-0.22842752096630245	0.4785114872482087	0.7833122407341477	-0.7400431784442177	-0.26349959640283016	0.7865413640923761	0.588601753840303	0.8193138963112294	0.6322862002527252	0.43344377681199875	0.45927379499362286	0.7921655345857945	0.4315503957883967	0.9955640168508624	0.9978955310161828	0.9660014610715632	0.973338477793177	0.9752513638223219	0.9997198821603149	0.9689554970765859	439	7	431	0.2960726138049103	127.60729654991634	male	4yr
lh_L_6ma	0.013744874715261951	0.006964758837597116	-0.25217384710774354	0.06735245032392605	0.37049711501107235	0.6704391662840617	-0.6234789881192079	-0.1255784352281723	0.7070873243755251	0.8009066919509829	0.9463011223271204	0.7110121257524681	0.5025778741736866	0.5329698058221224	0.9000656339946596	0.47951221259864374	0.9955640168508624	0.9978955310161828	0.9924949769761884	0.973338477793177	0.9752513638223219	0.9997198821603149	0.9689554970765859	439	7	431	0.2961076624365771	127.62240251016475	male	4yr
lh_L_7Am	0.08857175398633256	0.005263619479681698	-1.1469300356229806	-0.5982300945526632	1.3116018719957327	0.4317751929429845	-0.2953314256651025	-0.06347872107641134	0.4560359712760737	0.25141053794595314	0.5496864134939647	0.18965450108416626	0.665904810965021	0.7677407123423519	0.9493853031860788	0.6483641115994725	0.8667677593946195	0.9978955310161828	0.8657919470766129	0.973338477793177	0.9752513638223219	0.9997198821603149	0.9689554970765859	439	7	431	0.29536070457031666	127.3004636698065	male	4yr
lh_L_7PL	0.0937357630979499	0.006159006000039005	1.0050966912789	0.37842108178453493	-0.6895220239767296	-0.15283903532882662	0.8799782046500321	0.5176319267511275	-0.8074895305102203	0.3148502931678525	0.7051178095830082	0.49049481849507603	0.8785252136186366	0.3788711168167721	0.6047151017793502	0.4193845039320221	0.8974472923367135	0.9978955310161828	0.9660014610715632	0.973338477793177	0.9752513638223219	0.9997198821603149	0.9689554970765859	439	7	431	0.29387076757214076	126.65830082359268	male	4yr
lh_L_7PC	0.061084282460136696	0.0075397566981730444	-0.06229528414780393	-0.1966076672418459	0.25824105756542204	0.16108420156213873	0.5065347755315028	0.2637804695093742	-0.35490176135054363	0.9503276838897471	0.8441345701331397	0.7962208728796251	0.8720270830726966	0.6124812833482569	0.7919490847965893	0.7226631888976539	0.9959604173862541	0.9978955310161828	0.9924949769761884	0.973338477793177	0.9752513638223219	0.9997198821603149	0.9723949006852564	439	7	431	0.2948781391840781	127.09247798833766	male	4yr
lh_L_LIPv	0.060464692482915694	0.00477714483293925	0.9077688382722745	0.3827763422040678	-0.6553065147832173	0.7725676177498693	-0.41018687180285984	-0.32482857639478707	0.3919835790949452	0.3640003654713372	0.7018856041913055	0.5122704271607985	0.4397783150681799	0.6816688704957251	0.7453108154906981	0.6950703468759074	0.921055201672674	0.9978955310161828	0.9660014610715632	0.973338477793177	0.9752513638223219	0.9997198821603149	0.9723949006852564	439	7	431	0.2950483610481139	127.16584361173707	male	4yr
lh_L_VIP	0.06996810933940775	0.0065204158910582635	-1.4530347206538547	-0.7574662908645451	1.592833535633473	0.4611482477434204	-0.2308088115332837	0.02133754149930897	0.23538407020179344	0.14621411407674847	0.448770553864539	0.11119753974240922	0.6446922483758611	0.8174633354374564	0.9829763968633122	0.8139106489161124	0.8621863080698606	0.9978955310161828	0.8657919470766129	0.973338477793177	0.9752513638223219	0.9997198821603149	0.9723949006852564	439	7	431	0.29425194874736277	126.82258991011335	male	4yr
lh_L_MIP	0.07625512528473805	0.004175727404664774	-1.3037560608573462	-0.8210310637705363	1.3241813805302578	1.493842802840333	-1.5423222531790395	-1.1088622626391609	1.560918735348514	0.1923167683232454	0.41162857435705735	0.18544281307493893	0.13521671108875705	0.12299530392328925	0.2674896056885855	0.11854292616286058	0.8621863080698606	0.9978955310161828	0.8657919470766129	0.973338477793177	0.9752513638223219	0.9997198821603149	0.9689554970765859	439	7	431	0.2943796229622641	126.87761749673581	male	4yr
lh_L_1	0.045785876993166275	0.006242861505126942	-0.2788811841702908	0.09121677486272467	-0.05728160581510307	0.28498538455958455	0.4249021198341166	0.15558041096764086	-0.2540246687180261	0.7803360087574488	0.927320346107429	0.9543208727248482	0.7756553392707416	0.6709080292736895	0.8763637666837589	0.7994765001658497	0.9955640168508624	0.9978955310161828	0.9924949769761884	0.973338477793177	0.9752513638223219	0.9997198821603149	0.9723949006852564	439	7	431	0.29363531286964	126.55681984681485	male	4yr
lh_L_2	0.06914123006833713	0.0036859219687616117	-0.40861215270522316	-0.34807580071030786	0.5051330691432161	0.4613958587470354	-0.12186976786450453	-0.11366000063839456	0.19871448957387006	0.6828243107994755	0.7277832575545911	0.6134653761763829	0.644514622117154	0.9030021588708171	0.9095073218399834	0.8424860890187564	0.9955640168508624	0.9978955310161828	0.9660014610715632	0.973338477793177	0.9752513638223219	0.9997198821603149	0.9769447500433792	439	7	431	0.2964651101514863	127.77646247529061	male	4yr
lh_L_3a	0.052205011389521654	0.0031269412472278084	-0.1466756703437406	0.041278737360713004	-0.07462695062802066	0.3909667966290786	-0.0015226829874340987	-0.026108631306860964	0.012423470474015656	0.8833880231312847	0.9670736837483757	0.9405115304084869	0.6958217788424086	0.9987850752228092	0.9791706926232351	0.990087759698036	0.9959604173862541	0.9978955310161828	0.9924949769761884	0.973338477793177	0.9987850752228092	0.9997198821603149	0.996813988273507	439	7	431	0.2955500291633835	127.38206256941832	male	4yr
lh_L_6d	-0.04170387243735763	0.01086398870235227	-0.24297701244309333	-0.10784792002648728	0.01790791544027856	0.4218437764191834	0.8153957864819918	0.09895513751550711	-0.5995796443205675	0.8080232053126017	0.9141163298551642	0.985712314419282	0.6731390504395861	0.41484579541039546	0.9211738902832708	0.5487864165318219	0.9959604173862541	0.9978955310161828	0.9941175920330454	0.973338477793177	0.9752513638223219	0.9997198821603149	0.9689554970765859	439	7	431	0.2948146047808499	127.06509466054635	male	4yr
lh_L_6mp	0.008576309794988612	0.007347576447642819	-0.782648329014694	-0.12614503835016483	0.5661285894692989	0.2618214012219787	0.26813210283894756	0.1634927896449657	-0.0627932170253198	0.4338336528218064	0.8996171167442437	0.5713063696880016	0.7934591386720724	0.7885976357828004	0.8701304498009133	0.9499311672410822	0.9422861753207706	0.9978955310161828	0.9660014610715632	0.973338477793177	0.9752513638223219	0.9997198821603149	0.996813988273507	439	7	431	0.29375361042857706	126.60780609471672	male	4yr
lh_L_6v	-0.004560364464692484	0.010399655705889526	0.052841757455022974	-0.06341324335449439	-0.1784158020189301	0.47936415860759785	0.1669169898016376	0.054118273290814894	-0.03883401920651057	0.9578579903200697	0.9494374418045812	0.858396440184205	0.6316795866000195	0.8674353647628109	0.9568409336005792	0.9690227218778333	0.9959604173862541	0.9978955310161828	0.9924949769761884	0.973338477793177	0.9752513638223219	0.9997198821603149	0.996813988273507	439	7	431	0.29639488063429004	127.74619355337902	male	4yr
lh_L_p24pr	0.09716173120728927	0.005095414544367838	-0.5803068026504226	-0.42157568276496465	0.5608156638531416	0.900055972133936	-0.6478387780507107	-0.4885624460354786	0.643525385394541	0.5617077408064707	0.6733347587761884	0.57492320736046	0.3680904647252823	0.5170892314559896	0.6251515055959221	0.5198832482559028	0.9955640168508624	0.9978955310161828	0.9660014610715632	0.973338477793177	0.9752513638223219	0.9997198821603149	0.9689554970765859	439	7	431	0.296361758432723	127.7319178845036	male	4yr
lh_L_33pr	0.024432801822323453	0.0075900997250502615	1.0277814364084843	0.22063677384381325	-1.1452899819343878	0.29542799633217987	0.9730066289394552	0.25541573703555454	-1.0270169600314647	0.30405265037467055	0.8253752652159194	0.25208905449093033	0.7676669492058197	0.33055000749551866	0.7984020173902863	0.3044124780428873	0.8854376916806845	0.9978955310161828	0.8705493584327165	0.973338477793177	0.9752513638223219	0.9997198821603149	0.9689554970765859	439	7	431	0.29554714475573696	127.38081938972266	male	4yr
lh_L_a24pr	0.09815034168564919	0.005647410073623978	-0.67472258833553	-0.6390018441689913	0.8564613191220612	0.06969750267385613	0.3507417521662373	0.4622837268681187	-0.5518133303985182	0.4998520306088231	0.5228217321839677	0.3917426596511676	0.944434429527436	0.7257820992727194	0.6438778678316754	0.5810762532282623	0.9955640168508624	0.9978955310161828	0.9173177200894018	0.987065746511951	0.9752513638223219	0.9997198821603149	0.9689554970765859	439	7	431	0.2939120913488845	126.67611137136919	male	4yr
lh_L_p32pr	0.06509794988610479	0.005426299467757706	-0.8911025144687017	-0.5940730047203665	1.1264622731590417	0.9632172134879163	-0.8336766241808322	-0.4837381687931259	0.7903779896315898	0.3728741761058406	0.5524632855042482	0.25996990082468696	0.33543852846144073	0.40446323408095575	0.628571701308542	0.4293070524862548	0.921055201672674	0.9978955310161828	0.8705493584327165	0.973338477793177	0.9752513638223219	0.9997198821603149	0.9689554970765859	439	7	431	0.29476797651490283	127.0449978779231	male	4yr
lh_L_a24	0.07223006833712986	0.00730706382189071	-0.36165208918698183	-0.0926222936397847	0.09589436054031507	0.24378123979212415	0.8335979982521643	0.3673893485455829	-1.048455529776649	0.7176120341152856	0.9262036321163664	0.9236044735768209	0.8074002505374378	0.4045075540165952	0.7133286155820683	0.2944287807989153	0.9955640168508624	0.9978955310161828	0.9924949769761884	0.973338477793177	0.9752513638223219	0.9997198821603149	0.9689554970765859	439	7	431	0.2939921897158071	126.71063376751285	male	4yr
lh_L_d32	0.0857744874715262	0.005370885046807165	0.8799412881583664	0.5623001964393777	-0.8809860151665375	-0.22534494025003793	1.0900112777497935	0.6406898850319751	-1.0435870030397083	0.37889111622030025	0.5739115045157923	0.3783253893444398	0.8217109413190997	0.2757081762285284	0.5217241872405829	0.2966765086650275	0.921055201672674	0.9978955310161828	0.9173177200894018	0.973338477793177	0.9752513638223219	0.9997198821603149	0.9689554970765859	439	7	431	0.2953522642398238	127.29682588736407	male	4yr
lh_L_8BM	0.0760250569476082	0.005353611649850124	-0.7804493427069896	-0.3681240230246668	0.49177103832851266	0.2511577046173118	0.31397119065830603	0.11197678499556597	-0.24087185005862582	0.43512643388719885	0.7127807589384724	0.6228812125759573	0.8016921834541058	0.7535429196819421	0.9108418136769914	0.8096544402605159	0.9422861753207706	0.9978955310161828	0.9660014610715632	0.973338477793177	0.9752513638223219	0.9997198821603149	0.9723949006852564	439	7	431	0.2949988193497383	127.14449113973723	male	4yr
lh_L_p32	0.10589749430523919	0.006159632110793429	-1.0399451120096728	-0.6817573536848762	0.9433518234364899	1.2401444307115508	-1.241030877478868	-0.766876986123975	1.1170827211601646	0.29836540202129547	0.4953923946459773	0.3455009765560001	0.2149219776866248	0.2145943424595924	0.44315465794532805	0.2639589576859048	0.8854376916806845	0.9978955310161828	0.9173177200894018	0.973338477793177	0.9752513638223219	0.9997198821603149	0.9689554970765859	439	7	431	0.2949359836472986	127.11740895198568	male	4yr
lh_L_10r	0.11514578587699319	0.006555122533196352	-1.110969095998201	-0.7303945285670923	1.1174407953862715	-0.11968815879871224	1.2246679099996594	0.5918090875503312	-1.2428518625190363	0.2665816517906464	0.46514906184381344	0.2638059004364518	0.9047301808350056	0.22070036957216943	0.5539784371661001	0.21392242708390197	0.8820368234202616	0.9978955310161828	0.8705493584327165	0.973338477793177	0.9752513638223219	0.9997198821603149	0.9689554970765859	439	7	431	0.29386608135585857	126.65628106437504	male	4yr
lh_L_47m	0.09243507972665146	0.00775265299904402	-0.5227795998555236	-0.2682628051569474	0.5923468678940155	0.8225179073074604	-0.9214581438682223	-0.27791054945138044	0.7457881763163444	0.6011276375427921	0.7884970343937455	0.5536183375633984	0.41078219922045667	0.35681128433321085	0.7810810254980329	0.4557953835069636	0.9955640168508624	0.9978955310161828	0.9660014610715632	0.973338477793177	0.9752513638223219	0.9997198821603149	0.9689554970765859	439	7	431	0.2957028890003419	127.44794515914737	male	4yr
lh_L_8Av	0.04271070615034168	0.006719836234502338	-0.17548379647346288	-0.16017465310122872	0.2760046078637359	0.5829884593765832	-0.12865379450613335	-0.03448451812787882	0.02172513512666142	0.8606995017653924	0.8727434954784794	0.7825445270910021	0.5599010692186088	0.8976315981061689	0.9724907877503639	0.9826672135708838	0.9959604173862541	0.9978955310161828	0.9924949769761884	0.973338477793177	0.9752513638223219	0.9997198821603149	0.996813988273507	439	7	431	0.29632873038236324	127.71768279479855	male	4yr
lh_L_8Ad	0.0467243735763098	0.004742027500515953	-1.8748232854338576	-0.8773648323624393	1.6676308990805533	0.7186258065833604	-0.8911194605354678	-0.21925396656741408	0.8038212041325562	0.06081703863223286	0.38028850832363725	0.09538902047659599	0.47237150835199815	0.3728650858322199	0.8264522187783527	0.42150024194792346	0.8621863080698606	0.9978955310161828	0.8657919470766129	0.973338477793177	0.9752513638223219	0.9997198821603149	0.9689554970765859	439	7	431	0.2932803144230096	126.40381551631717	male	4yr
lh_L_9m	0.10069020501138949	0.004494836427264768	-0.5365007948405166	-0.47133590372134765	0.5391521989297825	0.5479935743183658	-0.35034035777786254	-0.13135545751217928	0.2393726226374362	0.591612486731096	0.6374008801370417	0.5897818403586466	0.583696314980396	0.7260832809260003	0.8954941230362845	0.8108166569697379	0.9955640168508624	0.9978955310161828	0.9660014610715632	0.973338477793177	0.9752513638223219	0.9997198821603149	0.9723949006852564	439	7	431	0.2962248154080978	127.67289544089016	male	4yr
lh_L_8BL	0.05566514806378133	0.00824898127914292	0.4316502912467217	0.10393728217434534	-0.42952943964585005	0.4404195840186209	0.2755376993490388	0.1825236639381629	-0.5553540931666437	0.6659956008335213	0.9172191204239161	0.6675379742123111	0.6596332433616968	0.7829031663783874	0.8551717851327425	0.5786524860930855	0.9955640168508624	0.9978955310161828	0.9769564144218039	0.973338477793177	0.9752513638223219	0.9997198821603149	0.9689554970765859	439	7	431	0.2942954163820578	126.84132446066693	male	4yr
lh_L_9p	0.06064236902050114	0.004956594263374231	-0.27339855153016035	-0.2678088048521727	0.45963256253359686	0.696453956853303	-0.4254109191272786	-0.30327756142366247	0.5174428047778001	0.7845468661008156	0.7888464929282678	0.6457799822633101	0.48614458240176794	0.6705371475423665	0.7616783448164627	0.6048470854690677	0.9955640168508624	0.9978955310161828	0.9660014610715632	0.973338477793177	0.9752513638223219	0.9997198821603149	0.9689554970765859	439	7	431	0.2960560083188282	127.60013958541495	male	4yr
lh_L_10d	0.11748519362186789	0.004996965854111417	0.10893200207758694	-0.02459319905550931	-0.08011401660788219	0.053225418232902694	0.2708901701968071	0.48984982945808053	-0.5645231437283451	0.9132564236847158	0.9803794440280242	0.9361465749400947	0.9575523034945838	0.7864755055120465	0.6242401671349649	0.5723981540037966	0.9959604173862541	0.9978955310161828	0.9924949769761884	0.987065746511951	0.9752513638223219	0.9997198821603149	0.9689554970765859	439	7	431	0.29436305356460485	126.87047608634471	male	4yr
lh_L_8C	0.038897494305239165	0.0038352940956727618	1.031366251664694	0.4574740275723004	-0.8364349292231829	0.7400378661865765	-0.3093551424850885	-0.3017175547703388	0.3639799307998034	0.3023691006938545	0.6473303662983025	0.4029102693210356	0.45927701826104605	0.7570513889849679	0.7628673848120046	0.7158729958930532	0.8854376916806845	0.9978955310161828	0.9173177200894018	0.973338477793177	0.9752513638223219	0.9997198821603149	0.9723949006852564	439	7	431	0.2951442877599579	127.20718802454186	male	4yr
lh_L_44	0.0331890660592255	0.004168564783861678	-2.3799013354150933	-0.43912596853852787	1.934225660829505	0.9280580276534011	-1.509526887953704	-0.458178529653241	1.623642635646283	0.017317274051959933	0.6605702635414885	0.05308538867687231	0.35337747009379505	0.1311641893671044	0.6468241837025146	0.1044521004425615	0.783606650851187	0.9978955310161828	0.8657919470766129	0.973338477793177	0.9752513638223219	0.9997198821603149	0.9689554970765859	439	7	431	0.2891336224168905	124.61659126167979	male	4yr
lh_L_45	0.07334624145785877	0.0039426209358581306	-2.210683777610375	-1.114648103130733	2.022630785285519	0.2703082224881543	-0.11679981976931307	0.07386141629050248	0.15008467792697633	0.02705774268436456	0.2650012482704286	0.043111227775191455	0.7869231401089822	0.9070186865782107	0.9411206572924753	0.8806978082999237	0.8621863080698606	0.9978955310161828	0.8657919470766129	0.973338477793177	0.9752513638223219	0.9997198821603149	0.9868965854722953	439	7	431	0.29330964344158783	126.41645632332435	male	4yr
lh_L_47l	0.07405239179954438	0.004585224768599053	-0.8748551815285653	-0.24913357666982877	0.8792334608498051	1.3772331333473304	-1.3627247385705759	-1.0138552789324735	1.5730503282330737	0.3816527078754174	0.8032574576773228	0.3792747052780391	0.16844018098508662	0.17296927819014563	0.31065181343602777	0.11570716512983621	0.921055201672674	0.9978955310161828	0.9173177200894018	0.973338477793177	0.9752513638223219	0.9997198821603149	0.9689554970765859	439	7	431	0.29462712366447474	126.98429029938863	male	4yr
lh_L_a47r	0.08462186788154895	0.004535396975466671	-1.2580355413078625	-0.8121412480125056	1.227832793872978	1.3115155875036832	-1.462531079413104	-0.7944083648137161	1.2886784004172347	0.20837890295703831	0.41671058713828946	0.21950974233444065	0.1896836309912301	0.143595734040256	0.42695773608966314	0.1975099146539272	0.8621863080698606	0.9978955310161828	0.8696998534060948	0.973338477793177	0.9752513638223219	0.9997198821603149	0.9689554970765859	439	7	431	0.2941811414220029	126.79207195288325	male	4yr
lh_L_6r	0.010608200455580858	0.003531319696051121	0.35142625014198337	-0.03731728546987248	-0.6080375299039472	0.36864298526805217	1.3141819984787146	0.13123243318562822	-1.1823062263992192	0.725268591929418	0.970232023279966	0.5431625829699878	0.7123938510825312	0.18878496491341845	0.8955914398434072	0.23708421591234918	0.9955640168508624	0.9978955310161828	0.9660014610715632	0.973338477793177	0.9752513638223219	0.9997198821603149	0.9689554970765859	439	7	431	0.29455877001715036	126.95482987739179	male	4yr
lh_L_IFJa	0.04637129840546697	0.004375954934801332	0.30409478044634614	0.24681713175211878	-0.5474277894697972	-0.10908732489529292	1.063051559334058	0.5272034989880394	-0.9920960140544729	0.7610556832635382	0.8050497513782479	0.5840848677626438	0.9131332281582866	0.28775857019047835	0.5980522791127905	0.32115069075250535	0.9955640168508624	0.9978955310161828	0.9660014610715632	0.9750862200392323	0.9752513638223219	0.9997198821603149	0.9689554970765859	439	7	431	0.2950253735122693	127.1559359837881	male	4yr
lh_L_IFJp	0.014223234624145794	0.005364203140845848	-0.3926059822445777	-0.14538155981330286	0.4347835765771989	0.5609889518323578	0.09612808624946173	-0.025492778256336234	0.133196104662608	0.6946105204563215	0.8844096231161609	0.6637195270368552	0.5748050688471897	0.92341884499372	0.9796619087335223	0.8940382914279025	0.9955640168508624	0.9978955310161828	0.9769564144218039	0.973338477793177	0.9773599109502275	0.9997198821603149	0.995821112298156	439	7	431	0.29558849238423174	127.39864021760387	male	4yr
lh_L_IFSp	0.059391799544419116	0.004317741569952288	-1.5520689610910166	-0.7849325320462825	1.562175473347109	-0.20955969196328011	1.3191517837673705	0.7369319564710972	-1.4829120895475016	0.12064572385235826	0.43249312688803676	0.11824665686954715	0.8340113421823139	0.18711837396975406	0.46116372933180916	0.13809776896923334	0.8621863080698606	0.9978955310161828	0.8657919470766129	0.973338477793177	0.9752513638223219	0.9997198821603149	0.9689554970765859	439	7	431	0.29328373047547646	126.40528783493036	male	4yr
lh_L_IFSa	0.06832118451025057	0.003660021991898979	-1.6742228146750915	-1.1761756553884515	1.6431489226529563	1.0803174910225795	-1.204552908658971	-0.5319690852234187	0.9659795518021743	0.09408681727602541	0.23952469058052162	0.10035212481488054	0.280000823442226	0.22837594533411476	0.594747407239306	0.3340544131908898	0.8621863080698606	0.9978955310161828	0.8657919470766129	0.973338477793177	0.9752513638223219	0.9997198821603149	0.9689554970765859	439	7	431	0.29233818841457554	125.99775920668205	male	4yr
lh_L_p9-46v	0.06252391799544417	0.0042948768754550795	-0.38114795145656977	-0.36599304914777064	0.5444605684938942	0.6621603643065787	-0.3769188806104162	-0.266606185921718	0.4205904094086	0.7030934678983523	0.7143702622640922	0.5861245758088127	0.5078684529003958	0.7062338898009604	0.7897723923087491	0.674054198156351	0.9955640168508624	0.9978955310161828	0.9660014610715632	0.973338477793177	0.9752513638223219	0.9997198821603149	0.9723949006852564	439	7	431	0.2962005500068527	127.6624370529535	male	4yr
lh_L_46	0.06109794988610478	0.004796409911550884	0.060703900331593175	-0.027164301674264424	-0.00919900560066458	0.7629891557496287	-0.42721669943158963	-0.35505397193124943	0.4583382522762212	0.9515950253965103	0.9783286883294503	0.9926603589721251	0.4454698631899857	0.6692214991684663	0.7225491580545831	0.646709446195177	0.9959604173862541	0.9978955310161828	0.9941175920330454	0.973338477793177	0.9752513638223219	0.9997198821603149	0.9689554970765859	439	7	431	0.2965746537414972	127.82367576258531	male	4yr
lh_L_a9-46v	0.08380182232346242	0.004676630827148803	-1.4333313966785142	-0.8001500836764763	1.3885218758660645	1.0786340621384107	-1.0680771021905675	-0.6599537838443514	1.1157954930431837	0.15176315353658174	0.4236238464406129	0.16497818814984255	0.2807508905545465	0.2854857337206739	0.5092834879779873	0.26450968344116477	0.8621863080698606	0.9978955310161828	0.8657919470766129	0.973338477793177	0.9752513638223219	0.9997198821603149	0.9689554970765859	439	7	431	0.2947170822004646	127.02306242840021	male	4yr
lh_L_9-46d	0.07093166287015946	0.004074631891363248	-0.9906963619552875	-0.6251588217014638	0.885227615198914	0.4284562729230688	-0.04337393190343013	-0.11511396078786434	0.21419156531476036	0.3218338680616424	0.5318668251044356	0.376033881099489	0.6683189626017292	0.9654034574670999	0.9083547943582058	0.8303976733606108	0.8982963435344568	0.9978955310161828	0.9173177200894018	0.973338477793177	0.9841003715542599	0.9997198821603149	0.9769447500433792	439	7	431	0.295922206458119	127.54247098344929	male	4yr
lh_L_9a	0.0746378132118451	0.004887072802503421	1.2667602225449242	0.6717771916598027	-1.0980984205139799	0.3207913912659297	0.607674972633193	0.08390211608199803	-0.5793091603828334	0.2052410391347239	0.5017255510412506	0.27216151498872365	0.7483684836775204	0.5434030652682414	0.9331342571050162	0.5623805856340687	0.8621863080698606	0.9978955310161828	0.8724951485180814	0.973338477793177	0.9752513638223219	0.9997198821603149	0.9689554970765859	439	7	431	0.2950455836949475	127.1646465725224	male	4yr
lh_L_10v	0.08942369020501138	0.0063557624778291895	-1.7298645244321196	-0.9051168629439361	1.6251687649318682	-0.04991788004590262	0.9634426738928368	0.3690392212706197	-0.7401852781268612	0.08365448283960164	0.3654034794591936	0.10412660391390263	0.9601878288494025	0.3353254195794094	0.7120984905477887	0.45918757924037334	0.8621863080698606	0.9978955310161828	0.8657919470766129	0.987065746511951	0.9752513638223219	0.9997198821603149	0.9689554970765859	439	7	431	0.29231606491867407	125.98822397994854	male	4yr
lh_L_a10p	0.0865740318906606	0.00554079558945794	-1.049318477896581	-0.6885075983130984	1.2421203223898807	0.9506589243970331	-0.9453079980498533	-0.4717902743389639	0.9022285678473714	0.29403156438698475	0.49113318705873155	0.21419217149691105	0.34177754599044996	0.3445016563466389	0.6370764935512437	0.36693546217845796	0.8854376916806845	0.9978955310161828	0.8696998534060948	0.973338477793177	0.9752513638223219	0.9997198821603149	0.9689554970765859	439	7	431	0.2948919739426477	127.09844076928118	male	4yr
lh_L_10pp	0.1083530751708428	0.0069880803620095125	-1.4272244960660192	-0.7882459918610714	1.3066393172261082	1.4203347909555675	-1.539207377882415	-1.0427982891784802	1.6417152550160454	0.15351519586117343	0.43055283184766957	0.19133523692300836	0.1555102371109443	0.12375367703143798	0.29704172387501204	0.10064902868904277	0.8621863080698606	0.9978955310161828	0.8657919470766129	0.973338477793177	0.9752513638223219	0.9997198821603149	0.9689554970765859	439	7	431	0.29393052702829375	126.6840571491946	male	4yr
lh_L_11l	0.11178132118451026	0.006554341142307646	-1.968866280282007	-1.3312524775824173	1.87183747965399	1.2897504955303098	-1.1249821993015565	-0.7931145429693054	1.0024115534822355	0.04896844860931882	0.1831059493248569	0.06122909128979747	0.19713730111449945	0.26059657745370346	0.42771109050343803	0.316144864377498	0.8621863080698606	0.9978955310161828	0.8657919470766129	0.973338477793177	0.9752513638223219	0.9997198821603149	0.9689554970765859	439	7	431	0.29282886784676776	126.20924204195691	male	4yr
lh_L_13l	0.08575854214123006	0.00680362832367451	-1.0352435816433012	-0.4059548881463622	0.8547470526310359	1.0121835614328434	-0.9018824412115924	-0.6136071096925834	1.0282364905403756	0.3005551703871234	0.684775747169204	0.3926911958179822	0.31145029453554596	0.3671193197310808	0.5394749842489983	0.30383859733860086	0.8854376916806845	0.9978955310161828	0.9173177200894018	0.973338477793177	0.9752513638223219	0.9997198821603149	0.9689554970765859	439	7	431	0.2948038805632974	127.06047252278118	male	4yr
lh_L_OFC	0.05797038724373577	0.006696018203075894	-0.2686538938599913	-0.058438845171888625	-0.0377229337879628	0.5351586335966313	0.13187172598115995	0.04333410517970723	-0.2672596139091358	0.7881960350468415	0.9533990736544927	0.9699085904898529	0.5925401680938911	0.8950857526849315	0.9654352047454091	0.789269279520504	0.9955640168508624	0.9978955310161828	0.9941175920330454	0.973338477793177	0.9752513638223219	0.9997198821603149	0.9723949006852564	439	7	431	0.2940677881908852	126.74321671027155	male	4yr
lh_L_47s	0.07188154897494306	0.006751967199964888	-1.9028987269970206	-0.6518348530127985	1.742163454529728	0.18530368967753613	1.4253793539757618	0.2997397777583079	-1.3513886804698598	0.05705376112939801	0.5145077151560551	0.08147984676621167	0.8529908442039483	0.15404757280028836	0.7643756545524155	0.17657095790780142	0.8621863080698606	0.9978955310161828	0.8657919470766129	0.973338477793177	0.9752513638223219	0.9997198821603149	0.9689554970765859	439	7	431	0.29271598230525275	126.16058837356394	male	4yr
lh_L_LIPd	0.07097038724373576	0.00434812762788197	-1.1790249952527139	-0.6231210056276761	1.1414419729471652	0.7857444944173841	-0.3993829496302114	-0.29972708334664594	0.37071883949584433	0.23838822297979834	0.5332050070131508	0.25368604643708736	0.43201719043431985	0.6896110552953459	0.7643853383143236	0.7108469567741755	0.8621863080698606	0.9978955310161828	0.8705493584327165	0.973338477793177	0.9752513638223219	0.9997198821603149	0.9723949006852564	439	7	431	0.2958015496779571	127.4904679111995	male	4yr
lh_L_6a	0.007874715261959006	0.004250668380106479	-1.398878740505367	0.015238484286680138	1.4115554890570052	0.5744526117018512	-0.7181663217219743	-0.03299116183838215	0.7630069374526072	0.16184934875706602	0.987841919200276	0.15808088624638383	0.5656615593764189	0.4726547408720775	0.9736816356375961	0.44545925850753876	0.8621863080698606	0.9978955310161828	0.8657919470766129	0.973338477793177	0.9752513638223219	0.9997198821603149	0.9689554970765859	439	7	431	0.29516907123926717	127.21786970412418	male	4yr
lh_L_i6-8	0.01805466970387244	0.006569974426355585	-1.7531868770531018	-0.15189911473084608	1.5428062947145813	0.4510388251009309	0.5138900763173438	0.05404853426517766	-0.3803837829419837	0.07956993482750724	0.8792665065345755	0.12287778173979465	0.6519615668463367	0.6073288460277937	0.9568964959725847	0.7036605508756235	0.8621863080698606	0.9978955310161828	0.8657919470766129	0.973338477793177	0.9752513638223219	0.9997198821603149	0.9723949006852564	439	7	431	0.29396323462575885	126.69815412370207	male	4yr
lh_L_s6-8	0.02661047835990888	0.007989275607228811	-1.3015166303218129	0.0691834368450336	1.1553192676325312	0.6697130612034845	-0.7348988277144656	-0.1905797961705623	0.8781249171556212	0.1930816758571945	0.9448436069982381	0.247959708577703	0.5030407238737927	0.46240111237717063	0.8488548203766256	0.37987593225141547	0.8621863080698606	0.9978955310161828	0.8705493584327165	0.973338477793177	0.9752513638223219	0.9997198821603149	0.9689554970765859	439	7	431	0.2946734943929606	127.00427608336604	male	4yr
lh_L_43	0.025799544419134395	0.005857709557192987	1.213857768368547	0.2278314576846761	-1.6816906186254743	0.6065411271453857	0.42795970491890273	-0.06645090310628053	-0.6237497529065047	0.22480204206073762	0.8197772700501817	0.09262884813519312	0.5441554808015878	0.6686804575399281	0.9470188449063598	0.5327919431576874	0.8621863080698606	0.9978955310161828	0.8657919470766129	0.973338477793177	0.9752513638223219	0.9997198821603149	0.9689554970765859	439	7	431	0.2903486697155896	125.14027664741911	male	4yr
lh_L_OP4	0.058876993166287	0.004390477055157106	0.1783701456478402	0.3164271279606244	-0.519586103374602	0.7545097621936392	-0.3646589102966802	-0.2703897180784846	0.2598575915491592	0.8584322936336725	0.751678328828346	0.6033520858821433	0.4505431857391212	0.715366034302904	0.7868604493986157	0.794973624772024	0.9959604173862541	0.9978955310161828	0.9660014610715632	0.973338477793177	0.9752513638223219	0.9997198821603149	0.9723949006852564	439	7	431	0.29390342908070793	126.6723779337851	male	4yr
lh_L_OP1	0.05186104783599091	0.004990743829287966	1.4815343636645473	0.956103469583816	-1.6458452202896228	0.4468548199383221	0.2885059033323172	0.018539983357485308	-0.3391142608601624	0.138464234843039	0.3390199620684009	0.099795629517742	0.6549798868936625	0.7729595123334102	0.9852080809331879	0.7345236556925552	0.8621863080698606	0.9978955310161828	0.8657919470766129	0.973338477793177	0.9752513638223219	0.9997198821603149	0.9723949006852564	439	7	431	0.2944090047461823	126.8902810456046	male	4yr
lh_L_OP2-3	0.060580865603644625	0.006100609413948344	-1.805757926262463	-0.7293935295711886	1.4103471026178236	0.4999841005787713	0.2674533632712059	0.026934250672769253	-0.31582801628193063	0.0709561600798232	0.46576097462455834	0.15843721656265175	0.6170862727663335	0.7891201173248104	0.9785121753336989	0.752133051779801	0.8621863080698606	0.9978955310161828	0.8657919470766129	0.973338477793177	0.9752513638223219	0.9997198821603149	0.9723949006852564	439	7	431	0.2915151676025612	125.64303723670386	male	4yr
lh_L_52	0.06270842824601366	0.006150956656327293	-0.31613638851053116	-0.028122427284288456	-0.10177235526938823	0.04014335191154156	1.3795279756653684	0.40706732671164075	-1.3177340602589818	0.7518989879499333	0.9775645067597202	0.918937368989155	0.9679788398114436	0.1677320268451995	0.6839585399030934	0.18759268843994104	0.9955640168508624	0.9978955310161828	0.9924949769761884	0.987065746511951	0.9752513638223219	0.9997198821603149	0.9689554970765859	439	7	431	0.2929225811085019	126.24963245776429	male	4yr
lh_L_RI	0.06294760820045558	0.004181700317579552	-0.039458255264204135	0.2414063044161627	-0.2994563890166584	1.2038224524742747	-1.1864177918690164	-0.7190662618057078	1.0135887698654908	0.9685250350519433	0.8092402270084321	0.7645918426258078	0.22865820964986683	0.23545734888598546	0.472100093730217	0.31077901853565837	0.9959604173862541	0.9978955310161828	0.9924949769761884	0.973338477793177	0.9752513638223219	0.9997198821603149	0.9689554970765859	439	7	431	0.2918338312873292	125.7803812848389	male	4yr
lh_L_PFcm	0.06463781321184513	0.0037646538228345203	-0.4996318168275824	-0.431099095821794	0.5140249485350881	-0.44569176553174283	1.0429481552317559	0.8189788050988168	-1.0361226869089784	0.6173343503681779	0.6663963180542785	0.6072345479996017	0.6558199135364813	0.296972305036038	0.4127985062328827	0.30014490939674754	0.9955640168508624	0.9978955310161828	0.9660014610715632	0.973338477793177	0.9752513638223219	0.9997198821603149	0.9689554970765859	439	7	431	0.29544468511540567	127.33665928473982	male	4yr
lh_L_PoI2	0.07836446469248291	0.011023942925061305	0.3922699147679253	0.19799235031720636	-0.43276751992473295	0.2052042148874574	0.7726599091391793	0.357501728836421	-0.8547494703351383	0.6948587904491722	0.843051048821732	0.6651836718811035	0.837412576514487	0.43972367904226883	0.7207162321732273	0.3926898570768431	0.9955640168508624	0.9978955310161828	0.9769564144218039	0.973338477793177	0.9752513638223219	0.9997198821603149	0.9689554970765859	439	7	431	0.2961109853457707	127.62383468402717	male	4yr
lh_L_TA2	0.014141230068337115	0.007584580352412696	1.1623705453796365	0.3817220200828241	-1.451508197263237	0.25348752040936656	1.502745876292802	0.300948355893475	-1.4720495738449928	0.24508498236245446	0.7026675650526428	0.14663840132361788	0.7998915035997772	0.13290458764113755	0.763453875859409	0.14100749111866853	0.8621863080698606	0.9978955310161828	0.8657919470766129	0.973338477793177	0.9752513638223219	0.9997198821603149	0.9689554970765859	439	7	431	0.29348984805570705	126.49412451200976	male	4yr
lh_L_FOP4	0.0456856492027335	0.004903951889454482	1.1100172026423833	0.5064192891460816	-1.2780582182301727	0.5181184718047861	0.11448347546523018	0.024906506696515816	-0.31473008484902215	0.26699161365685775	0.6125623362299997	0.20122889953694323	0.6043756130379379	0.9088545449384117	0.9801295372520776	0.7529665998182298	0.8820368234202616	0.9978955310161828	0.8696998534060948	0.973338477793177	0.9752513638223219	0.9997198821603149	0.9723949006852564	439	7	431	0.2947449386724844	127.03506856784081	male	4yr
lh_L_MI	0.06393621867881548	0.007293599781925445	0.9983953566347514	0.2576317350045567	-0.7856456987670253	-0.04881450140138978	1.184181310745865	0.5651750521122474	-1.2017396304190426	0.3180876843436736	0.796691135273958	0.43207508386010707	0.961067125504875	0.23634129862178666	0.5719547038422343	0.22946442155836388	0.8982963435344568	0.9978955310161828	0.9288247790698855	0.987065746511951	0.9752513638223219	0.9997198821603149	0.9689554970765859	439	7	431	0.2936081632420499	126.5451183573235	male	4yr
lh_L_Pir	-0.008699316628701605	0.016860174574421058	-0.08526776290050544	-0.11911344941950207	-0.1483064553297466	0.5124093849547747	1.2281267057017389	0.017402140627269375	-0.9420426233122198	0.9320485196476478	0.9051854755084834	0.8821009210823829	0.6083645241188196	0.21939940731854257	0.9861158014411692	0.34617081814457973	0.9959604173862541	0.9978955310161828	0.9924949769761884	0.973338477793177	0.9752513638223219	0.9997198821603149	0.9689554970765859	439	7	431	0.2938784779970907	126.66162401674612	male	4yr
lh_L_AVI	0.07627107061503417	0.005796503838429254	-0.9448237224570208	-0.5752893907664867	1.0974473507224933	0.7410605030272964	-0.4390863254172032	-0.342321626683169	0.6023141835423227	0.344748878677709	0.5650955954350028	0.272445884031164	0.458656756373089	0.6605989871388112	0.732108861907508	0.5469650213358073	0.9109422925644574	0.9978955310161828	0.8724951485180814	0.973338477793177	0.9752513638223219	0.9997198821603149	0.9689554970765859	439	7	431	0.2954401842952714	127.33471943126199	male	4yr
lh_L_AAIC	0.03840774487471529	0.010865924553306148	-1.931405116065172	-0.48463384065266235	1.7687739198834787	0.7812547555520881	-0.17475836713814816	-0.34850400232359646	0.6317315240160757	0.05343297297336138	0.6279361043205041	0.07693161069928675	0.43465267492560944	0.8612695030392572	0.7274617085822421	0.5275623252653472	0.8621863080698606	0.9978955310161828	0.8657919470766129	0.973338477793177	0.9752513638223219	0.9997198821603149	0.9689554970765859	439	7	431	0.2918547577996362	125.7894006116432	male	4yr
lh_L_FOP1	0.03210933940774488	0.006200758530177749	-0.2493996732138346	-0.15621817792863849	0.1443177892946835	-0.13075388985785774	1.9177070425903404	0.5723556358831949	-1.6702821626977162	0.8030516379018007	0.8758610487285821	0.8852495315308284	0.8959700003010685	0.0551481682469155	0.5670810649171756	0.09486355060214682	0.9955640168508624	0.9978955310161828	0.9924949769761884	0.973338477793177	0.9752513638223219	0.9997198821603149	0.9689554970765859	439	7	431	0.29302422794354144	126.29344224366639	male	4yr
lh_L_FOP3	0.04563553530751707	0.004772920308995063	1.2885642437645402	0.5825618828890813	-1.3659654228423554	0.010971916911297418	1.2987710283247742	0.5881094937387509	-1.5238289773493159	0.19754962087364591	0.5601882715287454	0.1719498164551877	0.9912458525361146	0.19402252001490883	0.5564588011725881	0.12755143887254503	0.8621863080698606	0.9978955310161828	0.8657919470766129	0.996752773939093	0.9752513638223219	0.9997198821603149	0.9689554970765859	439	7	431	0.29353580633280585	126.51393252943933	male	4yr
lh_L_FOP2	0.06649658314350797	0.006263622673661517	-1.0621563581875453	-0.5620833210745716	1.127527967516421	-1.1723259335433107	2.5268995093332407	1.5824234453258803	-2.4707075876218836	0.28816470839333785	0.5740592515660999	0.25951932268908684	0.24106622348648377	0.011507442407500588	0.11355293596112308	0.013484603005455528	0.8854376916806845	0.9978955310161828	0.8705493584327165	0.973338477793177	0.9752513638223219	0.9997198821603149	0.9689554970765859	439	7	431	0.2909598823331283	125.40370928557829	male	4yr
lh_L_PFt	0.06240546697038724	0.004360861083041528	-0.7584361728886969	-0.401984934223396	1.0005834911304234	1.6635859084135662	-2.099326645595247	-1.1528772123102946	2.0833720585422832	0.44818990974675577	0.6876951139637664	0.3170282147015637	0.09619520987605484	0.03578811611618898	0.24896078654428766	0.0372173231238778	0.9422861753207706	0.9978955310161828	0.9173177200894018	0.973338477793177	0.9752513638223219	0.9997198821603149	0.9689554970765859	439	7	431	0.29331458153771767	126.41858464275629	male	4yr
lh_L_AIP	0.07312756264236903	0.003596281125599968	-0.9814227296122724	-0.8333425263451234	1.110145332277121	0.7410851043271255	-0.37737774610468183	-0.4393083867826862	0.4620283765946563	0.32638432191311084	0.40465157870875124	0.26693640548627495	0.45864184068609826	0.7058929024641993	0.6604380980478368	0.6440609711841732	0.9005343406853364	0.9978955310161828	0.8705493584327165	0.973338477793177	0.9752513638223219	0.9997198821603149	0.9689554970765859	439	7	431	0.295644971074168	127.42298253296643	male	4yr
lh_L_EC	0.019507972665148064	0.009474459605186364	-0.4890959962589883	0.16468037769067034	0.541455152913083	0.5955024508520933	-1.4940122124279782	-0.01953809782706252	1.1190465387786648	0.624773735861964	0.8691955624295351	0.5881939011200936	0.5515076613424781	0.135172427315044	0.98441184516591	0.26312028538143006	0.9955640168508624	0.9978955310161828	0.9660014610715632	0.973338477793177	0.9752513638223219	0.9997198821603149	0.9689554970765859	439	7	431	0.2928583240348998	126.22193765904184	male	4yr
lh_L_PreS	0.03842596810933941	0.006317842325525301	1.1929311998843666	0.13504283953963236	-0.8465910295537709	0.6030301022646559	0.08888534564070341	0.08089028970175505	-0.4677926694893099	0.23289631893457818	0.8925780034815	0.3972231156550897	0.5464886639314082	0.9291730299351774	0.9355292023549007	0.6399328633261236	0.8621863080698606	0.9978955310161828	0.9173177200894018	0.973338477793177	0.9773599109502275	0.9997198821603149	0.9689554970765859	439	7	431	0.29191696491038444	125.81621187637569	male	4yr
lh_L_H	0.00020728929384965838	0.0006519373387715928	-0.1609181093893869	0.09439113191850743	0.17254371145407796	1.0489207477736364	0.9762413277405918	-0.5418375338405426	-1.03872597409963	0.8721578989544785	0.9247984600578613	0.8630100998541349	0.2942145955374046	0.32894488753867535	0.5879304321589698	0.2989321976092346	0.9959604173862541	0.9978955310161828	0.9924949769761884	0.973338477793177	0.9752513638223219	0.9997198821603149	0.9689554970765859	439	7	431	0.2951775593072831	127.22152806143902	male	4yr
lh_L_ProS	0.09377904328018223	0.00555124861767953	0.3187837163112923	0.3844472272985647	-0.5351174657958696	-0.9532695968500293	1.6984572361526868	1.3937260909284925	-1.8322488860486146	0.7498905270717429	0.7006470025555359	0.5925686331916592	0.3404534916796019	0.08942149730934455	0.1634003342691901	0.06691434854171975	0.9955640168508624	0.9978955310161828	0.9660014610715632	0.973338477793177	0.9752513638223219	0.9997198821603149	0.9689554970765859	439	7	431	0.2938180057282836	126.63556046889022	male	4yr
lh_L_PeEc	0.008359908883826877	0.008554314645394712	-1.388219810327643	0.06561776311609048	1.1812806847141295	0.9549803439123139	-1.1711217034955868	-0.47746918493934737	1.4696083487273632	0.1650701216839292	0.9476821466700441	0.23749123781716341	0.3395876372151855	0.2415498611482334	0.6330280587612278	0.14166785783348043	0.8621863080698606	0.9978955310161828	0.8705493584327165	0.973338477793177	0.9752513638223219	0.9997198821603149	0.9689554970765859	439	7	431	0.292724334971002	126.16418837250184	male	4yr
lh_L_STGa	0.024236902050113873	0.009622460836060122	-0.16271546650869004	0.018798952822947093	-0.010161485630600119	0.7776373251245814	-0.6111468479801742	-0.28939614065991814	0.7715053934456971	0.8707424687748941	0.9850014892023659	0.9918924470260623	0.43678285030825914	0.5411023676329847	0.7722782480188612	0.44040742677426825	0.9959604173862541	0.9978955310161828	0.9941175920330454	0.973338477793177	0.9752513638223219	0.9997198821603149	0.9689554970765859	439	7	431	0.29463584264962195	126.98804818198707	male	4yr
lh_L_PBelt	0.04814123006833713	0.004105175118853059	0.4484687315161244	0.24290473546734853	-0.7620052756830796	0.9447134881689244	-0.7519572717415043	-0.28962900419578597	0.46263070862313116	0.6538149477928281	0.8080791970502049	0.4460568554502605	0.34480516900878566	0.4520767547332222	0.7721000754658791	0.6436290931724628	0.9955640168508624	0.9978955310161828	0.9442841033508439	0.973338477793177	0.9752513638223219	0.9997198821603149	0.9689554970765859	439	7	431	0.29284701332533	126.21706274321718	male	4yr
lh_L_A5	0.06181548974943051	0.005236649150890757	-0.4995359505284387	-0.07592363119680677	0.024178561482770002	-0.04997604678731165	1.116363237453338	0.37279797944091714	-0.9313225127711416	0.617401866808067	0.9394798561426914	0.9807101785894997	0.9601414763583211	0.2642666829629712	0.7092988067971109	0.3516867599558162	0.9955640168508624	0.9978955310161828	0.9941175920330454	0.987065746511951	0.9752513638223219	0.9997198821603149	0.9689554970765859	439	7	431	0.29226480519383646	125.96613103854351	male	4yr
lh_L_PHA1	0.04144419134396354	0.006453796791768854	0.3115451547763915	0.24740651308279238	-0.378839021574975	0.5555527438518737	1.867890652150572	-0.06524057769955945	-1.8662710247449672	0.7553862210575357	0.8045936341289849	0.7048074083802263	0.5785166441090903	0.06177731411886215	0.9479824535968061	0.06200345652028943	0.9955640168508624	0.9978955310161828	0.9924949769761884	0.973338477793177	0.9752513638223219	0.9997198821603149	0.9689554970765859	439	7	431	0.2944181826419306	126.89423671867208	male	4yr
lh_L_PHA3	0.04882232346241458	0.005001024505366451	-0.3130405493408729	-0.17104500888122517	0.1957515322129675	0.5854094360034592	-0.32842049160201914	-0.08675888585435715	0.42540613607520456	0.7542498552918688	0.8641883750701393	0.8448046477207167	0.5582724455145216	0.742593751402062	0.9308631686801815	0.6705406337039272	0.9955640168508624	0.9978955310161828	0.9924949769761884	0.973338477793177	0.9752513638223219	0.9997198821603149	0.9723949006852564	439	7	431	0.2961646772649372	127.64697590118797	male	4yr
lh_L_STSda	0.049562642369020506	0.004720030145496995	2.559281143888742	1.5925699691769706	-2.7093328413897297	0.053094812059693366	0.9950538871159147	0.38663823817918824	-0.9391524969847358	0.010488887654154566	0.11125669495779669	0.006741866802807978	0.9576563650009312	0.3197100564546933	0.699024045376522	0.34765245422249413	0.7519721474274201	0.9978955310161828	0.8657919470766129	0.987065746511951	0.9752513638223219	0.9997198821603149	0.9689554970765859	439	7	431	0.2911783782230443	125.49788101413209	male	4yr
lh_L_STSdp	0.07961958997722096	0.0036614751599625224	1.5658077790574931	1.5506152254729628	-1.8466737319973958	0.20560466248850817	0.2980480397988219	0.20140893808679566	-0.38676128433529416	0.11739362454113615	0.1209939212093485	0.06479444096514576	0.8370997352019253	0.7656664983785584	0.8403788268337741	0.6989329415477133	0.8621863080698606	0.9978955310161828	0.8657919470766129	0.973338477793177	0.9752513638223219	0.9997198821603149	0.9723949006852564	439	7	431	0.29257658432401845	126.10050784365197	male	4yr
lh_L_STSvp	0.06695899772209565	0.0038039922978281232	0.023839553814404304	0.2467414621529984	-0.350860863586593	0.3792546053607885	0.11636880732322756	0.0755102671435212	-0.09441508205703389	0.9809805896243835	0.8051083162535552	0.7256927335468983	0.7044988056946526	0.9073602555601659	0.9398087288610811	0.9247794355738483	0.996032251850138	0.9978955310161828	0.9924949769761884	0.973338477793177	0.9752513638223219	0.9997198821603149	0.996813988273507	439	7	431	0.2947811847639357	127.0506906332563	male	4yr
lh_L_TGd	0.025943052391799545	0.007589008751398463	-0.9255046462860649	-0.25203312522870613	0.8040851872089123	0.6155719283187596	-0.6117578497514828	-0.14084227207342068	0.7632033117488599	0.35470346797374774	0.8010154598250907	0.42134777874535567	0.5381770832444595	0.5406979809693904	0.8879945476037893	0.44534215403735267	0.921055201672674	0.9978955310161828	0.9288247790698855	0.973338477793177	0.9752513638223219	0.9997198821603149	0.9689554970765859	439	7	431	0.2954576562932005	127.34224986236941	male	4yr
lh_L_TE1a	0.04439407744874716	0.005436990713611212	0.048707783552696934	0.42965371713181955	-0.4743140892479886	1.1117522144753076	-0.8887718107283157	-0.6737531095534511	0.9322453339392389	0.9611521728621635	0.6674475555181102	0.6352759459031192	0.2662447028536311	0.37412572860507876	0.5004682905620689	0.3512097518577647	0.9959604173862541	0.9978955310161828	0.9660014610715632	0.973338477793177	0.9752513638223219	0.9997198821603149	0.9689554970765859	439	7	431	0.29275346033508515	126.17674140442168	male	4yr
lh_L_TE1p	0.06818678815489751	0.004640818216932451	0.006590210044505371	0.4243013380957613	-0.47983108759616966	0.8860230491867449	-0.6515918677503666	-0.511164770344633	0.7525584392320732	0.994741811214353	0.6713460634893835	0.6313475056091089	0.3756051069211541	0.5146644952717905	0.609235685118303	0.451715300192304	0.9980355384981139	0.9978955310161828	0.9660014610715632	0.973338477793177	0.9752513638223219	0.9997198821603149	0.9689554970765859	439	7	431	0.291674069221349	125.71152383440143	male	4yr
lh_L_TE2a	0.058248291571753985	0.005805295770523435	0.5442321834711886	0.6169316700028743	-0.9096618093191114	0.393963627363016	-0.11382676616553403	0.1797904355654115	-0.003372312511632862	0.5862817076267999	0.5372797964994349	0.3630008909045046	0.6936078932292478	0.9093751201561545	0.8573170925766727	0.9973092890127815	0.9955640168508624	0.9978955310161828	0.9173177200894018	0.973338477793177	0.9752513638223219	0.9997198821603149	0.9973092890127815	439	7	431	0.29332288294372727	126.42216254874647	male	4yr
lh_L_TF	0.04360136674259682	0.005230934113203343	-0.1709079760718806	0.05189208901342916	-0.1738590838166247	0.6380038180667124	-0.7855820753225411	-0.09747631627211244	0.7851121750107716	0.8642961249428377	0.9586146778374101	0.8619762092142736	0.5234711946988627	0.4321123690458958	0.9223481415279213	0.4323878019784396	0.9959604173862541	0.9978955310161828	0.9924949769761884	0.973338477793177	0.9752513638223219	0.9997198821603149	0.9689554970765859	439	7	431	0.2929776715347611	126.27337643148208	male	4yr
lh_L_TE2p	0.049574031890660585	0.005028679331005631	-0.17142882435455287	-0.18068256243104341	0.22709126482812714	0.8079861774830412	-0.4247757236274117	-0.3975286263960148	0.5478716949593846	0.8638865916828244	0.8566167466695682	0.8203527762836373	0.4190985393737999	0.6710001763598605	0.6909776811409207	0.5837800054624103	0.9959604173862541	0.9978955310161828	0.9924949769761884	0.973338477793177	0.9752513638223219	0.9997198821603149	0.9689554970765859	439	7	431	0.2962587077799578	127.6875030531618	male	4yr
lh_L_PHT	0.06775170842824602	0.004913352430899604	-0.23749429095496752	-0.05702452907697293	0.05110305441046903	1.0826018857776574	-1.0583478881368822	-0.5818796048444864	1.0439873532055626	0.8122733476884022	0.9545256555525061	0.9592434021074353	0.2789851699223628	0.28989686805106296	0.5606477790922817	0.2964912408568372	0.9959604173862541	0.9978955310161828	0.9924949769761884	0.973338477793177	0.9752513638223219	0.9997198821603149	0.9689554970765859	439	7	431	0.2950439090496235	127.16392480038778	male	4yr
lh_L_PH	0.06901594533029613	0.0032822239855968605	-0.25053663702912	-0.08860838319546471	0.11688912293316968	0.5888104361551335	-0.2743842145866381	-0.28962668452200563	0.3489436886737836	0.8021723756320147	0.9293931454688251	0.9069479177058171	0.5559884442541205	0.7837893726181954	0.7721018502753327	0.7271315853181373	0.9955640168508624	0.9978955310161828	0.9924949769761884	0.973338477793177	0.9752513638223219	0.9997198821603149	0.9723949006852564	439	7	431	0.29629854336093037	127.704672188561	male	4yr
lh_L_TPOJ1	0.07494305239179956	0.004124577095680197	0.3125943758907701	0.3458589388194814	-0.6300157332634758	-0.22231700249384193	1.026965616438664	0.5302473983071708	-0.8714289890869481	0.7545888515384906	0.7294487284817366	0.5286842905437328	0.824067117191879	0.30443665483689597	0.5959404120217948	0.3835199630842394	0.9955640168508624	0.9978955310161828	0.9660014610715632	0.973338477793177	0.9752513638223219	0.9997198821603149	0.9689554970765859	439	7	431	0.29433382043045575	126.85787660552643	male	4yr
lh_L_TPOJ2	0.08291799544419133	0.004844599907170329	-0.14224711239859372	-0.15235787568090545	0.11043543046750626	1.1309358937190597	-1.033938687721584	-0.5711834195772089	0.918722972316481	0.8868848197976218	0.8789046794728322	0.9120640555141304	0.25808207442384057	0.3011648272474152	0.56787531623069	0.35824049089798127	0.9959604173862541	0.9978955310161828	0.9924949769761884	0.973338477793177	0.9752513638223219	0.9997198821603149	0.9689554970765859	439	7	431	0.2957949296674681	127.48761468667877	male	4yr
lh_L_TPOJ3	0.08719817767653759	0.005301070635707822	0.7658867555677352	0.4831708219564785	-0.8374426900388283	0.3078682741972408	0.482432609060783	0.18991211479259057	-0.5711846110096616	0.4437436871969541	0.6289744510314623	0.4023437781566176	0.7581825675403191	0.6294986609129112	0.8493779990033914	0.5678745086890165	0.9422861753207706	0.9978955310161828	0.9173177200894018	0.973338477793177	0.9752513638223219	0.9997198821603149	0.9689554970765859	439	7	431	0.29632761771598565	127.71720323558982	male	4yr
lh_L_DVT	0.08975854214123007	0.0040713225145573755	-1.480278079813309	-1.2773382586353534	1.5377807558867942	0.7756045373111226	-0.7059281093357367	-0.44647519447767514	0.7200935105437645	0.13879905060783934	0.201482852066717	0.12410223043412562	0.4379825205274397	0.4802328458977736	0.6552540269046843	0.47146742281919474	0.8621863080698606	0.9978955310161828	0.8657919470766129	0.973338477793177	0.9752513638223219	0.9997198821603149	0.9689554970765859	439	7	431	0.2951034989383432	127.18960804242592	male	4yr
lh_L_PGp	0.0825876993166287	0.005326254898127431	-0.4817252525807716	-0.3541534711583068	0.5532417925722902	0.4798059290559403	-0.05955020843730016	-0.1486629525649222	0.17778402965739185	0.6300011346315824	0.7232238712744335	0.5800978528442859	0.6313653965261736	0.9525138758510598	0.8818195958887628	0.8588925900267793	0.9955640168508624	0.9978955310161828	0.9660014610715632	0.973338477793177	0.9823647380572184	0.9997198821603149	0.9808174056457227	439	7	431	0.29640330780680385	127.74982566473246	male	4yr
lh_L_IP2	0.0811138952164009	0.0040053325567897	0.6264836246661292	0.44414590237932455	-0.7827363926668586	0.37588316493575885	-0.1598818409957968	-0.05215833424387953	0.25664493095880914	0.53099777435565	0.6569371013110905	0.433781926599489	0.7070037567325995	0.8729741532835456	0.958402532172757	0.7974528865041595	0.9955640168508624	0.9978955310161828	0.9288247790698855	0.973338477793177	0.9752513638223219	0.9997198821603149	0.9723949006852564	439	7	431	0.2951851352188636	127.22479327933024	male	4yr
lh_L_IP1	0.08080865603644649	0.0038241569804274424	-0.2908993643194427	-0.19278436726598838	0.2400890111838591	1.171941852195193	-1.0238925593408257	-0.7713661522490202	0.9976616229139743	0.7711282874999283	0.8471278469405618	0.8102612529139626	0.2412204024598682	0.305886025046592	0.4404899318428219	0.3184434685548284	0.9955640168508624	0.9978955310161828	0.9924949769761884	0.973338477793177	0.9752513638223219	0.9997198821603149	0.9689554970765859	439	7	431	0.2958948216140158	127.53066811564082	male	4yr
lh_L_IP0	0.07164009111617313	0.003559398055750554	-0.6971913690769619	-0.6617593365146937	1.0128376273620716	2.4227039851048016	-2.8600499242932296	-2.041905304945722	2.887662647779222	0.4856830396038232	0.5081254703431328	0.31113772468951106	0.015405474069154983	0.00423574320738604	0.04116092546095053	0.003881158875622172	0.9877374176212583	0.9978955310161828	0.9173177200894018	0.973338477793177	0.9752513638223219	0.9997198821603149	0.9689554970765859	439	7	431	0.2910299816369142	125.43392208551	male	4yr
lh_L_PFop	0.051544419134396356	0.004808765786853531	-2.3955562126026506	-0.8951839607220721	2.057515080120732	0.7846129716214535	-0.5448624044774206	-0.339637664656005	0.5540766262683471	0.01659516938782332	0.37068875729639705	0.03963670585726018	0.43268052230034193	0.5858481549432843	0.7341294101744775	0.5795264057498724	0.783606650851187	0.9978955310161828	0.8657919470766129	0.973338477793177	0.9752513638223219	0.9997198821603149	0.9689554970765859	439	7	431	0.29146702328520435	125.62228703592307	male	4yr
lh_L_PF	0.05296583143507973	0.006610887487092014	-1.4965174457451627	-0.7760536334337624	1.4687636904507082	0.9892120745168816	-0.9082463009757085	-0.5527916750048988	0.9850602449163638	0.13451886514287414	0.43771731895021715	0.14189689563016372	0.3225593919982511	0.363748106601545	0.5804060697261553	0.32459447953743825	0.8621863080698606	0.9978955310161828	0.8657919470766129	0.973338477793177	0.9752513638223219	0.9997198821603149	0.9689554970765859	439	7	431	0.2952042657379803	127.23303853306949	male	4yr
lh_L_PFm	0.06908200455580864	0.006360681557317759	0.1875720240320126	0.14041958571903257	-0.3089105412882985	0.3709368329652206	0.16330945484097714	0.06672102469829358	-0.19081020997770487	0.8512121585395135	0.8883284839972176	0.7573895779394813	0.7106845803722326	0.8702747899548167	0.9468037963174663	0.8486742892504694	0.9959604173862541	0.9978955310161828	0.9924949769761884	0.973338477793177	0.9752513638223219	0.9997198821603149	0.9769447500433792	439	7	431	0.296402639756427	127.74953773502001	male	4yr
lh_L_PGi	0.08564236902050112	0.00358764022964501	0.9566072455927983	0.6326876193358784	-0.8732870191771765	0.7660170085415428	-0.43765174657707245	-0.3430892308579537	0.35114803208691847	0.33876553032425727	0.5269376563535693	0.38250665409315276	0.44366618192059004	0.6616387536579893	0.7315313325231525	0.725477294993085	0.9083934961287491	0.9978955310161828	0.9173177200894018	0.973338477793177	0.9752513638223219	0.9997198821603149	0.9723949006852564	439	7	431	0.29578358506367686	127.48272516244471	male	4yr
lh_L_PGs	0.0874874715261959	0.005722378138098656	0.03231806337400957	-0.07206701371827712	0.12712368039755836	0.11910407772974636	0.4244781318653778	0.1204748630290944	-0.15056697883262274	0.9742184042392396	0.9425485771829963	0.8988425092651824	0.9051929001812757	0.6712171502993229	0.9041069909921801	0.8803173114435713	0.9959604173862541	0.9978955310161828	0.9924949769761884	0.973338477793177	0.9752513638223219	0.9997198821603149	0.9868965854722953	439	7	431	0.2953463562726302	127.29427955350361	male	4yr
lh_L_V6A	0.07076993166287017	0.0076343977833521655	-0.8961039748976395	-0.5555585520428638	0.9782734853430858	0.7407814639714332	-0.38169243816529436	-0.3327970858123658	0.4756232241330282	0.3701972343327822	0.5785126725578089	0.327939080032832	0.45882595586617037	0.7026895096664184	0.7392874581605092	0.6343428268599065	0.921055201672674	0.9978955310161828	0.9173177200894018	0.973338477793177	0.9752513638223219	0.9997198821603149	0.9689554970765859	439	7	431	0.2960959157206201	127.61733967558729	male	4yr
lh_L_VMV1	0.08251025056947608	0.005047868809606724	-1.683987647057185	-0.9278335349101196	1.4400436952072373	-0.1521541074324677	0.7482681426863871	0.4389325305106942	-0.5737801572952541	0.09218405609080256	0.3534939257239371	0.14985503721258026	0.8790653893948264	0.4542984360616118	0.6607104246444846	0.5661165779028465	0.8621863080698606	0.9978955310161828	0.8657919470766129	0.973338477793177	0.9752513638223219	0.9997198821603149	0.9689554970765859	439	7	431	0.2936254998185278	126.55259042178548	male	4yr
lh_L_VMV3	0.06315261958997723	0.005282682535142514	-0.1377185643406888	-0.20864088077550513	0.23932798368149014	0.9356047134930092	-0.7569980968354211	-0.465779188494146	0.7089390538341498	0.8904628469837413	0.8347285945788112	0.8108512679608203	0.34947674682879815	0.4490510026563481	0.6413735632100906	0.4783622984536894	0.9959604173862541	0.9978955310161828	0.9924949769761884	0.973338477793177	0.9752513638223219	0.9997198821603149	0.9689554970765859	439	7	431	0.29629317238826003	127.70235729934006	male	4yr
lh_L_PHA2	0.05538041002277904	0.006939494201380501	0.39374038588613136	0.3236093106480486	-0.5379299761939934	0.2200279753619809	0.4458690694771287	0.2512619280820949	-0.40174040639002495	0.6937727213083097	0.746233838109424	0.5906253925259415	0.8258493673483995	0.6556918259855925	0.8016116081054457	0.687875084109973	0.9955640168508624	0.9978955310161828	0.9660014610715632	0.973338477793177	0.9752513638223219	0.9997198821603149	0.9723949006852564	439	7	431	0.2961831372147219	127.65493213954512	male	4yr
lh_L_V4t	0.06610706150341687	0.005831828564022473	0.09816309891937391	-0.040095471503241366	-0.10454226624384051	1.8069953445996558	-2.27103956862543	-1.1723668176215816	1.8683116791903356	0.9218027837007019	0.9680170121171772	0.9167390284041961	0.07076300507133529	0.023144582717123302	0.24104981577661788	0.061718639646905174	0.9959604173862541	0.9978955310161828	0.9924949769761884	0.973338477793177	0.9752513638223219	0.9997198821603149	0.9689554970765859	439	7	431	0.29119230897916953	125.50388517002207	male	4yr
lh_L_FST	0.06835079726651483	0.004260362051873057	-1.1015824802839183	-0.5462380498515871	0.8819330695190748	-0.6072174776030265	2.2822563159319684	1.0039245378215669	-2.199550269936814	0.27064322839265453	0.584902314084222	0.3778130026192268	0.5437065948897026	0.02247421198862604	0.31541498816558067	0.027838818797868994	0.8820368234202616	0.9978955310161828	0.9173177200894018	0.973338477793177	0.9752513638223219	0.9997198821603149	0.9689554970765859	439	7	431	0.2921712692967309	125.925817066891	male	4yr
lh_L_V3CD	0.07216173120728928	0.004856530342058678	-1.921415715571288	-1.3289934056672472	1.9581785518242696	1.2054092798455902	-1.3129148979052931	-0.8973583231412804	1.4928878644521673	0.05467931882894873	0.18385014547438616	0.05020906495434846	0.2280453408153087	0.18921162621312804	0.36952774405287103	0.1354665422932054	0.8621863080698606	0.9978955310161828	0.8657919470766129	0.973338477793177	0.9752513638223219	0.9997198821603149	0.9689554970765859	439	7	431	0.293854517153866	126.65129689331624	male	4yr
lh_L_LO3	0.06850569476082004	0.004798880883581242	-0.25983240853932243	-0.13921596292599098	0.22537698795838929	0.8163313954866198	-0.40449660656396236	-0.5145421553443141	0.6121257488545273	0.7949930508908074	0.8892794947460363	0.8216860121007372	0.4143106226589257	0.6858475727707567	0.6068729953526824	0.5404545627613007	0.9955640168508624	0.9978955310161828	0.9924949769761884	0.973338477793177	0.9752513638223219	0.9997198821603149	0.9689554970765859	439	7	431	0.2956992413906835	127.44637303938455	male	4yr
lh_L_VMV2	0.07872209567198177	0.005528615238904344	0.19849262392879785	0.17204481597389695	-0.209277815452507	-0.48016412943950926	1.8444709824937984	0.9761708432907642	-1.8468711891560419	0.8426596551966241	0.8634022961996843	0.8342313690372859	0.631110690920788	0.06511453093250698	0.32897980935006976	0.06476581122527238	0.9959604173862541	0.9978955310161828	0.9924949769761884	0.973338477793177	0.9752513638223219	0.9997198821603149	0.9689554970765859	439	7	431	0.2942591242065943	126.82568253304214	male	4yr
lh_L_31pd	0.09631890660592254	0.003944363064524974	0.5539940715075157	0.27683619258227815	-0.47461882111154174	0.1145425100442721	0.37624998497421763	0.40985160029749523	-0.6166336913996782	0.5795829030529598	0.7819058891560926	0.6350586887498898	0.9088077499836845	0.7067310581812714	0.6819148114352425	0.537476366752629	0.9955640168508624	0.9978955310161828	0.9660014610715632	0.973338477793177	0.9752513638223219	0.9997198821603149	0.9689554970765859	439	7	431	0.29523116733619115	127.24463312189837	male	4yr
lh_L_31a	0.08361503416856492	0.0063289834869352905	0.493690416202807	0.05549344987143172	-0.23401560359456264	0.11626281041815804	0.7534749856986767	0.25290334784420887	-0.597319207439579	0.6215248346514798	0.9557453481562987	0.8149728650469087	0.9074442586733125	0.45116453734428863	0.800342902350844	0.5502942830619715	0.9955640168508624	0.9978955310161828	0.9924949769761884	0.973338477793177	0.9752513638223219	0.9997198821603149	0.9689554970765859	439	7	431	0.29440474092132757	126.88844333709216	male	4yr
lh_L_VVC	0.07082915717539864	0.005200523496985921	-1.2812985599365583	-0.7667931042749664	1.2229610201893966	0.1597066340563424	0.33262493112248864	0.25777229971028176	-0.32860812327462285	0.2000888185218832	0.4432045369368862	0.22134441930905335	0.8731121747646763	0.7394174216773084	0.7965826438201167	0.7424519072869378	0.8621863080698606	0.9978955310161828	0.8696998534060948	0.973338477793177	0.9752513638223219	0.9997198821603149	0.9723949006852564	439	7	431	0.2955850222179768	127.397144575948	male	4yr
lh_L_25	0.084002277904328	0.012482363130536158	-1.1617963336702157	-0.5138900783450349	0.9527170277448869	0.12121014535157583	1.0305689053008809	0.3459812931276276	-0.9270828360811512	0.24531820367733603	0.6073288446100524	0.34073346351837375	0.903524588539953	0.30274302401171127	0.7293567734856479	0.3538835269995053	0.8621863080698606	0.9978955310161828	0.9173177200894018	0.973338477793177	0.9752513638223219	0.9997198821603149	0.9689554970765859	439	7	431	0.29370846017328295	126.58834633468496	male	4yr
lh_L_s32	0.09204100227790432	0.009192893440223513	-1.701243189384949	-1.0691979895399333	1.8351814372964594	0.6939152392927539	-0.6250214316754307	-0.1865434935701237	0.528246481078687	0.08889733087693766	0.2849804644586048	0.06647881060508377	0.48773536604468626	0.5319569921128738	0.8520185744510513	0.5973282721090932	0.8621863080698606	0.9978955310161828	0.8657919470766129	0.973338477793177	0.9752513638223219	0.9997198821603149	0.9689554970765859	439	7	431	0.2938464125840741	126.64780382373597	male	4yr
lh_L_pOFC	0.02210706150341686	0.010675914036415855	0.3001246736668715	0.056038576170345654	-0.40450725230228457	0.5888178740775463	-0.19379607605592503	-0.10053759621670849	0.4955964168916394	0.7640820593658448	0.9553110760894422	0.6858397459421537	0.5559834541880164	0.8463355596213071	0.9199175365631344	0.6201791813180333	0.9955640168508624	0.9978955310161828	0.9864473420553918	0.973338477793177	0.9752513638223219	0.9997198821603149	0.9689554970765859	439	7	431	0.29434299410361264	126.86183045865704	male	4yr
lh_L_PoI1	0.07315489749430525	0.009702192645782466	-1.8473716165640335	-0.9058560369253749	1.78825510547237	-0.04658567083562778	0.7028512299679046	0.6321803698267224	-0.8998421979715273	0.06469329992008466	0.36501205634468803	0.07373485940249704	0.9628434526477575	0.48214846705926284	0.5272690229396044	0.368204234241139	0.8621863080698606	0.9978955310161828	0.8657919470766129	0.987065746511951	0.9752513638223219	0.9997198821603149	0.9689554970765859	439	7	431	0.29230386873988456	125.98296742689024	male	4yr
lh_L_Ig	0.062134396355353075	0.0050853406331627425	-0.5536133176887198	-0.2723236636537409	0.28224743860904555	0.16640695278609074	0.6196207516415136	0.29475874672738395	-0.6539712273259215	0.5798435097592727	0.7853731625817686	0.7777537855667476	0.8678367027098455	0.535507501242514	0.7681781823174063	0.5131303429377088	0.9955640168508624	0.9978955310161828	0.9924949769761884	0.973338477793177	0.9752513638223219	0.9997198821603149	0.9689554970765859	439	7	431	0.2952207176664146	127.2401293142247	male	4yr
lh_L_FOP5	0.06719134396355353	0.005799015123170794	0.5267988066377934	0.19866867436830904	-0.5456254917854625	0.9779014369378324	-0.9416315355624929	-0.4377791122773649	0.7098509894620365	0.5983333117148908	0.8425219297686073	0.5853233977845058	0.3281230743870873	0.34638131838581876	0.6615464139987633	0.4777965455675738	0.9955640168508624	0.9978955310161828	0.9660014610715632	0.973338477793177	0.9752513638223219	0.9997198821603149	0.9689554970765859	439	7	431	0.2951091219183011	127.19203154678775	male	4yr
lh_L_p10p	0.09496583143507975	0.004590825965565118	0.5109891854772043	0.3996950692297801	-0.6147518865806494	0.4028461568524878	-0.0489060397161569	0.11901265344371467	-0.19003264699015557	0.609358629406201	0.6893811242686028	0.5387185879644143	0.687061403272613	0.9609941756263894	0.9052653310342358	0.8492835480383888	0.9955640168508624	0.9978955310161828	0.9660014610715632	0.973338477793177	0.9841003715542599	0.9997198821603149	0.9769447500433792	439	7	431	0.29570449928771814	127.44863919300656	male	4yr
lh_L_p47r	0.06816856492027336	0.004439147830641511	-0.329687964566433	-0.13331881003351684	0.3351763937109841	1.1717888205243863	-1.1151101280406455	-0.755596005650754	1.091285643805116	0.741635748650134	0.8939412521333243	0.7374920282223738	0.2412818521850113	0.26480323189419597	0.44989145151268894	0.2751472127795235	0.9955640168508624	0.9978955310161828	0.9924949769761884	0.973338477793177	0.9752513638223219	0.9997198821603149	0.9689554970765859	439	7	431	0.295873839815714	127.52162496057275	male	4yr
lh_L_TGv	0.024779043280182256	0.00943704063056538	1.4456550424150323	0.4491297373493733	-1.46260389882463	0.8567782503463678	-0.6571041106969279	-0.2934007776732954	0.5843304841556307	0.14827397999106537	0.6533380696840403	0.14357579580258575	0.39156744799432874	0.5111139759288394	0.7692158310970568	0.55899798646697	0.8621863080698606	0.9978955310161828	0.8657919470766129	0.973338477793177	0.9752513638223219	0.9997198821603149	0.9689554970765859	439	7	431	0.29435174072752557	126.86560025356351	male	4yr
lh_L_MBelt	0.053854214123006824	0.005625460422223505	0.021224424707807783	0.06882417984123647	-0.23385156642710145	0.3028099224065499	0.631899099164568	0.20748651233370927	-0.5933504305134155	0.9830666305699255	0.9451295709898955	0.8151002150490456	0.7620347212435419	0.527452812047704	0.835629925086102	0.5529466552861557	0.996032251850138	0.9978955310161828	0.9924949769761884	0.973338477793177	0.9752513638223219	0.9997198821603149	0.9689554970765859	439	7	431	0.2956270859896188	127.41527406152571	male	4yr
lh_L_LBelt	0.0263621867881549	0.005159593701442069	1.302498987664845	0.4780568736763981	-1.576098951136247	0.46947669086147853	-0.12614838926951705	0.1714466890821699	-0.24224132506090332	0.19274586380222958	0.6326097259440145	0.11500300074313972	0.6387289420849227	0.8996144642858854	0.8638725456297022	0.8085931756374403	0.8621863080698606	0.9978955310161828	0.8657919470766129	0.973338477793177	0.9752513638223219	0.9997198821603149	0.9723949006852564	439	7	431	0.2932711515252666	126.39986630738989	male	4yr
lh_L_A4	0.041635535307517076	0.004836150850584634	-0.3540606389212656	0.0774397415627476	-0.12714019855065545	0.8087303220940072	-0.9113833196709493	-0.22525292225205154	0.7085723167750041	0.7232934394145232	0.9382737264923526	0.8988294357643254	0.4186702827968237	0.3620934392857549	0.8217825211276717	0.47858992047796123	0.9955640168508624	0.9978955310161828	0.9924949769761884	0.973338477793177	0.9752513638223219	0.9997198821603149	0.9689554970765859	439	7	431	0.29081116890568615	125.33961379835073	male	4yr
lh_L_STSva	0.04322779043280183	0.004432219541441446	0.4129848975565633	0.31705009572756115	-0.9248217746307842	1.0856185409146046	-0.42742931948780627	-0.5835135941194801	0.2528338987578283	0.6796176787026459	0.7512055906327013	0.3550586221840143	0.27764779338968304	0.6690666559722014	0.5595476083993902	0.8003965711220673	0.9955640168508624	0.9978955310161828	0.9173177200894018	0.973338477793177	0.9752513638223219	0.9997198821603149	0.9723949006852564	439	7	431	0.2900230613111996	124.99993942512704	male	4yr
lh_L_TE1m	0.06323234624145785	0.005654712789110009	1.8139427590684196	1.3976321612608695	-2.1451314921520472	0.5271030424709044	0.38481361560009	-0.18210434385873436	-0.2496413071609188	0.06968653879963559	0.16222355534938393	0.03194233514903592	0.5981220340589017	0.7003755107202864	0.8555008398277826	0.8028647512350056	0.8621863080698606	0.9978955310161828	0.8657919470766129	0.973338477793177	0.9752513638223219	0.9997198821603149	0.9723949006852564	439	7	431	0.2910025631153656	125.42210470272255	male	4yr
lh_L_PI	0.017259681093394083	0.00896397387316669	0.17843438173418558	0.31372782950069517	-0.6227233708511979	0.4431220552214243	0.6085000359937373	0.1302921206626403	-0.6315749845380877	0.8583818498203836	0.7537277622488188	0.5334663220073528	0.6576774531959811	0.5428558820994356	0.8963353137319973	0.5276646369579487	0.9959604173862541	0.9978955310161828	0.9660014610715632	0.973338477793177	0.9752513638223219	0.9997198821603149	0.9689554970765859	439	7	431	0.29314708404993306	126.34639322552117	male	4yr
lh_L_a32pr	0.0838496583143508	0.005804884622446306	-1.4064636555020331	-0.8112474316154201	1.2398438795679614	1.2201303988597278	-1.1730594832115786	-0.7946905202910517	1.1160692465941766	0.15958648959955934	0.4172235919204359	0.2150331447151138	0.22241544640425026	0.2407719528515252	0.4267935480269206	0.26439249486799643	0.8621863080698606	0.9978955310161828	0.8696998534060948	0.973338477793177	0.9752513638223219	0.9997198821603149	0.9689554970765859	439	7	431	0.29401802348549766	126.72176812224951	male	4yr
lh_L_p24	0.06847152619589977	0.00651125212296414	-1.0707047104063558	-0.6301809639249525	1.291945444473264	1.0300370948860071	-1.0102418448755197	-0.5901549899043763	1.069905727255532	0.2843022241434989	0.5285761924458872	0.19637603833614115	0.3029925925487176	0.31237943578286675	0.555086744934677	0.2846617448876254	0.8854376916806845	0.9978955310161828	0.8671297201726194	0.973338477793177	0.9752513638223219	0.9997198821603149	0.9689554970765859	439	7	431	0.294819765376061	127.06731887708231	male	4yr
rh_avg	0.015628701594533032	0.001993588289127305	0.11973722046979522	0.1143559111228538	-0.2142239364379024	0.29228258849411215	0.6001657286210217	0.24720232038724066	-0.6618037040701797	0.9046913147824952	0.908955662477846	0.8303724307634398	0.7700705702393049	0.5483957912840185	0.8047516496152401	0.5080970319606943	0.9959604173862541	0.9978955310161828	0.9924949769761884	0.973338477793177	0.9752513638223219	0.9997198821603149	0.9689554970765859	439	7	431	0.2963550445608177	127.72902420571245	male	4yr
rh_R_V1	0.05135535307517084	0.003910528094709291	-1.5647158045848235	-0.7871136479909141	1.582349117723058	0.34779312625127584	0.25751690603933997	0.06139463923210846	-0.20515177351063	0.11764956101386631	0.43121534066210176	0.11356989359084216	0.7279955522459591	0.7967797661374937	0.9510449215810429	0.837453547148088	0.8621863080698606	0.9978955310161828	0.8657919470766129	0.973338477793177	0.9752513638223219	0.9997198821603149	0.9769447500433792	439	7	431	0.29500896291041784	127.14886301439009	male	4yr
rh_R_MST	0.04964009111617311	0.004872482335288434	0.33460678002850913	0.18913999070771803	-0.39594156770137795	0.1616243420311137	0.8916744699118814	0.10904113355202297	-0.5038421778975776	0.7379217297426988	0.8499830990616336	0.6921481350333412	0.8716016871711089	0.3725674414641936	0.9131698649711055	0.6143722858538658	0.9955640168508624	0.9978955310161828	0.9864473420553918	0.973338477793177	0.9752513638223219	0.9997198821603149	0.9689554970765859	439	7	431	0.29374547523969924	126.60429982831036	male	4yr
rh_R_V6	0.07621640091116173	0.00401147606015019	-1.7405569737211515	-1.023757156846155	1.5612126248459957	1.156816102668114	-1.2114853203788583	-0.8522927978196069	1.3056802952630555	0.0817612651298277	0.30594999105106524	0.11847359118835421	0.24734750148372786	0.2257094573608167	0.39405160241556014	0.19166130165672746	0.8621863080698606	0.9978955310161828	0.8657919470766129	0.973338477793177	0.9752513638223219	0.9997198821603149	0.9689554970765859	439	7	431	0.29364707241935056	126.5618882127401	male	4yr
rh_R_V2	0.08530296127562641	0.003140486160209221	-0.5974170057792842	-0.6432988037787467	0.8460465954927877	0.7497554176470554	-0.5979281889931068	-0.46543127888796126	0.6427068819566883	0.5502290026566132	0.5200302323384645	0.39752675107726665	0.4534020240671759	0.5498878498673676	0.641622638998251	0.5204143146488784	0.9955640168508624	0.9978955310161828	0.9173177200894018	0.973338477793177	0.9752513638223219	0.9997198821603149	0.9689554970765859	439	7	431	0.2953636783086764	127.30174535103953	male	4yr
rh_R_V3	0.0688861047835991	0.0031978675126542217	0.1411676752928809	0.12698920275998607	-0.09312317008824794	0.8101168276972242	-0.3428776279219729	-0.5832212507166388	0.6120292480535375	0.8877374816888637	0.8989489443107974	0.9258057103473721	0.4178730336272706	0.7316905229922792	0.5597443672791829	0.5405184066282473	0.9959604173862541	0.9978955310161828	0.9924949769761884	0.973338477793177	0.9752513638223219	0.9997198821603149	0.9689554970765859	439	7	431	0.2953704336170686	127.30465688895657	male	4yr
rh_R_V4	0.05421184510250569	0.0033860944110571697	-0.8846384405660074	-0.38154209063308325	0.6807102522863873	0.635985069749343	-0.4249207713840069	-0.2913053461273232	0.5538138996589743	0.3763516670493555	0.7028010450937088	0.49605484785573317	0.5247861534013085	0.6708944320854304	0.7708177990504659	0.5797062147094523	0.921055201672674	0.9978955310161828	0.9660014610715632	0.973338477793177	0.9752513638223219	0.9997198821603149	0.9689554970765859	439	7	431	0.2953201058054002	127.28296560212749	male	4yr
rh_R_V8	0.04632346241457858	0.004511738011847103	1.2162645384888309	0.7036323681574015	-1.358735333798716	1.0686278207442947	-0.5286246042695779	-0.6246316641131834	0.49462661857033546	0.22388416552620005	0.4816617484294635	0.17423047123778346	0.2852374073119348	0.5970658887528693	0.5322128328430794	0.6208637089718776	0.8621863080698606	0.9978955310161828	0.8657919470766129	0.973338477793177	0.9752513638223219	0.9997198821603149	0.9689554970765859	439	7	431	0.29348047576118186	126.49008505306938	male	4yr
rh_R_4	-0.004756264236902041	0.005768707127581225	-0.1166598373084734	-0.10098976658142689	-0.20718707827242702	0.6972404068257009	0.21522672462877754	-0.22055039878584276	0.01223914365580993	0.9071296180739352	0.9195585837281117	0.8358637584171472	0.4856523555213461	0.8295905558944481	0.8254425259644482	0.9902348200387099	0.9959604173862541	0.9978955310161828	0.9924949769761884	0.973338477793177	0.9752513638223219	0.9997198821603149	0.996813988273507	439	7	431	0.29355503005399425	126.52221795327152	male	4yr
rh_R_3b	0.043250569476081996	0.006590584958749021	0.34065412986272614	-0.03676877604736477	-0.3064981862574382	0.651130407074723	-0.2074965431790292	-0.19896931909252777	0.3205512263622421	0.7333639743341223	0.9706693703104387	0.7592253605873636	0.5149623094762276	0.8356220920737297	0.8422867445433138	0.7485505041900891	0.9955640168508624	0.9978955310161828	0.9924949769761884	0.973338477793177	0.9752513638223219	0.9997198821603149	0.9723949006852564	439	7	431	0.29621650606884564	127.6693141156725	male	4yr
rh_R_FEF	-0.012906605922551231	0.007759386953146324	0.36161694267506617	-0.1591959501975823	-0.5973489069851367	0.7798674442376154	-0.08600581634659767	-0.21439396795153093	0.26397157090152645	0.7176383019260646	0.8735144944487208	0.5502744582079531	0.4354689028601404	0.9314617935851615	0.8302398451896523	0.7918018251245164	0.9955640168508624	0.9978955310161828	0.9660014610715632	0.973338477793177	0.9773599109502275	0.9997198821603149	0.9723949006852564	439	7	431	0.29434642673408346	126.86330992238996	male	4yr
rh_R_PEF	0.013045558086560353	0.00736309505632732	0.8775703561883051	0.3021554545159508	-1.0763833406248673	1.4969184785329335	-1.778876824961325	-1.0269000520141827	1.8704905153332811	0.3801769222866389	0.762533560178215	0.2817558498293078	0.13441447142337867	0.07525995835681439	0.30446752982357417	0.061415732884468076	0.921055201672674	0.9978955310161828	0.8749695583250294	0.973338477793177	0.9752513638223219	0.9997198821603149	0.9689554970765859	439	7	431	0.2918329725508169	125.7800111694021	male	4yr
rh_R_55b	0.006273348519362166	0.009625507504711578	0.16175429490644241	-0.020079868277356545	-0.13764575532119702	0.7664966369684654	-1.1325758696904624	-0.23482772564134813	1.052827458447892	0.8714993463306171	0.9839796596956081	0.8905203921592421	0.44338085215667977	0.25739240674267794	0.8143424474224372	0.2924200778579673	0.9959604173862541	0.9978955310161828	0.9924949769761884	0.973338477793177	0.9752513638223219	0.9997198821603149	0.9689554970765859	439	7	431	0.29573952266215414	127.46373426738842	male	4yr
rh_R_V3A	0.06720956719817767	0.00489606600552114	-0.831111722005071	-0.46858832903054454	0.8664102339324207	1.1309680824157777	-1.1268964808528372	-0.6960827995809787	1.1870533785390787	0.4059105183367321	0.6393639211317852	0.38626523374201704	0.2580685256262454	0.25978625144089007	0.48637697767934784	0.23520656628259906	0.9335530188813151	0.9978955310161828	0.9173177200894018	0.973338477793177	0.9752513638223219	0.9997198821603149	0.9689554970765859	439	7	431	0.2957666149605204	127.4754110479843	male	4yr
rh_R_RSC	0.023767653758542125	0.004510535716134879	-1.6161793239139162	-0.17992048086746232	1.7160954096136354	0.6727053594776334	-0.9715263008834409	-0.16179216090721568	1.0133965875704267	0.10605554774119742	0.8572149961709743	0.08614458127641772	0.5011347572650882	0.33128626255332627	0.8714695263997524	0.31087076870361563	0.8621863080698606	0.9978955310161828	0.8657919470766129	0.973338477793177	0.9752513638223219	0.9997198821603149	0.9689554970765859	439	7	431	0.2945363468020596	126.94516547168769	male	4yr
rh_R_POS2	0.07308883826879271	0.003689342169820711	-0.14512691145313214	-0.099235038436078	0.19501678007029055	1.216047584020015	-1.1139242628438908	-0.7395529920769802	0.9570340244215968	0.8846106709505928	0.9209516554986645	0.8453798112292137	0.22396679598606362	0.26531167955575885	0.4595712740130128	0.33855008186847657	0.9959604173862541	0.9978955310161828	0.9924949769761884	0.973338477793177	0.9752513638223219	0.9997198821603149	0.9689554970765859	439	7	431	0.2957275753813044	127.4585849893422	male	4yr
rh_R_V7	0.07040318906605923	0.005101433974400131	0.20570341098048622	-0.044466974303341025	0.12410767510024796	0.6144475194615744	-0.2963659871120319	-0.20632586693798502	0.3280148476524205	0.83702259396495	0.9645321766137157	0.9012300212940341	0.5389196426319405	0.7669505975266311	0.8365363743079185	0.7429004363600824	0.9959604173862541	0.9978955310161828	0.9924949769761884	0.973338477793177	0.9752513638223219	0.9997198821603149	0.9723949006852564	439	7	431	0.294560160862733	126.95542933183796	male	4yr
rh_R_IPS1	0.07664692482915719	0.0039313337000060145	0.05191415745272797	-0.12838034921375938	0.4533009415635273	0.4669506094264265	-0.303453525276074	-0.13738979973898038	0.4470612341955268	0.9585970934719337	0.897847981520266	0.6503320549188923	0.640535215237477	0.7615442600869857	0.8907226932220066	0.6548308478940921	0.9959604173862541	0.9978955310161828	0.9688074233771153	0.973338477793177	0.9752513638223219	0.9997198821603149	0.971511339908448	439	7	431	0.29273285619738315	126.16786102107214	male	4yr
rh_R_FFC	0.05593166287015945	0.00430442543095677	-0.034574855559391826	0.16503365554843782	-0.20280710981714706	1.4781663450694214	-1.541896290992922	-1.0155028805833115	1.505578004989402	0.9724187518654912	0.8689174919502618	0.8392858005909098	0.1393632595983508	0.12309879741529887	0.30986617412304085	0.132175538313184	0.9959604173862541	0.9978955310161828	0.9924949769761884	0.973338477793177	0.9752513638223219	0.9997198821603149	0.9689554970765859	439	7	431	0.29326984440279535	126.39930293760477	male	4yr
rh_R_V3B	0.05737813211845104	0.003935152963945578	-1.0542866264390556	-0.5986312745637938	0.9430268134739329	1.0506113570152977	-0.9375612745614486	-0.488734777244153	0.7967874437521855	0.2917517097246821	0.5494187958572518	0.3456671881164607	0.2934371228473528	0.3484699204840994	0.6250294791036937	0.42557448863831426	0.8854376916806845	0.9978955310161828	0.9173177200894018	0.973338477793177	0.9752513638223219	0.9997198821603149	0.9689554970765859	439	7	431	0.29483619002551403	127.07439790099656	male	4yr
rh_R_LO1	0.05264464692482917	0.004781037043204882	-0.5410089443800792	-0.22775719253760923	0.5555582917979975	0.8811128229719986	-0.7134270238204181	-0.3345153029692737	0.5614590701770049	0.5885014176931105	0.8198350074579105	0.5785128505089543	0.3782567574606416	0.47558155573817884	0.7379907452569752	0.5744846250484901	0.9955640168508624	0.9978955310161828	0.9660014610715632	0.973338477793177	0.9752513638223219	0.9997198821603149	0.9689554970765859	439	7	431	0.2958939993406815	127.53031371583373	male	4yr
rh_R_LO2	0.06319589977220957	0.006504109910969519	-0.6871499162842626	-0.14616517193307973	0.3127408646884001	0.7132130922453944	-0.1643421834190742	-0.3368469240439581	0.4958789643695575	0.4919882615087976	0.8837909990040828	0.7544775462152491	0.47571390602751773	0.8694617755413915	0.7362322977749947	0.6199798083432257	0.9949706741127639	0.9978955310161828	0.9924949769761884	0.973338477793177	0.9752513638223219	0.9997198821603149	0.9689554970765859	439	7	431	0.29299636425563513	126.28143299417873	male	4yr
rh_R_PIT	0.05161958997722096	0.005433754087484047	-0.8664024393904507	-0.2884549814254323	0.7176134593480993	0.9629185687040746	-1.0279873753157514	-0.5250530278383709	1.182472740987888	0.3862695066833146	0.7729984862020263	0.47299565642200136	0.3355883902738518	0.3039557663123641	0.599546328272214	0.237018175350452	0.9260235855586748	0.9978955310161828	0.9609755433227994	0.973338477793177	0.9752513638223219	0.9997198821603149	0.9689554970765859	439	7	431	0.294165227651239	126.78521311768397	male	4yr
rh_R_MT	0.05246924829157175	0.005094976568647895	1.2233640608724692	0.717183049065827	-1.4217874454157358	0.6129200337583215	-0.02332116960381934	-0.0994975565963638	-0.10071489210194766	0.22119222122487225	0.47326115710538796	0.15508796529928112	0.5399292159158107	0.9813940854032189	0.9207432278284409	0.9197767892988032	0.8621863080698606	0.9978955310161828	0.8657919470766129	0.973338477793177	0.9923593824468303	0.9997198821603149	0.996813988273507	439	7	431	0.29412566940477863	126.76816351345957	male	4yr
rh_R_A1	0.05465831435079726	0.006459495704504888	-0.43045511774978706	-0.12663261039212328	0.12818556050920568	0.26534062749217846	0.40830375866858604	0.1981098841393821	-0.4124032798265742	0.6668646085643094	0.8992311853463364	0.8980021268400199	0.7907470695765633	0.6830506801587595	0.8429590916756795	0.6800438595757224	0.9955640168508624	0.9978955310161828	0.9924949769761884	0.973338477793177	0.9752513638223219	0.9997198821603149	0.9723949006852564	439	7	431	0.2950223817091212	127.15464651663125	male	4yr
rh_R_PSL	0.04436902050113896	0.007902803466616226	1.170544421793922	0.4810196606710428	-1.3176127128734185	0.24954733449144695	0.8283022152844249	0.21070404368446	-0.7604326021479827	0.2417819485395325	0.6305025254878935	0.1876333276944092	0.8029374310700718	0.40749936858704805	0.8331182190410393	0.4469960416977766	0.8621863080698606	0.9978955310161828	0.8657919470766129	0.973338477793177	0.9752513638223219	0.9997198821603149	0.9689554970765859	439	7	431	0.29470594814881246	127.01826365213816	male	4yr
rh_R_SFL	0.03785649202733485	0.008268111423138496	-1.2720454072439185	-0.4448823927592868	1.0518346141925976	1.0831285829213881	-1.1810750971673822	-0.5809621235064472	1.2293233189955053	0.20335698638945776	0.6564047474665766	0.2928754350534154	0.27875135361519043	0.23757289175156848	0.5612659813941543	0.21895060761650764	0.8621863080698606	0.9978955310161828	0.8835075624111365	0.973338477793177	0.9752513638223219	0.9997198821603149	0.9689554970765859	439	7	431	0.2940522360695951	126.73651374599545	male	4yr
rh_R_PCV	0.08360592255125285	0.004748154872847616	0.03291925360345059	0.15660837105397843	-0.40935277830835465	-0.4227585265332639	1.3319170702256073	0.8178983645092565	-1.3796391711345366	0.9737389789608389	0.8755535048121595	0.6822807886068882	0.6724714496222679	0.18288744103735965	0.41341522429072475	0.16769777046378842	0.9959604173862541	0.9978955310161828	0.9864473420553918	0.973338477793177	0.9752513638223219	0.9997198821603149	0.9689554970765859	439	7	431	0.2935500078738527	126.5200533936305	male	4yr
rh_R_STV	0.05409339407744873	0.00551923101524952	1.5633371118309358	0.5650223018474076	-1.3792270716628663	-0.11911517165521696	1.6875553991543029	0.515660779996825	-1.3775755321175913	0.11797332358121043	0.5720585950966213	0.16782475375872064	0.9051841110770372	0.09149660696915698	0.6060913516067228	0.16833437962690956	0.8621863080698606	0.9978955310161828	0.8657919470766129	0.973338477793177	0.9752513638223219	0.9997198821603149	0.9689554970765859	439	7	431	0.2914725926217945	125.62468741999342	male	4yr
rh_R_7Pm	0.09931890660592255	0.005982425971340559	-0.7581830028740562	-0.47367931632224897	0.733594294822715	1.6419460055398478	-1.7984036168124136	-1.2003303810778667	1.7316200275087756	0.4483414351347381	0.6357286051078372	0.4631960390910722	0.10060119444023254	0.07211307003586333	0.23001105508096065	0.08334123796273674	0.9422861753207706	0.9978955310161828	0.9581540922912465	0.973338477793177	0.9752513638223219	0.9997198821603149	0.9689554970765859	439	7	431	0.29414458054694137	126.77631421573173	male	4yr
rh_R_7m	0.09522779043280184	0.004349187585144734	0.26192449360011966	0.2931964072782129	-0.33573682867858334	1.5733997787955631	-1.50208787831156	-1.1058155653751416	1.360439798416156	0.7933796554951617	0.7693720300639342	0.7370693309406392	0.11562627820255506	0.1330744149850201	0.26880635642578765	0.17369079148774502	0.9955640168508624	0.9978955310161828	0.9924949769761884	0.973338477793177	0.9752513638223219	0.9997198821603149	0.9689554970765859	439	7	431	0.294200529873386	126.80042837542935	male	4yr
rh_R_POS1	0.08425740318906609	0.00404957134275159	0.8204993113515071	0.64838949047309	-0.8052824524629376	0.672144276357591	-0.06587501929838038	-0.46543405877638877	0.2940519840956884	0.41193152166833313	0.5167330659853752	0.4206567054556615	0.5014918516502022	0.9474773290843181	0.6416206486578983	0.7687181807506221	0.937856671974444	0.9978955310161828	0.9288247790698855	0.973338477793177	0.9823647380572184	0.9997198821603149	0.9723949006852564	439	7	431	0.29477032423890603	127.04600974696851	male	4yr
rh_R_23d	0.09506378132118452	0.005835634430968267	-0.17985625106996048	-0.034340433987504554	0.05066233425031891	-0.29926402588128215	1.4586360270651033	0.6743376486012886	-1.3310567929039283	0.8572654216192447	0.9726056822111077	0.9595945909990772	0.7647386006732321	0.1446653121970973	0.5000966736054481	0.1831703244239088	0.9959604173862541	0.9978955310161828	0.9924949769761884	0.973338477793177	0.9752513638223219	0.9997198821603149	0.9689554970765859	439	7	431	0.29512663396610855	127.19957923939279	male	4yr
rh_R_v23ab	0.07389293849658314	0.005544699161450605	1.3750174827804809	0.5688207575518544	-1.2261025513148767	0.3162245849503189	0.600081199803221	0.11037709364921143	-0.5186074371058967	0.1691260246769999	0.5694777863447156	0.2201600858834939	0.7518320483851646	0.5484521212740703	0.9121103187360078	0.6040345217691494	0.8621863080698606	0.9978955310161828	0.8696998534060948	0.973338477793177	0.9752513638223219	0.9997198821603149	0.9689554970765859	439	7	431	0.294704283807526	127.0175463210437	male	4yr
rh_R_d23ab	0.09887699316628701	0.00586207475894475	2.503313960523837	1.468999548982228	-2.33376479940829	0.6170487003452336	-0.2005736759219774	0.00859158276354393	-0.11473777630021678	0.012303634598953504	0.1418329115550376	0.019608040933311664	0.5372026039115723	0.8410319433281671	0.9931449930942708	0.9086529704862443	0.7519721474274201	0.9978955310161828	0.8657919470766129	0.973338477793177	0.9752513638223219	0.9997198821603149	0.996813988273507	439	7	431	0.29152772421713036	125.64844913758319	male	4yr
rh_R_31pv	0.08762414578587699	0.0045044279374695005	-0.11706891834258869	-0.0719572332781109	0.12544658299048517	-0.3648630912416512	0.9265033245184869	0.5034808783846828	-0.5768754180932799	0.9068054399068987	0.9426359424801901	0.9001700114634306	0.7152136066711003	0.35418447020291266	0.6146262208886614	0.5640236175186135	0.9959604173862541	0.9978955310161828	0.9924949769761884	0.973338477793177	0.9752513638223219	0.9997198821603149	0.9689554970765859	439	7	431	0.2937708297129395	126.6152276062769	male	4yr
rh_R_5m	0.09227334851936216	0.0056699699186142085	1.1943634728350339	0.8676626590425576	-1.3096754457024076	0.8127408948841047	-0.17789589712668408	-0.6121004166933467	0.4894748054104807	0.2323358187122173	0.38557903344022426	0.19030565354868312	0.41636662921647205	0.8588047330717122	0.5404713218750652	0.624505587327177	0.8621863080698606	0.9978955310161828	0.8657919470766129	0.973338477793177	0.9752513638223219	0.9997198821603149	0.9689554970765859	439	7	431	0.2936032415444299	126.5429971056493	male	4yr
rh_R_5mv	0.0921503416856492	0.003956176869295121	0.07311727254577169	0.2164037761063411	-0.3459779743650946	-0.30202956200749936	0.8761277989185102	0.4025200218701385	-0.5614035517603894	0.9417127969434552	0.8286730230989308	0.7293592676398544	0.7626295274428856	0.38096056185019034	0.6873013562940978	0.5745224633132342	0.9959604173862541	0.9978955310161828	0.9924949769761884	0.973338477793177	0.9752513638223219	0.9997198821603149	0.9689554970765859	439	7	431	0.2933604591007331	126.43835787241598	male	4yr
rh_R_23c	0.08471753986332575	0.0036322259377994425	0.7548831717525458	0.48537146151177896	-0.8755756174012895	-0.42572245733457154	1.1006238041557015	0.5809861901322387	-0.806645722124279	0.45031908378589314	0.6274128724066055	0.3812607854004896	0.6703100959825331	0.2710604209528239	0.5612497610020792	0.41987062368469885	0.9422861753207706	0.9978955310161828	0.9173177200894018	0.973338477793177	0.9752513638223219	0.9997198821603149	0.9689554970765859	439	7	431	0.29422245191848473	126.8098767768669	male	4yr
rh_R_5L	0.07428018223234624	0.006635611666060619	1.6168454585737542	0.6936563231835084	-1.6388323362006558	0.11981754900565252	0.8520422978222609	0.21711919994275788	-0.6855991228008557	0.1059116440357512	0.4878977629542045	0.1012481827176461	0.9046276799971917	0.394190616157593	0.8281154514569009	0.4929659348502248	0.8621863080698606	0.9978955310161828	0.8657919470766129	0.973338477793177	0.9752513638223219	0.9997198821603149	0.9689554970765859	439	7	431	0.2935313129029859	126.51199586118693	male	4yr
rh_R_24dd	0.05455580865603645	0.0046473904413727295	-0.23734808080132222	-0.06794206976885532	-0.011044779512311193	0.7489878330412679	-0.25275574997393985	-0.39259722416551135	0.37564779942679893	0.8123867644547829	0.9458317492728074	0.9911877201141773	0.45386453880827715	0.800456963960626	0.6946169900754158	0.7071787501677298	0.9959604173862541	0.9978955310161828	0.9941175920330454	0.973338477793177	0.9752513638223219	0.9997198821603149	0.9723949006852564	439	7	431	0.2956147256831064	127.40994676941885	male	4yr
rh_R_24dv	0.06440774487471526	0.004810971076842557	1.255989708316868	0.6827592312227817	-1.2107427852646027	0.4348213879500547	0.2846440146778691	0.00035107565580351984	-0.3060964169129501	0.20911970148419357	0.4947589950522395	0.22599399916875273	0.6636920790733876	0.7759168866691311	0.9997198821603149	0.7595312359712487	0.8621863080698606	0.9978955310161828	0.8703173159477499	0.973338477793177	0.9752513638223219	0.9997198821603149	0.9723949006852564	439	7	431	0.29570944792592546	127.45077205607387	male	4yr
rh_R_7AL	0.06850569476082004	0.00688043563320475	0.3759361436327317	0.1325312546047473	-0.18910603257518357	0.637466576740569	-0.18371836389280238	-0.1986643691406453	0.20657869090683084	0.7069643693903492	0.8945641034565641	0.8500097134839266	0.523820974193176	0.8542344018179615	0.8425252977193594	0.8363389034844173	0.9955640168508624	0.9978955310161828	0.9924949769761884	0.973338477793177	0.9752513638223219	0.9997198821603149	0.9769447500433792	439	7	431	0.2958904145615348	127.52876867602153	male	4yr
rh_R_SCEF	0.040216400911161736	0.0055377006142137255	0.20728188038391468	0.17241587565030042	-0.6026624487768754	0.8675262593677454	-0.44215909608531306	-0.3728419138745938	0.3306416122326146	0.8357897242085761	0.8631105921096083	0.5467332672310469	0.38565373029120276	0.6583740830777682	0.709266105665936	0.7409152104013946	0.9959604173862541	0.9978955310161828	0.9660014610715632	0.973338477793177	0.9752513638223219	0.9997198821603149	0.9723949006852564	439	7	431	0.29305743249739824	126.30775340637865	male	4yr
rh_R_6ma	0.018025056947608205	0.006801789050081062	0.21066381057987812	0.17789546531075673	-0.2650884454018272	1.2140876859736451	-1.557958698787134	-0.7152362940985897	1.6414646728223279	0.8331496158085632	0.858805072202085	0.7909413282573637	0.22471424177427768	0.11924303899652484	0.4744630458708735	0.10070099454217307	0.9959604173862541	0.9978955310161828	0.9924949769761884	0.973338477793177	0.9752513638223219	0.9997198821603149	0.9689554970765859	439	7	431	0.2941927201161959	126.79706237008045	male	4yr
rh_R_7Am	0.08991799544419135	0.005502118897595624	1.0279149739381628	0.6895581116465607	-1.1146479514316816	0.9374653948117647	-0.3932542384260802	-0.5836597271366266	0.4906407276859049	0.30398982523915385	0.4904721170826075	0.26500131330293	0.34851921623160276	0.694131713473877	0.5594492675760028	0.6236805752686924	0.8854376916806845	0.9978955310161828	0.8705493584327165	0.973338477793177	0.9752513638223219	0.9997198821603149	0.9689554970765859	439	7	431	0.2946431720168455	126.99120713926041	male	4yr
rh_R_7PL	0.09071526195899773	0.006981574729457765	0.3126706038703292	-0.06459512316195129	0.060866809186830725	0.3430202490473554	0.22809918537595308	-0.006411333341403495	-0.01656558726918278	0.7545309312521736	0.9484963677551999	0.9514652828480176	0.7315832267851479	0.8195691333789311	0.9948845311581485	0.9867831781705213	0.9955640168508624	0.9978955310161828	0.9924949769761884	0.973338477793177	0.9752513638223219	0.9997198821603149	0.996813988273507	439	7	431	0.29344575134814666	126.47511883105122	male	4yr
rh_R_7PC	0.059931662870159455	0.006646294823703517	0.2073191614394253	0.16105420527071276	-0.17449821782424924	0.7029205371879392	-0.35639432063358667	-0.37262842898879456	0.5138513774331709	0.8357606105568169	0.8720507081975475	0.8614739312517621	0.48210527168334605	0.7215452820084884	0.7094250110457168	0.6073559041669272	0.9959604173862541	0.9978955310161828	0.9924949769761884	0.973338477793177	0.9752513638223219	0.9997198821603149	0.9689554970765859	439	7	431	0.29582617760113583	127.50108254608953	male	4yr
rh_R_LIPv	0.053970387243735755	0.005617510617402459	0.5833619505161195	0.1401350576629882	-0.31843974722501023	0.5222533949069501	0.04279958687046307	-0.07373025372959725	0.025663526601202035	0.5596496664609798	0.8885532818675879	0.7501513922493566	0.6014939137329985	0.965861293318895	0.9412250253024728	0.9795257158243769	0.9955640168508624	0.9978955310161828	0.9924949769761884	0.973338477793177	0.9841003715542599	0.9997198821603149	0.996813988273507	439	7	431	0.29519775069884713	127.23023055120314	male	4yr
rh_R_VIP	0.0693120728929385	0.007942818862702433	0.45330185575789494	0.08725479400638968	-0.2792516319003971	0.22967055525280045	0.7071587442464594	0.25505417280743786	-0.6621741069216347	0.6503313967176175	0.930468986072062	0.7800517224180691	0.8183477768134956	0.47946783329221143	0.7986812585829256	0.5078596465110824	0.9955640168508624	0.9978955310161828	0.9924949769761884	0.973338477793177	0.9752513638223219	0.9997198821603149	0.9689554970765859	439	7	431	0.2953478890477825	127.29494017959425	male	4yr
rh_R_MIP	0.065749430523918	0.004860730027567757	1.0816017675840914	0.5515634579324946	-0.9758698659778271	0.8178827890402518	-0.2687336071562544	-0.4050240594231587	0.3057005209994679	0.2794295187662571	0.5812474783608121	0.329128956838329	0.41342411879266605	0.7881346880093032	0.6854598259243427	0.7598326765878014	0.8854376916806845	0.9978955310161828	0.9173177200894018	0.973338477793177	0.9752513638223219	0.9997198821603149	0.9723949006852564	439	7	431	0.29548417005518346	127.35367729378407	male	4yr
rh_R_1	0.04569476082004558	0.00654445180112255	-0.4373820131245856	-0.3448145842977507	0.622313499142248	0.18171233154036284	0.7929085646002838	0.22505948319747865	-0.5596160806155525	0.6618343264002116	0.7302337680790032	0.5337357465195223	0.855808487923444	0.4278310970316427	0.8219330001198324	0.5757413340222719	0.9955640168508624	0.9978955310161828	0.9660014610715632	0.973338477793177	0.9752513638223219	0.9997198821603149	0.9689554970765859	439	7	431	0.29359986144423533	126.5415402824654	male	4yr
rh_R_2	0.07517767653758542	0.003738165705950509	1.2048932032061268	0.6322814302369614	-0.987318692606355	-0.04144845712806658	0.7225428500538345	0.2861623598729386	-0.5294544876828831	0.22824453281366386	0.5272029955829549	0.32348642974999875	0.9669383827624466	0.4699607904075027	0.7747537712353204	0.5964902084763402	0.8621863080698606	0.9978955310161828	0.9173177200894018	0.987065746511951	0.9752513638223219	0.9997198821603149	0.9689554970765859	439	7	431	0.2931230829526191	126.33604875257882	male	4yr
rh_R_3a	0.04841002277904327	0.0033854699323150007	-0.009668664645337258	-0.054163411838665305	0.03378452646419029	0.33226026186866386	0.1324414111782125	-0.015126362688032172	0.03305165493538396	0.9922856419497456	0.956804970996146	0.9730489749950874	0.7396927434211319	0.8946351617648125	0.9879313689827737	0.9736333954375223	0.9980355384981139	0.9978955310161828	0.9941175920330454	0.973338477793177	0.9752513638223219	0.9997198821603149	0.996813988273507	439	7	431	0.2961877799549414	127.65693316057974	male	4yr
rh_R_6d	-0.0416378132118451	0.010091798777034006	0.0292044724119414	-0.2487866649790297	-0.27707414135345665	0.611235500579203	0.5489031196167411	-0.06785124005503894	-0.3858435598721003	0.9767015142876249	0.8035258066649291	0.7817231770056103	0.5410436842459904	0.5830719371821136	0.945904054045974	0.6996125324707515	0.9959604173862541	0.9978955310161828	0.9924949769761884	0.973338477793177	0.9752513638223219	0.9997198821603149	0.9723949006852564	439	7	431	0.2947897884003439	127.05439880054827	male	4yr
rh_R_6mp	0.009667425968109331	0.007595679842861925	-0.5987269874326354	-0.20064685184571077	0.2003232387898685	0.7430261485644443	-0.43904690691770526	-0.28677524413828226	0.5944123099909049	0.5493549575743271	0.8409747205027654	0.8412277889631322	0.45746584945210167	0.660627548481152	0.7742844194496106	0.5522363770430371	0.9955640168508624	0.9978955310161828	0.9924949769761884	0.973338477793177	0.9752513638223219	0.9997198821603149	0.9689554970765859	439	7	431	0.29268963464329384	126.14923253125964	male	4yr
rh_R_6v	0.013088838268792716	0.00755490319013491	-1.0241910203204252	-0.08532470444664507	1.07406393218537	0.953086265271891	-1.5681484668755017	-0.41221995721483773	1.499640846522632	0.30574505928200435	0.9320032518387825	0.2827940285194156	0.3405463644948157	0.1168464877397165	0.6801782105675191	0.13370746098989258	0.8854376916806845	0.9978955310161828	0.8749695583250294	0.973338477793177	0.9752513638223219	0.9997198821603149	0.9689554970765859	439	7	431	0.29445267582466267	126.9091032804296	male	4yr
rh_R_p24pr	0.08197949886104783	0.005163427286953379	1.328147101433174	0.82553889357193	-1.3948426309863358	-0.7361564274639266	1.6594058837825607	1.0505024509637158	-1.549049729490451	0.18412951576841396	0.4090657109874898	0.16306330013774595	0.46163550582823787	0.09703403146853393	0.2934871646816538	0.12136976605394915	0.8621863080698606	0.9978955310161828	0.8657919470766129	0.973338477793177	0.9752513638223219	0.9997198821603149	0.9689554970765859	439	7	431	0.29342522496939283	126.46627196180833	male	4yr
rh_R_33pr	0.015261958997722105	0.0062669783221923955	0.8566849053634501	0.1713080143387066	-0.6843049918937062	0.926386431739314	-0.6291420240247735	-0.3742595690622652	0.5890078083383515	0.39161904771570044	0.8639815790849772	0.49378259544881486	0.3542451927869307	0.5292560803700863	0.7082112090924191	0.5558560356177954	0.9288582657907651	0.9978955310161828	0.9660014610715632	0.973338477793177	0.9752513638223219	0.9997198821603149	0.9689554970765859	439	7	431	0.29542771754212815	127.32934626065726	male	4yr
rh_R_a24pr	0.0881617312072893	0.005963253571446053	-0.27199778284845616	-0.06253511979332707	0.14998691705995526	1.1710098779568536	-0.8764975944101948	-0.8493375642126163	1.0367447274364394	0.7856237241320789	0.9501366951074904	0.8807749371685131	0.24159480666741273	0.3807595835782296	0.39569348419955697	0.29985484107682436	0.9955640168508624	0.9978955310161828	0.9924949769761884	0.973338477793177	0.9752513638223219	0.9997198821603149	0.9689554970765859	439	7	431	0.2954484886509248	127.33829860854857	male	4yr
rh_R_p32pr	0.06699088838268794	0.005266702500428216	-1.5658735662096495	-0.763837718013819	1.4286538730592762	1.2386833107528465	-1.259533137623242	-0.8420367065776319	1.4340109348854644	0.11737821934745069	0.4449639565934106	0.15310374173364227	0.21546280165242393	0.20783782880148938	0.3997674074339316	0.15156914238846905	0.8621863080698606	0.9978955310161828	0.8657919470766129	0.973338477793177	0.9752513638223219	0.9997198821603149	0.9689554970765859	439	7	431	0.29398792078104	126.70879385662826	male	4yr
rh_R_a24	0.07614123006833713	0.007255652787466811	-1.6277703287656264	-0.725648684771234	1.3507312144771657	0.33873978389965237	0.38227701185921664	0.07812737013476594	-0.24670382777778097	0.10357359421743208	0.46805416738663097	0.17678154940231572	0.734805767411606	0.7022559040845457	0.9377267355120503	0.8051374439789348	0.8621863080698606	0.9978955310161828	0.8657919470766129	0.973338477793177	0.9752513638223219	0.9997198821603149	0.9723949006852564	439	7	431	0.2930136062389995	126.28886428900879	male	4yr
rh_R_d32	0.0895990888382688	0.005514506381608178	-0.0011471184553696239	0.008966518317688913	-0.06523781051172366	0.1519888261488141	0.4555249965941511	0.1281992194282842	-0.27113308604866293	0.9990847320957791	0.9928458493340601	0.9479846567996811	0.8791957487037441	0.6487315886087124	0.8979913177794561	0.7862886753296955	0.9990847320957791	0.9978955310161828	0.9924949769761884	0.973338477793177	0.9752513638223219	0.9997198821603149	0.9723949006852564	439	7	431	0.2960377496449021	127.59227009695282	male	4yr
rh_R_8BM	0.0795375854214123	0.0055476375500295326	0.7212323990711562	0.49787782996806446	-0.7953000143173765	0.3158096252146868	0.2559021363816717	0.12337087038206648	-0.3431911605566106	0.4707665410840778	0.6185701543631292	0.4264390052340259	0.7521470118755265	0.7980264049460135	0.9018134228997698	0.7314546541733923	0.973814216413921	0.9978955310161828	0.9288247790698855	0.973338477793177	0.9752513638223219	0.9997198821603149	0.9723949006852564	439	7	431	0.29622312577293186	127.6721672081336	male	4yr
rh_R_p32	0.11131890660592256	0.005808769485946554	-0.6672120726767538	-0.4765798404971781	0.6214295667388222	0.3000049571155245	0.11228956570597694	0.024632971778035972	-0.036950426057571734	0.5046366807295074	0.6336613415325316	0.5343170233516578	0.7641733744579846	0.9105938148396265	0.9803477195976297	0.9705245329956246	0.9955640168508624	0.9978955310161828	0.9660014610715632	0.973338477793177	0.9752513638223219	0.9997198821603149	0.996813988273507	439	7	431	0.296398159276346	127.74760664810515	male	4yr
rh_R_10r	0.12683599088838268	0.006152189925570424	1.4250710998769514	0.9824656540584162	-1.3564298864052815	0.9016718989982051	-0.6363455379040251	-0.43784524606325925	0.47222242455678404	0.1541366496624387	0.3258704955151793	0.17496242957499197	0.36723118484286743	0.5245512300929356	0.6614984692804966	0.6367680351788938	0.8621863080698606	0.9978955310161828	0.8657919470766129	0.973338477793177	0.9752513638223219	0.9997198821603149	0.9689554970765859	439	7	431	0.29485857673069765	127.08404657093071	male	4yr
rh_R_47m	0.08180410022779042	0.006585807027763865	1.493596612075885	1.2193334079980311	-1.9465416782889926	0.8602489232763202	-0.20110550938544627	-0.533265715363348	0.4173325559319567	0.13528108549071008	0.22271767356271988	0.05158970654521879	0.3896518415969422	0.840616074136877	0.593849656975054	0.6764351788441944	0.8621863080698606	0.9978955310161828	0.8657919470766129	0.973338477793177	0.9752513638223219	0.9997198821603149	0.9723949006852564	439	7	431	0.28723848639762617	123.79978763737687	male	4yr
rh_R_8Av	0.05564236902050113	0.005887327737603405	-0.03318618108037817	-0.14833283489830754	0.19116265477182806	0.2245138975809699	0.3920110202497924	0.10571133713558223	-0.06333955822628669	0.9735261179539608	0.8820801034761715	0.8483981611938803	0.82235745421061	0.6950500712069412	0.9158113850229131	0.9494961160777147	0.9959604173862541	0.9978955310161828	0.9924949769761884	0.973338477793177	0.9752513638223219	0.9997198821603149	0.996813988273507	439	7	431	0.2932570586015407	126.39379225726405	male	4yr
rh_R_8Ad	0.05316400911161731	0.004413721836345439	-1.5606541852288867	-0.9020610270047122	1.5531456804773218	0.39805071947940945	-0.19877056739046042	-0.10936823891397654	0.4531628898585524	0.1186053665431293	0.36702445032604536	0.12038833498054569	0.6905927993623397	0.8424422203811678	0.91291042427684	0.6504314524574872	0.8621863080698606	0.9978955310161828	0.8657919470766129	0.973338477793177	0.9752513638223219	0.9997198821603149	0.9689554970765859	439	7	431	0.29392823426821024	126.6830689695986	male	4yr
rh_R_9m	0.10770615034168565	0.004488186192591968	0.9684276050548901	0.6241735736959632	-0.8239708788209679	0.14031374865649401	0.43646043686336533	0.16784728748168973	-0.3921717035836924	0.3328308584205971	0.5325135998521937	0.4099561048543017	0.888412101930656	0.6625026978434063	0.8667034201517527	0.6949313501851195	0.9059005319417756	0.9978955310161828	0.9212129123660138	0.973338477793177	0.9752513638223219	0.9997198821603149	0.9723949006852564	439	7	431	0.2956998953458057	127.44665489404228	male	4yr
rh_R_8BL	0.06596127562642369	0.006935976540827843	-0.2934040568811426	-0.2786328051414953	0.4061794767053401	0.8844204331825789	-0.7123278682829978	-0.44614354680966767	0.7156176849701114	0.7692133248961055	0.7805266344604644	0.6846107326494169	0.37646929673302043	0.47626177076680964	0.6554935586079921	0.47422745056805715	0.9955640168508624	0.9978955310161828	0.9864473420553918	0.973338477793177	0.9752513638223219	0.9997198821603149	0.9689554970765859	439	7	431	0.2961859655722618	127.65615116164484	male	4yr
rh_R_9p	0.0671002277904328	0.004899883656941021	1.4725666764898457	0.9798544141753465	-1.5477866276898617	0.1920638213310232	0.6104534367823243	0.05385978945865342	-0.24646315163444404	0.14086791578988234	0.32715798770836857	0.1216736770959782	0.8476922136747946	0.5415614792753971	0.9570468735016784	0.8053237255147214	0.8621863080698606	0.9978955310161828	0.8657919470766129	0.973338477793177	0.9752513638223219	0.9997198821603149	0.9723949006852564	439	7	431	0.2919554091962947	125.83278136360302	male	4yr
rh_R_10d	0.11676082004555811	0.005599395556607243	0.09924068520254398	0.09337642702403734	-0.22076926915010445	-0.22577638500864106	0.7955509764823722	0.5250762454778923	-0.7517262358734743	0.9209471721616199	0.9256045171933082	0.8252720928592545	0.8213753448966812	0.4262930704294867	0.5995301886940736	0.45221570952015155	0.9959604173862541	0.9978955310161828	0.9924949769761884	0.973338477793177	0.9752513638223219	0.9997198821603149	0.9689554970765859	439	7	431	0.296251671652438	127.68447048220077	male	4yr
rh_R_8C	0.05448063781321183	0.0037928460779766077	0.49860425657679425	0.1490624521159401	-0.4665216681801409	0.8715663101795641	-0.6685560931322804	-0.6030052442547722	0.9383768980445607	0.6180582058704196	0.8815043536894395	0.6408421414241016	0.3834450164365857	0.5037786887320965	0.5465052004886437	0.34805075387694984	0.9955640168508624	0.9978955310161828	0.9660014610715632	0.973338477793177	0.9752513638223219	0.9997198821603149	0.9689554970765859	439	7	431	0.2936290877338629	126.55413681329492	male	4yr
rh_R_44	0.049166287015945324	0.004163201372197801	1.0972640631042014	0.8121975670433942	-1.3142845812104247	-0.006278619874479197	0.6671375283250937	0.5175317994835675	-0.8403028918433542	0.27252597559095215	0.41667827536769575	0.18875045406611346	0.9949904190528628	0.5046842906813906	0.6047849765889747	0.4007385804189466	0.8820368234202616	0.9978955310161828	0.8657919470766129	0.9972717097001998	0.9752513638223219	0.9997198821603149	0.9689554970765859	439	7	431	0.294796531267984	127.0573049765011	male	4yr
rh_R_45	0.07501594533029611	0.0041363505696326375	0.06940394376496334	0.16159299735842927	-0.1570585364019218	0.8770429492664992	-0.2802626204944846	-0.6502752877458621	0.5637836691577289	0.9446680898208667	0.8716263721344977	0.875198715109112	0.3804633102942817	0.7792760265502746	0.5155144168566401	0.5729013672319554	0.9959604173862541	0.9978955310161828	0.9924949769761884	0.973338477793177	0.9752513638223219	0.9997198821603149	0.9689554970765859	439	7	431	0.2955668255912869	127.38930182984464	male	4yr
rh_R_47l	0.06840774487471526	0.004725318187836947	1.3527946448861434	0.9736804059602642	-1.6711732985377974	0.51792573286607	0.17014810869217795	-0.17581074158791962	0.018025495494017406	0.17612124403289353	0.33021524909759903	0.09468745271708592	0.6045100871655904	0.8648936598087171	0.8604426305189918	0.985618514250486	0.8621863080698606	0.9978955310161828	0.8657919470766129	0.973338477793177	0.9752513638223219	0.9997198821603149	0.996813988273507	439	7	431	0.29031895570506977	125.12746990888505	male	4yr
rh_R_a47r	0.08854214123006836	0.00475802984396966	0.3635246457022078	0.41908771264052735	-0.5011601902239986	0.8773446448511412	-0.4411169582911083	-0.6393207920235131	0.6067640485913718	0.7162130057428244	0.6751520303371148	0.6162583890359559	0.38029946991139374	0.6591283271290602	0.5226142651045766	0.5440075100819194	0.9955640168508624	0.9978955310161828	0.9660014610715632	0.973338477793177	0.9752513638223219	0.9997198821603149	0.9689554970765859	439	7	431	0.29551009508167825	127.36485098020334	male	4yr
rh_R_6r	0.02735535307517083	0.003987976492680798	-0.26539495704955446	-0.06450685597181544	0.11721268147436643	0.8826473537138428	-0.5085934458222502	-0.4168003045948754	0.5829644285155253	0.7907052206131207	0.9485666482074184	0.9066915178287119	0.3774268349895683	0.6110372240029402	0.6768244796209508	0.5599172466437722	0.9955640168508624	0.9978955310161828	0.9924949769761884	0.973338477793177	0.9752513638223219	0.9997198821603149	0.9689554970765859	439	7	431	0.2960384365450677	127.59256615092416	male	4yr
rh_R_IFJa	0.05031890660592255	0.005004850599122285	1.6055019936325994	0.5305775250919725	-1.3830277592867715	0.9213228307422038	-0.4123379217945598	-0.5872917039189758	0.6805950794665462	0.10838337479528039	0.5957115734721843	0.16665635441632598	0.35688190479834003	0.6800917571197965	0.5570078119057634	0.49612774127781145	0.8621863080698606	0.9978955310161828	0.8657919470766129	0.973338477793177	0.9752513638223219	0.9997198821603149	0.9689554970765859	439	7	431	0.29139256251998974	125.59019444611558	male	4yr
rh_R_IFJp	0.035908883826879276	0.006230631196119187	0.7846910714458291	0.28983555658783405	-0.7923646115111027	0.545362732039036	0.20584115821789495	-0.12968068668374527	0.08819545369303765	0.4326347189583396	0.7719420446038397	0.4281481076508601	0.5855040668219833	0.8369149899540811	0.8968190633152933	0.9297213306654177	0.9422861753207706	0.9978955310161828	0.9288247790698855	0.973338477793177	0.9752513638223219	0.9997198821603149	0.996813988273507	439	7	431	0.29404849485197	126.73490128119907	male	4yr
rh_R_IFSp	0.06654441913439636	0.004327243170931127	1.096419187695213	0.7369524171968462	-1.1842356393235214	0.2707817558933428	0.46757005940439933	0.044740676017662295	-0.24169296722387	0.27289537078195936	0.4611512861355854	0.2363197979501891	0.7865588925284426	0.6400920802318166	0.9643140113702589	0.8090180793764342	0.8820368234202616	0.9978955310161828	0.8705493584327165	0.973338477793177	0.9752513638223219	0.9997198821603149	0.9723949006852564	439	7	431	0.2940943921081275	126.75468299860295	male	4yr
rh_R_IFSa	0.08094077448747153	0.004458727530839967	0.6221020005113106	0.4947815258303368	-0.6732683702965925	0.057680151696801595	0.5548026777666881	0.24116864810409616	-0.4576754863552148	0.5338747996271739	0.6207543463461191	0.5007765714728358	0.9540034040210829	0.5790296353660584	0.8094244090058383	0.6471856021107132	0.9955640168508624	0.9978955310161828	0.9660014610715632	0.987065746511951	0.9752513638223219	0.9997198821603149	0.9689554970765859	439	7	431	0.29614971025789083	127.64052512115096	male	4yr
rh_R_p9-46v	0.07676082004555806	0.004399158568929492	-0.07767089362628074	-0.2579669722430473	0.234337103725627	0.21650840588034567	0.3050326556352941	-0.05959609363615133	0.09900303014019252	0.9380898476621563	0.7964323970466013	0.8147232830983699	0.8285914736000025	0.7603412811669865	0.9524773296673803	0.9211358642223968	0.9959604173862541	0.9978955310161828	0.9924949769761884	0.973338477793177	0.9752513638223219	0.9997198821603149	0.996813988273507	439	7	431	0.29245614293067274	126.04859760311996	male	4yr
rh_R_46	0.0752619589977221	0.0047009136260943015	0.372273893925563	0.2291987721223654	-0.3160030987519036	0.2721141556021595	0.5651621132602509	-0.1033479833202567	-0.1615626022584108	0.7096889336670213	0.818714426887617	0.7520001561015524	0.785534245499484	0.5719635036990608	0.9176867942886162	0.8716503093975055	0.9955640168508624	0.9978955310161828	0.9924949769761884	0.973338477793177	0.9752513638223219	0.9997198821603149	0.9868965854722953	439	7	431	0.29292513898167444	126.25073490110168	male	4yr
rh_R_a9-46v	0.09548291571753986	0.004964149787177701	1.2947699589971033	0.7146107856988131	-1.1357965723538033	0.23422238848084678	0.40286357816598706	-0.060460013703567204	-0.05451344065039029	0.19539959806955165	0.474849578220779	0.2560417119337518	0.8148123348849727	0.6870485864702389	0.9517892620028435	0.9565261004225435	0.8621863080698606	0.9978955310161828	0.8705493584327165	0.973338477793177	0.9752513638223219	0.9997198821603149	0.996813988273507	439	7	431	0.29292582354031316	126.25102994587496	male	4yr
rh_R_9-46d	0.08331890660592256	0.003958097836781267	0.5760327405213401	0.2551168879324011	-0.39180047208850827	0.7687986718047695	-0.242130890449707	-0.4823578073690613	0.39051082554241534	0.5645930518020122	0.7986328209534899	0.6952056462193946	0.44201283749154785	0.8086787431070851	0.6295517885135925	0.6961588518787213	0.9955640168508624	0.9978955310161828	0.9869193879663563	0.973338477793177	0.9752513638223219	0.9997198821603149	0.9723949006852564	439	7	431	0.2953164330149533	127.28138262944486	male	4yr
rh_R_9a	0.08528701594533031	0.0054422209511444065	-1.1973008317691798	-0.8099605199161052	1.0632304858744257	0.216533295228055	0.005727146510867821	0.2002023978443668	-0.04439804977257858	0.23118932035596496	0.41796286680233685	0.28767744045360244	0.828572074863852	0.9954304232020471	0.8413222919300034	0.9645871161737233	0.8621863080698606	0.9978955310161828	0.8751670233785733	0.973338477793177	0.9981878481970666	0.9997198821603149	0.996813988273507	439	7	431	0.2952418794767816	127.24925005449288	male	4yr
rh_R_10v	0.10731890660592255	0.00653226140066686	0.5916871720686068	0.42676859660251265	-0.885797433092851	-0.27944882835054574	1.2031733524870871	0.8110590130292624	-1.4120409049636806	0.5540600881405884	0.6695478816712713	0.3757266933093979	0.7799004033242775	0.22890924451211103	0.41733178202224563	0.1579379172718295	0.9955640168508624	0.9978955310161828	0.9173177200894018	0.973338477793177	0.9752513638223219	0.9997198821603149	0.9689554970765859	439	7	431	0.2939816945614151	126.70611035596991	male	4yr
rh_R_a10p	0.09785649202733486	0.005589390952804749	-0.789947524164286	-0.5559936237729352	0.8452567802187757	0.9785537218959944	-0.9488348671518392	-0.5316219859387753	0.8941313273097178	0.4295584152472287	0.5782152136691159	0.3979674863202518	0.3278005349007912	0.34270460535720626	0.5949878341793603	0.3712516296084646	0.9422861753207706	0.9978955310161828	0.9173177200894018	0.973338477793177	0.9752513638223219	0.9997198821603149	0.9689554970765859	439	7	431	0.29585477454256054	127.5134078278436	male	4yr
rh_R_10pp	0.1025763097949886	0.007300560447257571	-1.3819987124699273	-0.5983790664970726	1.111337501931637	-0.019738042815745045	0.9954847676829928	0.2331718968139371	-0.5565893501157847	0.16697209643896005	0.5495870303564181	0.26642310286386606	0.9842523429059882	0.31950054905166114	0.8156279275247863	0.5778080318021374	0.8621863080698606	0.9978955310161828	0.8705493584327165	0.996752773939093	0.9752513638223219	0.9997198821603149	0.9689554970765859	439	7	431	0.2924449708823957	126.04378245031253	male	4yr
rh_R_11l	0.11188610478359909	0.0063281799369420055	0.9136548433606781	0.6235907396697661	-0.9141670195831428	0.4233723582885488	-0.0724424578394345	-0.07146602524499315	0.10928746634147951	0.36089823883851246	0.532896393713294	0.3606290910036707	0.6720236090397076	0.942249797063551	0.9430268633221403	0.9129744874588966	0.921055201672674	0.9978955310161828	0.9173177200894018	0.973338477793177	0.9811021590502386	0.9997198821603149	0.996813988273507	439	7	431	0.2962154074989082	127.66884063202943	male	4yr
rh_R_13l	0.08670387243735764	0.008090656308526102	0.6395381980328838	0.6665816310665337	-0.9813690495990874	0.5661343706229295	-0.07130001709185865	-0.08119418330260712	0.08745026839433405	0.5224728725321974	0.5050394055394949	0.3264107831377312	0.5713024400022007	0.9431589816284062	0.9352875252967685	0.9303136139889707	0.9955640168508624	0.9978955310161828	0.9173177200894018	0.973338477793177	0.9811021590502386	0.9997198821603149	0.996813988273507	439	7	431	0.2935869238730583	126.53596418928811	male	4yr
rh_R_OFC	0.06954669703872436	0.006142690518307807	1.3773899767166966	0.9487004890131203	-1.6850587895750622	0.9528731811006144	-0.2897462993799101	-0.5736714915003472	0.46390785747440216	0.16839171012722687	0.3427729652541237	0.09197722951786899	0.34065432988653666	0.7720103331077287	0.5661901234612612	0.6427137630478243	0.8621863080698606	0.9978955310161828	0.8657919470766129	0.973338477793177	0.9752513638223219	0.9997198821603149	0.9689554970765859	439	7	431	0.2915436303930277	125.65530469939495	male	4yr
rh_R_47s	0.06380410022779044	0.007517996614930624	1.9551291501972086	0.8267353751285272	-1.8112334051656647	0.8104055410284254	-0.0369713807507567	-0.33269905967994806	0.03953747587007386	0.05056782840498274	0.40838706620760123	0.070104729287725	0.4177071342713289	0.9705078249858309	0.739361459419577	0.9684618754399266	0.8621863080698606	0.9978955310161828	0.8657919470766129	0.973338477793177	0.9841003715542599	0.9997198821603149	0.996813988273507	439	7	431	0.2928895219964532	126.2353839804713	male	4yr
rh_R_LIPd	0.07080865603644645	0.005055534534263235	1.0784987656283824	0.7408747894455641	-1.4198456686330838	-0.6937162476407405	1.4816686392667486	0.9738821121601938	-1.2645175613635589	0.28081123232855	0.45876936267980384	0.1556526161988406	0.4878601746464215	0.1384284855117309	0.33011507638122684	0.20604432153861763	0.8854376916806845	0.9978955310161828	0.8657919470766129	0.973338477793177	0.9752513638223219	0.9997198821603149	0.9689554970765859	439	7	431	0.29183094275108695	125.77913632571847	male	4yr
rh_R_6a	0.016943052391799537	0.003996880691763795	-0.0059175143110775956	-0.049674279328735464	-0.21769530638527065	0.20234815497727326	0.6245589032689443	0.18762305042884794	-0.30748886554244276	0.9952785342481191	0.9603819532706218	0.8276665209436012	0.8396445562737116	0.5322605994583252	0.8511721555050392	0.7584712968082228	0.9980355384981139	0.9978955310161828	0.9924949769761884	0.973338477793177	0.9752513638223219	0.9997198821603149	0.9723949006852564	439	7	431	0.2937542109077629	126.6080649012458	male	4yr
rh_R_i6-8	0.031214123006833697	0.006869046680046697	0.5923126298093062	0.10203823342492134	-0.49729590091503717	0.5959859517833981	0.1339862521251996	-0.07733802849215983	-0.15323345830660728	0.5536412600870813	0.9187263275640187	0.6189804019429586	0.5511846116023942	0.8934134456212868	0.9383546391233588	0.8782141733217621	0.9955640168508624	0.9978955310161828	0.9660014610715632	0.973338477793177	0.9752513638223219	0.9997198821603149	0.9868965854722953	439	7	431	0.2963862441845557	127.74247124354349	male	4yr
rh_R_s6-8	0.0398246013667426	0.006797033356199596	-1.4486513606322837	-0.5265160829083981	1.3694570394295507	0.7594175157996701	-0.8180684161118305	-0.30149181061339925	0.8837410042693026	0.14743497016722526	0.598529680571575	0.17085645493047374	0.44760283884230356	0.4133181222716267	0.7630394938576424	0.37683603994065884	0.8621863080698606	0.9978955310161828	0.8657919470766129	0.973338477793177	0.9752513638223219	0.9997198821603149	0.9689554970765859	439	7	431	0.29503979434444755	127.1621513624569	male	4yr
rh_R_43	0.04068337129840546	0.004505807444637616	-0.2983295727757673	0.13209839833650963	-0.06915483571599432	1.0078648535535908	-0.9169959806521754	-0.4948895908049957	0.8011287943347547	0.7654516355215546	0.894906462753663	0.9448663728721526	0.31351934640577783	0.359144746322688	0.6206780587623808	0.42305708814412135	0.9955640168508624	0.9978955310161828	0.9924949769761884	0.973338477793177	0.9752513638223219	0.9997198821603149	0.9689554970765859	439	7	431	0.29237066822724334	126.01175800594187	male	4yr
rh_R_OP4	0.06338496583143508	0.004232968974649638	1.528598198029386	0.8689038731509932	-1.469493393844626	-0.19368890856146595	0.799620701936344	0.5550375352683825	-0.7826117519253107	0.12636408302064808	0.38489971091456865	0.14169901232714438	0.8464194770689585	0.4239305893965839	0.5788689867552974	0.43385513826894084	0.8621863080698606	0.9978955310161828	0.8657919470766129	0.973338477793177	0.9752513638223219	0.9997198821603149	0.9689554970765859	439	7	431	0.29491651154100695	127.10901647417398	male	4yr
rh_R_OP1	0.06352391799544421	0.00665657650835036	1.2229156235977272	0.6803208931427202	-1.4844325266096998	0.503769536171567	-0.21850159210734704	0.0172293389245937	0.09872372719101352	0.22136156688135245	0.4963012980910061	0.13769421101040483	0.6144233375092891	0.8270383179651409	0.9862536565832063	0.9213576293176995	0.8621863080698606	0.9978955310161828	0.8657919470766129	0.973338477793177	0.9752513638223219	0.9997198821603149	0.996813988273507	439	7	431	0.2937378031463716	126.60099315608615	male	4yr
rh_R_OP2-3	0.06537813211845103	0.005572123480683335	1.3904264734630878	0.7057009834071861	-1.407350301083203	0.12248695733024949	0.6924695352007021	0.3014591130640093	-0.6013124219841427	0.1643994121218999	0.4803741092895162	0.15932354052282627	0.9025133747564374	0.4886425112234144	0.7630644236870127	0.5476319174496551	0.8621863080698606	0.9978955310161828	0.8657919470766129	0.973338477793177	0.9752513638223219	0.9997198821603149	0.9689554970765859	439	7	431	0.2948334273458711	127.07320718607045	male	4yr
rh_R_52	0.06517084282460137	0.006229041658196841	0.44365539215231864	0.3373664441278801	-0.6221492817227051	0.09188336457170924	0.7308606517711395	0.40610553899404994	-0.7775922407965021	0.6572917511296124	0.7358406771220944	0.5338437122615964	0.9267907086928182	0.46486427234949645	0.6846650560877097	0.43680943673906103	0.9955640168508624	0.9978955310161828	0.9660014610715632	0.9838657963249273	0.9752513638223219	0.9997198821603149	0.9689554970765859	439	7	431	0.295944067766319	127.55189320728348	male	4yr
rh_R_RI	0.07943280182232346	0.0041079134953840605	-0.2823605715331735	-0.017602072323886123	-0.012887321751350423	0.97298823420082	-0.8225443043576732	-0.707072433846933	0.9741807895002331	0.7776670447704772	0.9859563034583687	0.9897176895648865	0.3305591497894067	0.4107671822307559	0.47952146564668774	0.3299667813306827	0.9955640168508624	0.9978955310161828	0.9941175920330454	0.973338477793177	0.9752513638223219	0.9997198821603149	0.9689554970765859	439	7	431	0.2934106416183209	126.45998653749633	male	4yr
rh_R_PFcm	0.0635489749430524	0.004411074875526082	0.989144169723111	0.4896513145934096	-1.005149526903385	0.21152678608965553	0.27129350728152435	0.02872153161858796	0.017962725178959842	0.3225926095565729	0.6243806583298598	0.3148248548125966	0.8324762327705131	0.7861652997271819	0.9770866837020596	0.9856685896081826	0.8982963435344568	0.9978955310161828	0.9173177200894018	0.973338477793177	0.9752513638223219	0.9997198821603149	0.996813988273507	439	7	431	0.29356504530855076	126.5265345279854	male	4yr
rh_R_PoI2	0.0666719817767654	0.011821120399324415	0.7041692040678372	0.15357532586036163	-0.6188663935488524	0.8561062952562339	-0.5674655994546336	-0.3601134848138582	0.5875722565320648	0.481327406916795	0.8779445932169319	0.536004379236418	0.39193898685637385	0.5703978921446125	0.7187622689468629	0.5568194374522604	0.9844097248806768	0.9978955310161828	0.9660014610715632	0.973338477793177	0.9752513638223219	0.9997198821603149	0.9689554970765859	439	7	431	0.29581762196406775	127.4973950665132	male	4yr
rh_R_TA2	0.008113895216400917	0.005718329949677454	0.49518708002419104	0.05355471166004681	-0.8210802423305358	0.3991231501563464	0.6152743794889758	0.14363682008160011	-0.5567827478654009	0.6204680697611749	0.957289939554955	0.4116005632752483	0.6898024651998111	0.5383735344654242	0.8857872639063001	0.5776758725151407	0.9955640168508624	0.9978955310161828	0.9212129123660138	0.973338477793177	0.9752513638223219	0.9997198821603149	0.9689554970765859	439	7	431	0.2944894029931269	126.92493269003768	male	4yr
rh_R_FOP4	0.048548974943052395	0.005628441132827633	0.6234876690420362	0.35820958681080506	-0.9225447545154967	0.6936915328026677	-0.13376296495127504	-0.3885015764414201	0.560939125042473	0.5329641029452813	0.7201864733959903	0.356244497126432	0.48787567712467783	0.8935900136366564	0.6976448876750204	0.574839036922089	0.9955640168508624	0.9978955310161828	0.9173177200894018	0.973338477793177	0.9752513638223219	0.9997198821603149	0.9689554970765859	439	7	431	0.2905501684979962	125.22712262263636	male	4yr
rh_R_MI	0.06902277904328018	0.007024334759273564	1.1756878825377601	0.5831789973312529	-1.2596457993824293	0.012829217171167273	1.2188242686247128	0.23548145062214132	-0.7757458316044281	0.23971962256810764	0.5597728082839319	0.20779716591154873	0.9897640464799492	0.22291089827859956	0.8138350743709746	0.43789907303901165	0.8621863080698606	0.9978955310161828	0.8696998534060948	0.996752773939093	0.9752513638223219	0.9997198821603149	0.9689554970765859	439	7	431	0.28931513876860515	124.69482480926885	male	4yr
rh_R_Pir	-0.04460364464692484	0.01609363157409278	-1.7331976305415322	-0.261487897725242	1.3209354850304296	0.5778287977910599	-1.2374102765448605	0.005778545394861844	1.6339647886531246	0.08306054803903766	0.7937162811745337	0.1865228765873821	0.5633797106241536	0.2159348055399518	0.9953894135046888	0.1022662442928226	0.8621863080698606	0.9978955310161828	0.8657919470766129	0.973338477793177	0.9752513638223219	0.9997198821603149	0.9689554970765859	439	7	431	0.28824330916254665	124.23286624905761	male	4yr
rh_R_AVI	0.06841002277904328	0.005915750205823882	-0.30905880411856373	-0.14141299346573857	0.14087238598237606	0.35042629175580825	0.2275261829449745	-0.008575117344289871	-0.007444305455194419	0.7572767956338861	0.8875436901191972	0.8879707573638421	0.7260187977912376	0.820014612012013	0.993158130114144	0.9940603584716464	0.9955640168508624	0.9978955310161828	0.9924949769761884	0.973338477793177	0.9752513638223219	0.9997198821603149	0.996813988273507	439	7	431	0.2952412170461932	127.24896454690925	male	4yr
rh_R_AAIC	0.0414738041002278	0.011452250508675493	0.7105066553132631	0.3743435845544802	-0.926110408134627	0.6354038527145436	0.4964805715982153	-0.16420413936886524	-0.264046090527186	0.4773900053157216	0.7081487095631593	0.3543886055554494	0.525165055992195	0.6195553914362979	0.8695704425945581	0.7917444035073474	0.9819044427516548	0.9978955310161828	0.9173177200894018	0.973338477793177	0.9752513638223219	0.9997198821603149	0.9723949006852564	439	7	431	0.2937652579929919	126.61282619497953	male	4yr
rh_R_FOP1	0.04651252847380409	0.006221040366461438	-0.07819524956406367	-0.01629596872412956	-0.08150371335788052	0.3789523427079506	0.3031460342817856	0.10852971659129522	-0.3054550775138332	0.9376727407477318	0.9869982736076066	0.9350413718732854	0.7047232539681076	0.7617785733768605	0.9135755092965014	0.7600195789716462	0.9959604173862541	0.9978955310161828	0.9924949769761884	0.973338477793177	0.9752513638223219	0.9997198821603149	0.9723949006852564	439	7	431	0.29635172679403177	127.7275942482277	male	4yr
rh_R_FOP3	0.05851708428246014	0.005883933187519406	0.6544871867318691	0.1543524762858918	-0.7397021970634191	0.3317763632574981	0.1702765397893413	0.017757646994246562	0.19464399132005555	0.5127979795854118	0.8773318229416532	0.45948071467848706	0.7400581336718425	0.8647926603577654	0.985832192229662	0.8456716615608979	0.9955640168508624	0.9978955310161828	0.9581540922912465	0.973338477793177	0.9752513638223219	0.9997198821603149	0.9769447500433792	439	7	431	0.29311931271135716	126.33442377859492	male	4yr
rh_R_FOP2	0.060783599088838264	0.00593091077085244	0.6310475771882691	0.2681466980310963	-0.4842267016752045	0.7473035695634342	-0.3859805934894085	-0.3843157750305491	0.5925475565016541	0.5280094163894118	0.7885864017091746	0.6282249888029168	0.4548803382839667	0.6995110413962404	0.7007444173294826	0.5534839851514395	0.9955640168508624	0.9978955310161828	0.9660014610715632	0.973338477793177	0.9752513638223219	0.9997198821603149	0.9689554970765859	439	7	431	0.29517802805195487	127.22173009039258	male	4yr
rh_R_PFt	0.05688154897494306	0.00544678785602751	-0.8422647073269456	-0.3749987344481254	0.6666794036743159	-0.0982444924636649	0.8713303561400536	0.2845587446321298	-0.31710948267048544	0.39963980127266574	0.7076614078585979	0.5049769375050158	0.9217381534475804	0.383573800179531	0.7759822219973189	0.7511605298080067	0.9288582657907651	0.9978955310161828	0.9660014610715632	0.9813800339647767	0.9752513638223219	0.9997198821603149	0.9723949006852564	439	7	431	0.2915620711211629	125.66325265322118	male	4yr
rh_R_AIP	0.07333485193621868	0.0037444958109243576	1.2955762010967313	0.8188378937202726	-1.2675135835792872	0.1464101476818757	0.6521553698878693	0.15897177215889416	-0.5728644758995405	0.1951215327409047	0.41287890785700676	0.20497170970656808	0.8835976169423922	0.5143009477003224	0.8736911135351665	0.5667364591156592	0.8621863080698606	0.9978955310161828	0.8696998534060948	0.973338477793177	0.9752513638223219	0.9997198821603149	0.9689554970765859	439	7	431	0.2953206585959962	127.28320385487437	male	4yr
rh_R_EC	0.04719817767653759	0.011067763826958994	1.2491631511275476	0.5151593498322178	-1.5075840341402462	0.38551266446520405	0.9098012829173191	0.11795946894970216	-0.8282253259337354	0.2116054066061963	0.6064416723754449	0.1316610215294178	0.6998576253345301	0.36292731789591137	0.906099772696474	0.4075429036036997	0.8621863080698606	0.9978955310161828	0.8657919470766129	0.973338477793177	0.9752513638223219	0.9997198821603149	0.9689554970765859	439	7	431	0.29396506980118664	126.69894508431148	male	4yr
rh_R_PreS	0.058234624145785875	0.007579374700061495	0.6213931272759863	0.14007206721491078	-0.538158482385965	0.9666788502042605	-1.0222416066165325	-0.401117983483686	0.8390482887103977	0.5343409929177809	0.8886030501180686	0.5904676402138833	0.33370460319669726	0.3066665629747273	0.6883332611730331	0.40144221253165246	0.9955640168508624	0.9978955310161828	0.9660014610715632	0.973338477793177	0.9752513638223219	0.9997198821603149	0.9689554970765859	439	7	431	0.2953068333041615	127.27724515409362	male	4yr
rh_R_H	0.0008519362186788155	0.0013177231639177097	-0.12571793065022743	0.07595788141158451	0.007372571855027734	0.8041376763588364	0.6326364348803996	-0.24055187794314004	-0.8637693500816909	0.8999552078749389	0.9394526071110701	0.9941175920330454	0.4213174675378113	0.5269710883664034	0.8099024508377743	0.38771460819728687	0.9959604173862541	0.9978955310161828	0.9941175920330454	0.973338477793177	0.9752513638223219	0.9997198821603149	0.9689554970765859	439	7	431	0.2944430969091019	126.90497476782292	male	4yr
rh_R_ProS	0.09970615034168567	0.0058471128345343884	1.012518701856237	0.5651327807529889	-0.8895831912753563	1.1721353943916561	-1.0706455894557367	-0.7072469378486004	0.9519569510584991	0.3112901093014172	0.5719834533010515	0.3736897350316528	0.24114270155220308	0.2843288164345862	0.47941303411714553	0.3411188147104681	0.8943414251358177	0.9978955310161828	0.9173177200894018	0.973338477793177	0.9752513638223219	0.9997198821603149	0.9689554970765859	439	7	431	0.29496403510672453	127.12949913099827	male	4yr
rh_R_PeEc	0.028740318906605916	0.008369786734794021	0.14790536567763302	-0.011199281139087235	-0.1751772529829951	0.4947654539831318	0.04964225620137757	-0.045498558422085965	0.2541336232899927	0.8824174535862362	0.9910644532759388	0.860940357438248	0.6207656924834729	0.9604074725455769	0.9637099239228903	0.7993923282297609	0.9959604173862541	0.9978955310161828	0.9924949769761884	0.973338477793177	0.9841003715542599	0.9997198821603149	0.9723949006852564	439	7	431	0.29465908596984974	126.9980660530052	male	4yr
rh_R_STGa	0.024113895216400925	0.009511241577194154	-0.6622542166024644	-0.12543783968657493	0.2689183443626179	0.7216076592765737	-0.11655158740650919	-0.2352107562971985	0.47850249900506286	0.5078083131140181	0.9001769329385411	0.7879925200383636	0.47053572877123395	0.9072154038027678	0.8140451578523928	0.6322925960530924	0.9955640168508624	0.9978955310161828	0.9924949769761884	0.973338477793177	0.9752513638223219	0.9997198821603149	0.9689554970765859	439	7	431	0.29125199972162885	125.52961188002203	male	4yr
rh_R_PBelt	0.043763097949886094	0.004369434216075182	-0.9141201881604508	-0.2635220451362117	0.5896264778378445	0.5165189962983401	0.29620935591534026	-0.14537314795656647	-0.06071127156883852	0.3606536956127355	0.7921482342854196	0.5554410962146856	0.6054919748324128	0.767070204294875	0.8844162642558365	0.9515891548278205	0.921055201672674	0.9978955310161828	0.9660014610715632	0.973338477793177	0.9752513638223219	0.9997198821603149	0.996813988273507	439	7	431	0.29354693389827247	126.5187285101554	male	4yr
rh_R_A5	0.0641640091116173	0.005355538374645814	1.7858888792404806	1.265003180903587	-2.0408244751753077	0.3471933703374547	0.7310633020140307	0.12653305303142015	-0.7819683107898876	0.07411725193920933	0.20587018760563225	0.04126827688882957	0.7284460511379431	0.4647404884260954	0.8993099867656144	0.43423319729661236	0.8621863080698606	0.9978955310161828	0.8657919470766129	0.973338477793177	0.9752513638223219	0.9997198821603149	0.9689554970765859	439	7	431	0.2924340480737036	126.03907471976625	male	4yr
rh_R_PHA1	0.05328246013667426	0.005330723396412309	-0.31394271210440766	-0.1264722733651302	0.2729426410803801	-0.13709550684847022	1.9552977662902944	0.5397681426639713	-1.7700256544002637	0.7535645495572003	0.8993580954390769	0.784897307661107	0.8909553039517311	0.050547934700792094	0.5893569396066374	0.0767228671493029	0.9955640168508624	0.9978955310161828	0.9924949769761884	0.973338477793177	0.9752513638223219	0.9997198821603149	0.9689554970765859	439	7	431	0.2932790798513802	126.40328341594486	male	4yr
rh_R_PHA3	0.058075170842824604	0.004909731396976696	-0.07740352605209784	0.020574253471037616	-0.0647732399273236	1.2505948122496227	-1.1586475921116788	-0.8355802413995781	1.2435301550232771	0.938302535816523	0.9835852788719016	0.9483545481385449	0.2110823442766827	0.24659986117018418	0.40339108816746405	0.21367253595646496	0.9959604173862541	0.9978955310161828	0.9924949769761884	0.973338477793177	0.9752513638223219	0.9997198821603149	0.9689554970765859	439	7	431	0.29405070287646223	126.73585293975523	male	4yr
rh_R_STSda	0.0652277904328018	0.004442472444481861	-0.23202372963622706	-0.12654139988435043	0.12407086267354406	0.581166649944595	-0.097636626109543	-0.2633822336779649	0.3672395580934871	0.8165195830856693	0.8993033800451327	0.9012591680915438	0.5611281421671253	0.9222208400086119	0.7922559827974974	0.7134403344964941	0.9959604173862541	0.9978955310161828	0.9924949769761884	0.973338477793177	0.9773599109502275	0.9997198821603149	0.9723949006852564	439	7	431	0.29522410621390416	127.24158977819269	male	4yr
rh_R_STSdp	0.08078587699316628	0.004096846311380749	2.319369185204502	1.745018856222043	-2.34222515414201	1.2984719277615455	-0.8707900175951911	-0.8899609877260114	0.8627886082563131	0.020375027000699632	0.08098158673494027	0.019169146859590425	0.19412521667824756	0.3838688167712564	0.37348683426592544	0.3882537036185859	0.8195288638059186	0.9978955310161828	0.8657919470766129	0.973338477793177	0.9752513638223219	0.9997198821603149	0.9689554970765859	439	7	431	0.29114019461873136	125.48142388067322	male	4yr
rh_R_STSvp	0.0797881548974943	0.004597684078085297	2.5225100196244714	1.6071880775769183	-2.41535502968184	1.4948709452932603	-1.2280270719850914	-1.0913541579361816	1.2309302304179055	0.011652063063355308	0.10801311660486763	0.015719878813010176	0.13494812634659156	0.21943680552894118	0.27511707561532006	0.21834895994781833	0.7519721474274201	0.9978955310161828	0.8657919470766129	0.973338477793177	0.9752513638223219	0.9997198821603149	0.9689554970765859	439	7	431	0.290921215927237	125.38704406463914	male	4yr
rh_R_TGd	0.01932118451025058	0.007369620186781939	-0.5266544310116549	-0.09997158423202976	0.2708795364106941	0.8767847002457588	-0.8663558242482873	-0.4477869294397814	1.1297885314252152	0.598433585730971	0.9203668849009597	0.786483684395522	0.3806035908006238	0.3862950615474279	0.6543069773354825	0.25856534187337765	0.9955640168508624	0.9978955310161828	0.9924949769761884	0.973338477793177	0.9752513638223219	0.9997198821603149	0.9689554970765859	439	7	431	0.2928233288343491	126.20685472760448	male	4yr
rh_R_TE1a	0.06997494305239181	0.005376014677403684	1.8948384610315647	1.2854896973817915	-2.0190336913830076	0.8598822604621525	0.016760360391184698	-0.3935329450247305	-0.05320211399394533	0.05811380605136869	0.19862121466727478	0.04348371784949261	0.38985394811953733	0.9866277932770323	0.6939258961503534	0.9575708712791857	0.8621863080698606	0.9978955310161828	0.8657919470766129	0.973338477793177	0.9932992284943051	0.9997198821603149	0.996813988273507	439	7	431	0.29223588898843017	125.9536681540134	male	4yr
rh_R_TE1p	0.06820728929384966	0.0048967475930262105	0.21051212645422993	0.31928721758523276	-0.6275583381802508	1.0820825457502885	-0.7307303002772084	-0.6688840767287318	0.8222668650173369	0.8332679881672336	0.749508724722018	0.5302933081442148	0.2792158507693919	0.4649439040478712	0.5035694284250607	0.41092503069557107	0.9959604173862541	0.9978955310161828	0.9660014610715632	0.973338477793177	0.9752513638223219	0.9997198821603149	0.9689554970765859	439	7	431	0.290944633351202	125.39713697436808	male	4yr
rh_R_TE2a	0.06186104783599089	0.005236218345986395	0.28630211048578563	0.3185816700072903	-0.5553961425299909	0.6256669493737914	-0.5001900617384984	-0.20476558140998047	0.591207149000925	0.77464674182091	0.7500437549502333	0.5786237305045421	0.5315334158453651	0.616941255515348	0.8377552792450177	0.5543816332778558	0.9955640168508624	0.9978955310161828	0.9660014610715632	0.973338477793177	0.9752513638223219	0.9997198821603149	0.9689554970765859	439	7	431	0.29456638135097946	126.95811036227215	male	4yr
rh_R_TF	0.05204328018223235	0.004818568971157704	0.9270664290526414	0.49443668866298157	-1.092157986513076	0.5035239308598386	-0.3316245502840488	-0.06580920818987898	0.5209081611712951	0.35389204502675764	0.6209978085927977	0.27476366555541787	0.6145959595472865	0.7401727792425501	0.947529725055446	0.6024307498794366	0.921055201672674	0.9978955310161828	0.8724951485180814	0.973338477793177	0.9752513638223219	0.9997198821603149	0.9689554970765859	439	7	431	0.29400358085612827	126.71554334899128	male	4yr
rh_R_TE2p	0.05708200455580864	0.00458444960096053	3.13809051257991	2.1381253732380237	-3.2454659583506555	1.0524341725749506	-1.2182239414068343	-0.5032608258000639	1.0764612808574134	0.0017005235646561777	0.03250656910872975	0.0011725858309048721	0.292600397234129	0.22313888400581738	0.6147809048501485	0.28172100835612146	0.6155895304055363	0.9978955310161828	0.4244760707875637	0.973338477793177	0.9752513638223219	0.9997198821603149	0.9689554970765859	439	7	431	0.28836641906755645	124.28592661811683	male	4yr
rh_R_PHT	0.05148519362186789	0.004716808176051705	0.11381138908509306	0.19627368368153536	-0.2648029908493666	1.419085189953788	-1.3495758472911543	-0.9819251211619335	1.3302981884315763	0.9093873100760715	0.8443959581464855	0.7911612327566757	0.15587418113134363	0.1771520758763423	0.326136738736132	0.1834200438266611	0.9959604173862541	0.9978955310161828	0.9924949769761884	0.973338477793177	0.9752513638223219	0.9997198821603149	0.9689554970765859	439	7	431	0.2939317297216783	126.68457551004337	male	4yr
rh_R_PH	0.05587471526195901	0.003995627797744562	-0.6175021543366814	-0.10680018145584672	0.372662783013311	0.7190998232549344	-0.242262204253548	-0.4729138797183717	0.5653302142324329	0.5369035607315642	0.9149475035187515	0.7093994391110677	0.4720794162230306	0.8085769981795587	0.636274622150328	0.5718491813756124	0.9955640168508624	0.9978955310161828	0.9924949769761884	0.973338477793177	0.9752513638223219	0.9997198821603149	0.9689554970765859	439	7	431	0.293881663281274	126.6629968742291	male	4yr
rh_R_TPOJ1	0.06048291571753988	0.0037081301843880053	0.4174001827453807	0.25521706135658645	-0.46447601397657573	0.051138266186706825	0.5253231976371429	0.2372584803330726	-0.30499535590730253	0.6763857212382642	0.7985554542515705	0.6423067405451777	0.9592153438613961	0.599358533822153	0.8124562704332181	0.760369689369081	0.9955640168508624	0.9978955310161828	0.9660014610715632	0.987065746511951	0.9752513638223219	0.9997198821603149	0.9723949006852564	439	7	431	0.2954177100264215	127.32503302138764	male	4yr
rh_R_TPOJ2	0.07083599088838269	0.003732274752247669	0.8513740575683006	0.5638273834228961	-0.907827357058919	0.6110431065314322	-0.1339887153037162	-0.17342554894253717	0.06553075693387678	0.39456159795683643	0.572871613790799	0.3639694422377878	0.5411710430871632	0.8934114978516922	0.8623169442157672	0.9477514184654956	0.9288582657907651	0.9978955310161828	0.9173177200894018	0.973338477793177	0.9752513638223219	0.9997198821603149	0.996813988273507	439	7	431	0.29607477115676434	127.60822636856543	male	4yr
rh_R_TPOJ3	0.07403416856492027	0.0043569265587268535	1.153823144511821	0.723538454805581	-1.217454921195492	0.31046138161562875	0.42622231747304845	0.13856041325259133	-0.49464098992767197	0.24857268336100935	0.4693491374380272	0.2234311778087481	0.7562101225588684	0.6699458568032968	0.8897975271235384	0.6208535626171678	0.8652241478527442	0.9978955310161828	0.8696998534060948	0.973338477793177	0.9752513638223219	0.9997198821603149	0.9689554970765859	439	7	431	0.2957949710829201	127.48763253673856	male	4yr
rh_R_DVT	0.07879271070615035	0.003748756142318069	0.8777395765507338	0.7364829307381455	-1.0112562094730693	0.3495468835138836	0.2620582580580917	-0.021819868361469236	-0.2060732606618561	0.38008506176914947	0.46143685169527227	0.3118938191295353	0.7266787797782439	0.7932765276552226	0.982591645298848	0.8367336853880943	0.921055201672674	0.9978955310161828	0.9173177200894018	0.973338477793177	0.9752513638223219	0.9997198821603149	0.9769447500433792	439	7	431	0.29543281085713485	127.33154147942513	male	4yr
rh_R_PGp	0.0783917995444191	0.005090419576745663	-0.4272130717520259	-0.3183088959752804	0.42711425980807793	0.5291407115596483	-0.16559006729477974	-0.16388545327246024	0.2540998480184375	0.6692241411932147	0.7502506369696558	0.6692961071176999	0.5967078415329923	0.868479564525307	0.8698213188697659	0.7994184207818642	0.9955640168508624	0.9978955310161828	0.9769564144218039	0.973338477793177	0.9752513638223219	0.9997198821603149	0.9723949006852564	439	7	431	0.296654880482776	127.85825348807644	male	4yr
rh_R_IP2	0.0709134396355353	0.0044403679429936725	-1.1771092530708682	-0.7881918068612017	1.0631961080345016	0.8951273790041636	-0.7309219660288828	-0.5540315596816152	0.7599340521640111	0.23915190234422135	0.43058452080419585	0.2876930270222382	0.3707189996306298	0.46482681810654125	0.5795572472681896	0.4472940058398538	0.8621863080698606	0.9978955310161828	0.8751670233785733	0.973338477793177	0.9752513638223219	0.9997198821603149	0.9689554970765859	439	7	431	0.2955223720399759	127.37014234922961	male	4yr
rh_R_IP1	0.07676993166287018	0.004477238084846656	-2.0619661873152295	-1.0813443364283264	1.8570108852519238	0.8780516446778998	-0.6770270798579915	-0.652081786096006	1.0766654933545914	0.03921095525378624	0.2795439723083589	0.06330960543386932	0.37991569276093873	0.4983887730046307	0.5143484132467543	0.2816297334965576	0.8621863080698606	0.9978955310161828	0.8657919470766129	0.973338477793177	0.9752513638223219	0.9997198821603149	0.9689554970765859	439	7	431	0.2922371098934692	125.95419436408523	male	4yr
rh_R_IP0	0.07561731207289293	0.003706769559415121	1.2344559433205913	0.6250399020864796	-1.1430808602204614	-1.3646277269666387	2.530886693258464	1.6703950509757521	-2.395288617075486	0.21703305388311778	0.531944869809269	0.2530050201485835	0.17237008557193223	0.0113774595547466	0.09484122817762256	0.01660728701279756	0.8621863080698606	0.9978955310161828	0.8705493584327165	0.973338477793177	0.9752513638223219	0.9997198821603149	0.9689554970765859	439	7	431	0.29122290847938864	125.51707355461653	male	4yr
rh_R_PFop	0.05275398633257405	0.0056646833698555926	0.3987080424708026	0.20448414638658854	-0.5942721973770316	-0.044130695669594364	1.3060329001711715	0.41308643248725146	-1.1376284810173705	0.690108341197844	0.8379751796138656	0.5523300710074897	0.9648002250060645	0.1915413695130177	0.6795432893887793	0.25527564871916997	0.9955640168508624	0.9978955310161828	0.9660014610715632	0.987065746511951	0.9752513638223219	0.9997198821603149	0.9689554970765859	439	7	431	0.29450240053148874	126.93053462907164	male	4yr
rh_R_PF	0.03644419134396355	0.007866693651622436	0.4225962626355463	0.07812964266925944	-0.36254522905088643	0.3258830985349521	0.9399846747839774	0.1981083535932319	-0.9532683472336755	0.6725898538660567	0.9377249278174332	0.7169446310960836	0.7445128036853359	0.3472254216898517	0.8429602891440877	0.3404541246601215	0.9955640168508624	0.9978955310161828	0.9924949769761884	0.973338477793177	0.9752513638223219	0.9997198821603149	0.9689554970765859	439	7	431	0.2959257198859606	127.54398527084902	male	4yr
rh_R_PFm	0.05276537585421412	0.005850155613704104	0.09184409133806584	0.0758706847140748	-0.20697243044006283	0.7259638372606233	-0.31028735503029775	-0.22071614820479318	0.21946375644766114	0.9268219122588475	0.939521979824743	0.8360313896173314	0.4678609399552406	0.7563424461801838	0.8253134570800968	0.8262888098290682	0.9959604173862541	0.9978955310161828	0.9924949769761884	0.973338477793177	0.9752513638223219	0.9997198821603149	0.9769447500433792	439	7	431	0.29628577869867034	127.69917061912693	male	4yr
rh_R_PGi	0.07346013667425967	0.004223988775373613	0.2871103791628297	0.24560349484506092	-0.34001447966677995	0.6763344459011612	-0.26339770791524497	-0.30825546730696496	0.3092354974877619	0.7740278051793619	0.8059891835961968	0.7338456236895183	0.49882832757228956	0.7922440570700224	0.7578879490860921	0.7571423932024973	0.9955640168508624	0.9978955310161828	0.9924949769761884	0.973338477793177	0.9752513638223219	0.9997198821603149	0.9723949006852564	439	7	431	0.29633947049839204	127.72231178480696	male	4yr
rh_R_PGs	0.0771503416856492	0.006898761542162365	0.3018493274994519	0.24169629670846768	-0.48771363418657915	0.06896693633882678	0.6947096403124825	0.35152867096105656	-0.7003355238403426	0.7627669257085825	0.8090154993026003	0.625752693055201	0.94501593779044	0.4872372853267595	0.7251917669033343	0.4837177917770432	0.9955640168508624	0.9978955310161828	0.9660014610715632	0.987065746511951	0.9752513638223219	0.9997198821603149	0.9689554970765859	439	7	431	0.29548357931567787	127.35342268505715	male	4yr
rh_R_V6A	0.07358542141230069	0.007250368673870163	-0.4881363696033971	-0.13933866201161246	0.48229774746032533	0.8424316144498979	-0.7249009559068252	-0.36026098104685605	0.6779854345311017	0.6254532513587077	0.8891825399876419	0.6295944472096997	0.3995464031782465	0.46851279440580296	0.7186519755717915	0.4977809284428636	0.9955640168508624	0.9978955310161828	0.9660014610715632	0.973338477793177	0.9752513638223219	0.9997198821603149	0.9689554970765859	439	7	431	0.29644113272692946	127.76612820530656	male	4yr
rh_R_VMV1	0.07711617312072892	0.005306337964719849	-0.2704914765326526	-0.14362394868678427	0.06939310834655067	0.3386074896772556	0.21625449198876343	-0.004319277379514417	-0.0680135605591221	0.7867821733630365	0.8857974284056825	0.944676714440148	0.7349054396443684	0.8287893798391928	0.9965537259807686	0.9457748395165639	0.9955640168508624	0.9978955310161828	0.9924949769761884	0.973338477793177	0.9752513638223219	0.9997198821603149	0.996813988273507	439	7	431	0.2959031453085083	127.53425562796707	male	4yr
rh_R_VMV3	0.06471526195899771	0.004148839808903264	0.15546623870068094	0.21896229679793316	-0.5177065867339561	0.22338733001741887	0.55029041283154	0.25991809364072394	-0.6111649858310666	0.8764537679118809	0.8266794178709864	0.6046630019245927	0.8232340643836346	0.5821201988947181	0.7949269541103487	0.5410903610649747	0.9959604173862541	0.9978955310161828	0.9660014610715632	0.973338477793177	0.9752513638223219	0.9997198821603149	0.9689554970765859	439	7	431	0.2944669278611835	126.9152459081701	male	4yr
rh_R_PHA2	0.07795899772209566	0.005654690238367157	0.12691405507940282	0.07975304563762131	-0.03589787300668447	1.009297550337362	-0.34142884658313155	-0.8438261986090166	0.86682357540042	0.8990084222539779	0.9364336694595355	0.9713637918707322	0.31283195460367574	0.7327807619487511	0.3987665333620768	0.3860386827009894	0.9959604173862541	0.9978955310161828	0.9941175920330454	0.973338477793177	0.9752513638223219	0.9997198821603149	0.9689554970765859	439	7	431	0.2917278746823335	125.73471398808576	male	4yr
rh_R_V4t	0.06165603644646924	0.0058668173289361985	-1.5024332001476894	-0.3568061201083258	1.1846287784248213	0.6110271499626819	-0.09545492775793553	-0.44890695142568177	0.6807597805781327	0.13298526750026612	0.7212369542704824	0.23616425337964952	0.5411816065089825	0.9239534891644605	0.6534987812489261	0.49602350292287445	0.8621863080698606	0.9978955310161828	0.8705493584327165	0.973338477793177	0.9773599109502275	0.9997198821603149	0.9689554970765859	439	7	431	0.29001061755352986	124.99457616557135	male	4yr
rh_R_FST	0.05116400911161732	0.004603501827608334	-0.5473395274421672	-0.12046674942688756	0.7140787026065825	0.3689353916494946	0.01527675461161559	-0.13465339380579122	0.5658600922261008	0.5841454925710721	0.9041134179029189	0.47517851451596993	0.7121758826028948	0.9878113874529001	0.8928859238380342	0.5714888923781467	0.9955640168508624	0.9978955310161828	0.9609755433227994	0.973338477793177	0.9932992284943051	0.9997198821603149	0.9689554970765859	439	7	431	0.29190982456361725	125.81313438691905	male	4yr
rh_R_V3CD	0.06668792710706149	0.004275905323672836	-0.18854643414510538	-0.20160612810163933	0.20289947548550297	-0.06148005723280147	0.7206801215886129	0.40603060660110313	-0.5993909356850624	0.8504483189940658	0.8402246540711151	0.8392136042566303	0.9509768963805024	0.4711063455263461	0.6847201120017048	0.5489122200807082	0.9959604173862541	0.9978955310161828	0.9924949769761884	0.987065746511951	0.9752513638223219	0.9997198821603149	0.9689554970765859	439	7	431	0.2961809271384172	127.65397959665779	male	4yr
rh_R_LO3	0.0615125284738041	0.00557817126292922	-0.7591799802395639	-0.3743577381750165	0.5737175106804834	0.7012120096188834	-0.3577267496737614	-0.30951655903191494	0.5969758895542534	0.44774490014747836	0.7081381808101321	0.5661589768881696	0.4831707160825831	0.7205478127084363	0.7569286178851274	0.5505234779873938	0.9422861753207706	0.9978955310161828	0.9660014610715632	0.973338477793177	0.9752513638223219	0.9997198821603149	0.9689554970765859	439	7	431	0.2948791888323242	127.09293038673175	male	4yr
rh_R_VMV2	0.07547380410022778	0.004940146561378963	0.4024752316073622	0.2783158666851655	-0.5462945099818276	0.5015554641557649	0.08961151398389233	-0.09181929996077415	-0.0782635394869788	0.6873343130819574	0.7807698972449273	0.5848635094393533	0.6159802536959651	0.9285959343855559	0.9268416096858859	0.9376184197450289	0.9955640168508624	0.9978955310161828	0.9660014610715632	0.973338477793177	0.9773599109502275	0.9997198821603149	0.996813988273507	439	7	431	0.29624159116971194	127.68012579414582	male	4yr
rh_R_31pd	0.08654214123006834	0.004435972633730076	2.4987384316960166	1.8914362887500047	-2.547799069498481	0.29251416614349895	0.2892342610740648	0.012830855537935117	-0.23551626074465112	0.012463626752940665	0.05856612824622924	0.010840488926359651	0.7698935302782816	0.7724021151868179	0.989762739359987	0.8138080595129191	0.7519721474274201	0.9978955310161828	0.8657919470766129	0.973338477793177	0.9752513638223219	0.9997198821603149	0.9723949006852564	439	7	431	0.29216194721868094	125.92179925125151	male	4yr
rh_R_31a	0.09306605922551252	0.0053510903527326705	0.42370933041243003	0.3280164266114238	-0.6135785182611178	0.16957572755094077	0.514771914108385	0.18146043026559597	-0.4428826656847247	0.671777809720228	0.7428992425173524	0.5394938824673493	0.8653438126618866	0.6067124136890789	0.8560061895745839	0.65785060612479	0.9955640168508624	0.9978955310161828	0.9660014610715632	0.973338477793177	0.9752513638223219	0.9997198821603149	0.9720078343558121	439	7	431	0.29587479422159907	127.5220363095092	male	4yr
rh_R_VVC	0.05992027334851936	0.0046585295172644125	0.8411186596951594	0.4064337175037425	-0.7810159100867127	-0.35631490317417547	1.7135791224011454	0.7061062715254597	-1.4681594163737814	0.4002814626059651	0.6844239495658155	0.43479313723563706	0.7216047496650957	0.08660605056307782	0.48012205187533574	0.1420609252241667	0.9288582657907651	0.9978955310161828	0.9288247790698855	0.973338477793177	0.9752513638223219	0.9997198821603149	0.9689554970765859	439	7	431	0.2931819306110991	126.36141209338373	male	4yr
rh_R_25	0.07812984054669705	0.013006046121783299	-1.3832225031691163	-0.07649054560515965	0.9061037728467355	0.6875493827862313	-0.5242901173642062	-0.25880239343629957	0.615017499432858	0.16659665176943927	0.9390288354542043	0.3648809285737572	0.4917365927470705	0.6000767695133558	0.795787711083846	0.5385431637963982	0.8621863080698606	0.9978955310161828	0.9173177200894018	0.973338477793177	0.9752513638223219	0.9997198821603149	0.9689554970765859	439	7	431	0.29084828486242437	125.35561077570492	male	4yr
rh_R_s32	0.12029612756264238	0.009282238414686724	-0.741986127801596	-0.1644539721573347	0.5950056696205951	0.9703325583009063	-1.459870897662453	-0.2640466888743961	1.0731410056480435	0.45809574052276514	0.8693737782435743	0.5518396811717049	0.33188075341438006	0.14432555886872928	0.7917439424513045	0.28320785516773905	0.9530497590186263	0.9978955310161828	0.9660014610715632	0.973338477793177	0.9752513638223219	0.9997198821603149	0.9689554970765859	439	7	431	0.2914259913993753	125.60460229313077	male	4yr
rh_R_pOFC	-0.005988610478359905	0.011149604926312777	-0.4327639398151229	0.1741772312828252	0.07919252641027755	0.5310999551700303	-1.1582852818247167	0.0037717058351674007	1.2266356815365467	0.6651862730449448	0.8617261788195997	0.9368794889848324	0.5953495152954369	0.2467476356604671	0.9969906212813505	0.21995955189298155	0.9955640168508624	0.9978955310161828	0.9924949769761884	0.973338477793177	0.9752513638223219	0.9997198821603149	0.9689554970765859	439	7	431	0.29197676126572614	125.84198410552793	male	4yr
rh_R_PoI1	0.06705694760820045	0.009437641857286709	1.809951061914324	0.5538907008155455	-1.8031025048292681	0.39668412473473824	0.0954147780823881	0.09399269297743267	0.011231224564029302	0.07030337661620113	0.5796536496220641	0.07137211785858796	0.6916004083703857	0.9239853784188824	0.9251149611990437	0.9910389677132211	0.8621863080698606	0.9978955310161828	0.8657919470766129	0.973338477793177	0.9773599109502275	0.9997198821603149	0.996813988273507	439	7	431	0.29374145088906145	126.6025653331855	male	4yr
rh_R_Ig	0.059596810933940765	0.005690438877540527	1.1291853628983894	0.3764801871588928	-1.0854815512832856	0.39804133866244273	0.4865570731103935	-0.08097182144302671	-0.21729085582923552	0.2588196470193229	0.7065599422490434	0.27770843033920556	0.6905997141010787	0.6265722504810374	0.9354643621318366	0.8279816828561793	0.8820368234202616	0.9978955310161828	0.8741778415894992	0.973338477793177	0.9752513638223219	0.9997198821603149	0.9769447500433792	439	7	431	0.29365648416156864	126.56594467363607	male	4yr
rh_R_FOP5	0.06238724373576308	0.005213783021626367	1.5550659110647516	0.7245450652786818	-1.291813758988863	-0.0034194114669352967	0.9354560539746019	0.46113850776683785	-0.8784450915130195	0.11993037261566203	0.46873117085029004	0.19642164932086958	0.9972717097001998	0.3495533209118036	0.6446992358612912	0.3797022231470405	0.8621863080698606	0.9978955310161828	0.8671297201726194	0.9972717097001998	0.9752513638223219	0.9997198821603149	0.9689554970765859	439	7	431	0.2930479189050764	126.30365304808792	male	4yr
rh_R_p10p	0.10502733485193622	0.004804272631798782	-0.39695657198259354	-0.2942902357000695	0.3542078238077216	0.5182931345962135	-0.17801875118760327	-0.0990921600875963	0.1111287953762432	0.6913994856296287	0.7685361332581325	0.7231831406586026	0.6042537622522415	0.8587082496308371	0.9210650967955524	0.9115142147515445	0.9955640168508624	0.9978955310161828	0.9924949769761884	0.973338477793177	0.9752513638223219	0.9997198821603149	0.996813988273507	439	7	431	0.2965486116903509	127.81245163854122	male	4yr
rh_R_p47r	0.07767198177676538	0.004811230917876622	0.11503584682146853	0.14189117013653113	-0.22584212179883956	0.12755559958610532	0.5428123308636985	0.14507834389915858	-0.3220471457416085	0.9084167089818656	0.8871659689596486	0.8213242148419733	0.8985006704056911	0.5872590223318293	0.8846490164419488	0.747416978372521	0.9959604173862541	0.9978955310161828	0.9924949769761884	0.973338477793177	0.9752513638223219	0.9997198821603149	0.9723949006852564	439	7	431	0.2955031915028715	127.36187553773765	male	4yr
rh_R_TGv	0.015095671981776774	0.009794982884874535	-0.35610476081218895	-0.05439996354290872	0.28610365096228463	0.36728965453231416	-1.0064313406763625	0.1697543783458648	1.2425210886568447	0.721762112019962	0.9566165079019704	0.7747987353227503	0.7134029701508009	0.31420812389551434	0.8652033068905522	0.21404436460088117	0.9955640168508624	0.9978955310161828	0.9924949769761884	0.973338477793177	0.9752513638223219	0.9997198821603149	0.9689554970765859	439	7	431	0.294279356598024	126.83440269374836	male	4yr
rh_R_MBelt	0.048617312072892944	0.005326345380261175	-0.40057514264128397	-0.08637180601351398	0.05897230413360443	-0.1317665246309747	1.1167048832440465	0.6210272285682441	-1.1295236324012008	0.6887329498044586	0.9311708586979746	0.9529741678073149	0.8951689651070246	0.2641205292355564	0.5345817080334594	0.25867700604825494	0.9955640168508624	0.9978955310161828	0.9924949769761884	0.973338477793177	0.9752513638223219	0.9997198821603149	0.9689554970765859	439	7	431	0.2942679590001856	126.82949032907999	male	4yr
rh_R_LBelt	0.04810706150341687	0.005649923518482948	-0.08467478675929535	0.053756291364132146	-0.0994179417624949	0.3611943352373366	0.5410251439887502	0.1126088238033693	-0.45964421717649334	0.9325199412135957	0.9571293335733476	0.920806437868851	0.7179541765350741	0.5884902519994426	0.9103406891680877	0.6457716153958605	0.9959604173862541	0.9978955310161828	0.9924949769761884	0.973338477793177	0.9752513638223219	0.9997198821603149	0.9689554970765859	439	7	431	0.2959813339845166	127.56795494732664	male	4yr
rh_R_A4	0.03793394077448749	0.005162707211529747	0.34199693099833856	0.20562318664673584	-0.5535571844483896	0.720356186397718	-0.1610512770790033	-0.28968599456494326	0.1799161908029109	0.7323532018705543	0.8370852642136765	0.5798819347669213	0.47130571881856276	0.8720530144519163	0.7720564718445391	0.8572183641912732	0.9955640168508624	0.9978955310161828	0.9660014610715632	0.973338477793177	0.9752513638223219	0.9997198821603149	0.9808174056457227	439	7	431	0.2951654905852367	127.21632644223703	male	4yr
rh_R_STSva	0.07108883826879268	0.004228030492973079	1.4426181701266902	1.052434644453774	-1.573043388574716	0.726241934319457	-0.25126816700535115	-0.43486600103119216	0.466876630065402	0.1491280619911045	0.2926001808355939	0.11570877189506511	0.4676904687956066	0.801606784849547	0.6636596942064765	0.6405881463144221	0.8621863080698606	0.9978955310161828	0.8657919470766129	0.973338477793177	0.9752513638223219	0.9997198821603149	0.9689554970765859	439	7	431	0.2927352781493849	126.16890488238488	male	4yr
rh_R_TE1m	0.06830296127562642	0.005534988767380589	1.5081445917791485	0.8662614748088262	-1.620126296579761	0.35341624738472777	0.6098749171776565	0.08353056716455362	-0.5324160267822973	0.13151752464222888	0.38634678796555255	0.10520514964393152	0.7237764070801254	0.5419446692609502	0.9334296732312235	0.5944378874504088	0.8621863080698606	0.9978955310161828	0.8657919470766129	0.973338477793177	0.9752513638223219	0.9997198821603149	0.9689554970765859	439	7	431	0.29370294700487515	126.58597015910121	male	4yr
rh_R_PI	0.02057858769931664	0.007868418497122241	2.2013164091265196	0.4791827699823044	-2.43691751668863	0.5568723285556434	-0.18832066234664938	-0.004896132404527633	0.27912622565741035	0.02771363201308553	0.6318086106666668	0.014813057825310014	0.5776146619394777	0.8506252889171487	0.9960934671547612	0.7801479574866318	0.8621863080698606	0.9978955310161828	0.8657919470766129	0.973338477793177	0.9752513638223219	0.9997198821603149	0.9723949006852564	439	7	431	0.290895545965914	125.37598031130892	male	4yr
rh_R_a32pr	0.08364464692482916	0.00563329184375461	1.7393049976976	1.0514908972707153	-1.8175495102010164	-0.6094840013149582	1.6543500165172593	0.839961448812323	-1.4332581433174496	0.0819811287098492	0.29303318793832	0.06913301455008514	0.5422036740297168	0.09805641596321175	0.40093000204461127	0.15178407898049037	0.8621863080698606	0.9978955310161828	0.8657919470766129	0.973338477793177	0.9752513638223219	0.9997198821603149	0.9689554970765859	439	7	431	0.2913581683654082	125.57537056549093	male	4yr
rh_R_p24	0.06817084282460135	0.0062912516432653935	0.2562845613662897	0.09391238696302395	-0.23386407714127683	0.9052591968471586	-0.6691568287626883	-0.4690451262013338	0.7647919436287068	0.7977311175058506	0.9251787539539595	0.8150905022032506	0.3653280874198135	0.5033954419538635	0.6390373807756582	0.4443954458627789	0.9955640168508624	0.9978955310161828	0.9924949769761884	0.973338477793177	0.9752513638223219	0.9997198821603149	0.9689554970765859	439	7	431	0.29611156735412186	127.62408552962651	male	4yr
lh_avg	0.01298087431693989	0.002593731129405324	-0.801392797372823	3.631438158457479	0.8317797736381901	-2.4913614629827854	1.3293858334340205	2.7016154152336442	-1.3321480963070074	0.4229042835678438	0.000281846199853031	0.40553326268027123	0.012725458331052309	0.1837207092069687	0.006900352664474601	0.1828115283478018	0.9354914875294695	0.00045383774323072844	0.9028951914771955	0.20495612407680738	0.7177884121080139	0.12314751303025842	0.6822450851742706	366	7	358	0.24014300504930675	85.97119580765181	female	2yr
lh_L_V1	0.036330601092896174	0.003980737169521937	0.20595492956367076	3.663669933187905	-0.12616079940845312	-1.6720438846301522	-0.1259135500581575	1.9538330369502133	-0.053254823169772356	0.8368261174912596	0.0002486271343864479	0.8996046409089062	0.09451566874408462	0.8998003566493997	0.05072096586158218	0.9575288749771742	0.9588051193458069	0.0004186187099902053	0.9938087379345808	0.20516923230237644	0.965098260530757	0.12314751303025842	0.9832234712400791	366	7	358	0.24215135214495045	86.69018406789225	female	2yr
lh_L_MST	0.025084699453551917	0.0047952808025468795	-1.893865916563897	3.3057761566639416	2.107250611266454	-1.952226945872451	-1.273980950396142	2.2203999165036072	1.0766861017852385	0.05824280953918415	0.0009471371952504234	0.035095861968883514	0.0509112663764768	0.2026701674311988	0.02639163271971339	0.2816205234628735	0.911032069978616	0.0011701831559066665	0.639168709975053	0.20495612407680738	0.7276282433489186	0.12314751303025842	0.7253833316505005	366	7	358	0.23774416729312808	85.11241189093985	female	2yr
lh_L_V6	0.039636612021857934	0.00402429059704733	0.8210188431619987	3.909323243573226	-0.6865894278437987	-1.6895280977519371	-0.24761953672589965	1.98105721187111	-0.009867844718602725	0.4116355351361818	9.255504874855039e-05	0.49234149252719284	0.0911182719639652	0.8044287932799885	0.04758485798478385	0.992126726826656	0.9354914875294695	0.0002342087924542543	0.9248134845052779	0.20495612407680738	0.9483839876655099	0.12314751303025842	0.992126726826656	366	7	358	0.24069282944910894	86.168032942781	female	2yr
lh_L_V2	0.05263661202185792	0.003236967708765827	0.9736657938262794	3.665263203698639	-0.9560551148347036	-1.3516185433983336	-0.3351230060189267	1.6791994239154178	0.10108424134819201	0.3302225066400998	0.0002470843382333023	0.3390443900504755	0.17649737514400576	0.737532299005444	0.09311318422291615	0.9194835875473256	0.9339105265915322	0.00041796509551614687	0.8780633455866549	0.23403681246201496	0.9206437663447268	0.14044571953623186	0.977240013303166	366	7	358	0.24154212984001305	86.47208248272469	female	2yr
lh_L_V3	0.041642076502732245	0.0035492008886914917	0.4129371590145958	3.69284795737715	-0.31984129913148024	-1.5013245660736312	-0.21811820667364204	1.7402958190758138	0.15270783237346494	0.6796526553045593	0.00022175661566412348	0.7490886385550986	0.13327163403908285	0.8273370120353123	0.08180708781945753	0.8786286838744015	0.9354914875294695	0.0003935092885804544	0.9657875786293203	0.20984303928210477	0.9498192585807874	0.13099264627572224	0.977240013303166	366	7	358	0.2425090063294247	86.81822426593405	female	2yr
lh_L_V4	0.036480874316939894	0.0036254039643376593	0.5282993990056077	3.63514170493192	-0.34201041179722097	-1.392119828772974	-0.706626769315553	1.6499953761153487	0.5359895088164285	0.597291548690428	0.0002778278798623603	0.7323430567611251	0.16388611467342318	0.4797984488761202	0.09894388179333394	0.5919658011536048	0.9354914875294695	0.00045303465094673163	0.9657875786293203	0.22646843452916499	0.8765846348593156	0.14679379184092983	0.9177121055866461	366	7	358	0.2410638466120066	86.30085708709836	female	2yr
lh_L_V8	0.028866120218579233	0.005330484146051843	0.8603335136743948	4.070192926842027	-0.6649480539285353	-1.7895462099865218	-0.5935988616806785	2.0306405297858405	0.4054340383403409	0.389605223961187	4.69742206894503e-05	0.506083718636837	0.07352689241313971	0.5527804425714109	0.04229147315543003	0.6851584949969602	0.9354914875294695	0.0001829586918623662	0.9293184353617859	0.20495612407680738	0.884914295312952	0.12314751303025842	0.9483713654834928	366	7	358	0.24080084199180526	86.20670143306626	female	2yr
lh_L_4	0.011991803278688533	0.00537863529244883	-0.32950598003516524	4.119143149155532	0.3365633973161347	-1.7533232479743395	-0.6606657924787851	2.0692584692695686	0.2982881481131742	0.7417732746864878	3.80283856865476e-05	0.7364460526380152	0.07954653717897772	0.5088266658193239	0.03852183861657821	0.7654832492344059	0.9371220484734205	0.0001829586918623662	0.9657875786293203	0.20495612407680738	0.8787693727987045	0.12314751303025842	0.9708955987782294	366	7	358	0.2398404474550555	85.86288018890986	female	2yr
lh_L_3b	0.04359016393442623	0.005985553211981605	1.4642812919165376	4.43648509723361	-1.6126324278133481	-2.226871929980077	1.5235868233489112	2.4406853166478393	-1.5688811037175476	0.14311710662739663	9.1439662318508e-06	0.10682438897138301	0.0259558343362419	0.12761195680085632	0.014659422474314175	0.11667564567993462	0.911032069978616	0.00017737766613930666	0.7906738939262611	0.20495612407680738	0.592212214983603	0.12314751303025842	0.586619218557449	366	7	358	0.24008991047282532	85.95218794927145	female	2yr
lh_L_FEF	0.0014781420765027382	0.007162363332040744	-0.7503488694391797	4.046388070389375	0.7568704728389225	-1.7533712169005964	-1.1285871686215958	2.013156030099253	0.9185899126586621	0.4530446169500085	5.2013977737298464e-05	0.4491274668293872	0.079538308308009	0.25907202607074975	0.0440982173006858	0.35831011016821956	0.9354914875294695	0.00019452516305582025	0.9028951914771955	0.20495612407680738	0.7424928855047743	0.12314751303025842	0.8056413657198478	366	7	358	0.24076785724981534	86.1948928954339	female	2yr
lh_L_PEF	0.00071584699453549	0.00650540980062426	-1.0727593547589656	3.7507017950611083	1.3452125566035587	-1.7442806159034492	-1.5787086993862047	1.9679539569922366	1.5304608023438793	0.2833791016424805	0.00017634032127605354	0.1785566023886367	0.08111017001002069	0.11440288850852359	0.04907333564927628	0.12590270876340326	0.916139176104902	0.00033438621657755043	0.7949223731004322	0.20495612407680738	0.5832936005645851	0.12314751303025842	0.5996944812151577	366	7	358	0.23957223242206505	85.76685920709929	female	2yr
lh_L_55b	0.006524590163934432	0.00941090626154498	-0.7627324656746006	4.072842109042386	0.7972739968394708	-1.8428611535197765	-1.6107757994179286	2.125754625251479	1.5100224843902037	0.44562296448502015	4.644290981559853e-05	0.42529191881683825	0.06534928532898969	0.10722859763270658	0.033523695944512856	0.1310376870255383	0.9354914875294695	0.0001829586918623662	0.9028951914771955	0.20495612407680738	0.5826747935985405	0.12314751303025842	0.6081492654262163	366	7	358	0.24102295785393238	86.28621891170779	female	2yr
lh_L_V3A	0.04263387978142076	0.004751494176323183	1.1010314985233143	4.251818672276587	-1.0576023026157477	-1.2729459567737023	-1.2888106875985	1.5452634478058949	1.144941615668187	0.27088294844976946	2.1204151586240507e-05	0.2902367923161331	0.20303721983777956	0.19746390953952375	0.12228255296178078	0.2522333434527193	0.916139176104902	0.00017737766613930666	0.8780633455866549	0.25247286798405577	0.7276282433489186	0.1603119760026161	0.7191400628224978	366	7	358	0.24002380148315086	85.928520930968	female	2yr
lh_L_RSC	0.025702185792349716	0.004685750552448741	-1.8722704376658192	3.526201062261173	1.928017421511826	-1.8125222997629151	-0.42698144469750615	2.016872828923163	0.6442194512594884	0.061169198483196255	0.00042156678806680827	0.05385295925822075	0.06990553147637343	0.6693928427413103	0.04370878623079338	0.5194331393114122	0.911032069978616	0.000612880230040902	0.6722334914302038	0.20495612407680738	0.9206437663447268	0.12314751303025842	0.8946610038457089	366	7	358	0.2401757196360779	85.98290762971587	female	2yr
lh_L_POS2	0.04497267759562844	0.004205966524307195	-0.22707069262173823	3.6018810154216054	0.43076623403094705	-1.5089983699002962	-0.5428560641289457	1.7495508994872642	0.523217986095067	0.8203687727320321	0.00031592296432317166	0.6666383535819811	0.13129919935837733	0.5872289085421625	0.08019583856167052	0.600822566364738	0.9588051193458069	0.0004887355260042228	0.9461251418951485	0.20984303928210477	0.8969487970137671	0.13099264627572224	0.9177121055866461	366	7	358	0.2419212007661608	86.60778987428557	female	2yr
lh_L_V7	0.036300546448087424	0.004957831720177839	0.5348983659304419	3.967537858308938	-0.2876475520173297	-1.5683147165771907	-0.42331815844437276	1.7674313689437253	0.4391145252554817	0.5927201383303774	7.261897915095329e-05	0.7736165412249082	0.11680770309662872	0.6720631475869984	0.0771560133746914	0.6605785547710441	0.9354914875294695	0.00021200056816649264	0.9683795501842462	0.20516923230237644	0.9206437663447268	0.13099264627572224	0.9458576205047641	366	7	358	0.24152407294071598	86.46561811277634	female	2yr
lh_L_IPS1	0.04006830601092895	0.004699189409779963	0.8205838726544908	4.231608764163156	-0.7562002797659175	-1.0390263360506622	-1.6003883830509917	1.3640267539272612	1.319039609212332	0.411883336987496	2.3202574712640304e-05	0.44952912507473186	0.29879248813732984	0.10951245062167944	0.17255914555297558	0.18715587086382146	0.9354914875294695	0.00017737766613930666	0.9028951914771955	0.3317879776248877	0.5827181651016312	0.20413859702672277	0.6835156596857103	366	7	358	0.23984607488087012	85.8648948073515	female	2yr
lh_L_FFC	0.0448688524590164	0.004731348158848573	-1.2282664635103155	2.974937499804711	1.1735614279398787	-2.0316408140050806	0.08285952625779844	2.374054712043519	-0.44512744656679215	0.2193469559614596	0.00293048247664668	0.24057073866418277	0.04219003168146605	0.9339632366943232	0.017593943255034744	0.6562276550427173	0.911032069978616	0.003195285110078609	0.8455010426838269	0.20495612407680738	0.9715364703544397	0.12314751303025842	0.9458576205047641	366	7	358	0.23774434195358446	85.11247441938323	female	2yr
lh_L_V3B	0.03001092896174864	0.005083912941165883	1.0729352792871978	4.1859207964100005	-0.7622225029448142	-1.4874161086196491	-1.432004200652929	1.7041032834892276	1.4241199493001844	0.28330015572328204	2.8401237846787324e-05	0.44592721770951205	0.13690494498567374	0.1521426191407872	0.08836179331748188	0.15441175246822408	0.916139176104902	0.00017737766613930666	0.9028951914771955	0.2109231306567928	0.6479485662231173	0.13439903017196825	0.6513691670637901	366	7	358	0.23874833201911988	85.4719028628449	female	2yr
lh_L_LO1	0.026292349726775948	0.005268002522492142	0.7462753871109727	4.160728699431927	-0.7639836397296664	-1.8768432424069137	0.16251093876207065	2.1392205640671893	-0.3564292190621342	0.455501076399333	3.172337598732956e-05	0.4448769921647201	0.06053958180369359	0.8709035148919634	0.0324178094997381	0.7215191506576935	0.9354914875294695	0.00017737766613930666	0.9028951914771955	0.20495612407680738	0.9620412533720699	0.12314751303025842	0.9557627858127326	366	7	358	0.24206323164368315	86.65863692843857	female	2yr
lh_L_LO2	0.04075136612021859	0.006442263964227276	-0.35344733427291575	3.3553159617925656	0.5841021973892084	-1.7164866966602192	-0.032232068061157054	1.8626037832011504	0.1747072994300459	0.7237531051135229	0.0007927438420465563	0.559151556524788	0.08607300078322866	0.9742869828438656	0.06251803169342678	0.8613096318772512	0.9371220484734205	0.0010212571915332862	0.9323484848550674	0.20495612407680738	0.9783044191895304	0.12635505638765596	0.977240013303166	366	7	358	0.24137154587927004	86.41101342477867	female	2yr
lh_L_PIT	0.04722404371584699	0.005936366679048694	0.3182634816308358	3.801473965402814	-0.319053507641951	-1.685870607543789	-0.21780042303194289	1.8299062848069951	0.24988355657568415	0.750285082650341	0.00014383785458067192	0.74968593810729	0.0918207243217536	0.8275846149446983	0.06726395351037329	0.8026773998638654	0.9371220484734205	0.00030272850789653043	0.9657875786293203	0.20495612407680738	0.9498192585807874	0.12671811667810787	0.9741716972919716	366	7	358	0.24266311448934688	86.87339498718617	female	2yr
lh_L_MT	0.029642076502732238	0.00497911358214902	-0.756051822980586	3.425004427210517	0.8541400908240068	-1.6344373077295733	-0.6099968805288962	1.8042866656843277	0.7027602813658832	0.449618125331272	0.0006147894023084125	0.39302737274933797	0.10216705994185564	0.5418638739972255	0.07118637906259744	0.48220515350988524	0.9354914875294695	0.0008242731986505383	0.9028951914771955	0.20516923230237644	0.884914295312952	0.13014883444777914	0.8902507880551247	366	7	358	0.24199837265533222	86.63541741060894	female	2yr
lh_L_A1	0.04637978142076503	0.006460859607447726	0.44119597542790656	3.9006627698161416	-0.5566465611900069	-1.789852435368837	-1.5088261903655198	2.120421581009388	1.2190362806087274	0.6590711265579112	9.592970238334836e-05	0.577768934856083	0.07347763705297546	0.13134320589813062	0.033970508319431235	0.22283042252492058	0.9354914875294695	0.00023686533170490904	0.9412686174014638	0.20495612407680738	0.592212214983603	0.12314751303025842	0.7191400628224978	366	7	358	0.23870371779513602	85.4559309706587	female	2yr
lh_L_PSL	0.03918306010928961	0.0074386040232627924	-0.32846300958872887	3.520866915215363	0.34525290915421614	-1.5159412851671303	-1.1857474300763717	1.7952516120748818	1.0414851179821738	0.7425616082683134	0.0004301384408234853	0.7299042455206396	0.12953419969898597	0.23572205765335952	0.07261362068259021	0.29765045656568623	0.9371220484734205	0.0006196000880206241	0.9657875786293203	0.20984303928210477	0.7424928855047743	0.13059134417195414	0.7253833316505005	366	7	358	0.24146566786158985	86.44470909444917	female	2yr
lh_L_SFL	0.013991803278688531	0.010768104270558916	0.3493040639441842	4.025498128458062	-0.4788126817266156	-2.013816281598169	-0.176722463237363	2.2425270124438637	0.18771729175504762	0.7268610477944524	5.685483267422895e-05	0.6320718939928933	0.0440288256693479	0.8597263954721664	0.024927331497761804	0.8510982743792849	0.9371220484734205	0.00019578958601324233	0.9461251418951485	0.20495612407680738	0.9605585035830995	0.12314751303025842	0.977240013303166	366	7	358	0.24202271725837368	86.64413277849778	female	2yr
lh_L_PCV	0.04620765027322405	0.005017120340251494	-0.5674169769951171	3.219400042474745	0.7419030294004244	-1.6187108469463485	-0.3892218071599311	1.7693478080520715	0.46246944345245383	0.5704309182854218	0.00128459137764084	0.45814609025143305	0.10550949194224109	0.6971120730733488	0.07683584974223538	0.6437447101017979	0.9354914875294695	0.0015000712216322065	0.9028951914771955	0.20516923230237644	0.9206437663447268	0.13099264627572224	0.9458576205047641	366	7	358	0.24186134519068178	86.58636157826407	female	2yr
lh_L_STV	0.042319672131147554	0.0075232899847891745	-0.5834002007273346	3.524144341668036	0.584153706551439	-1.5967190539989486	-1.7764879399975377	1.8381303158981646	1.8017607503825928	0.5596239227338754	0.0004248527433796236	0.5591169041723633	0.11032834640406343	0.07565252794970173	0.06604320496239753	0.07158305543748167	0.9354914875294695	0.000615186772413695	0.9323484848550674	0.20516923230237644	0.49793118395985503	0.12649545077453916	0.4885721208148967	366	7	358	0.240486369553141	86.0941203000245	female	2yr
lh_L_7Pm	0.05789890710382514	0.006152788805680173	-1.501708692154687	3.240414961883793	1.7958441968731051	-1.3836886219244628	-1.543882043532103	1.5904693595497972	1.5910145661763164	0.13317235808414432	0.0011935586689226815	0.07251929943122251	0.16645381900730283	0.12261691091143619	0.11172904691908765	0.11160629768535595	0.911032069978616	0.0014166171742623303	0.7906738939262611	0.22646843452916499	0.5918309566658654	0.154373721315686	0.5771639966014122	366	7	358	0.23863626065816798	85.43178131562412	female	2yr
lh_L_7m	0.06537704918032786	0.0044141467717479085	-0.0003638169374611734	3.231708214970841	-0.07633966128115358	-1.4798404866603547	-0.23607835056462914	1.8095554192492886	0.03371800029366437	0.9997097160890449	0.0012305263769409182	0.9391488727495985	0.138915821113687	0.8133718729234085	0.07036475862090251	0.9731020249749394	0.9997097160890449	0.0014557207465771646	0.9938087379345808	0.21129213127375923	0.9483839876655099	0.1294580836477259	0.9867309048765491	366	7	358	0.24192947711888566	86.61075280856106	female	2yr
lh_L_POS1	0.06291530054644809	0.004441145072049705	-1.9166536258222118	2.3064972768504304	1.824005953405612	-1.2776159293130769	-0.13804392486051456	1.2616195941995199	0.45285529372571165	0.05528195040339514	0.0210828621158782	0.06815117220378686	0.2013848811579243	0.8902057028180761	0.20708570205537147	0.6506529447276326	0.9096393657285928	0.021318424821083544	0.7906738939262611	0.25183351746739496	0.965098260530757	0.23281063398771576	0.9458576205047641	366	7	358	0.23930420078004142	85.67090387925482	female	2yr
lh_L_23d	0.07022677595628415	0.005936335500925346	-0.7758848362701422	2.8245622102939625	0.9519651276713526	-1.7521360760095248	-0.43242710639587123	2.075062834416238	0.10100736642774158	0.437816986714645	0.0047345256351298	0.3411146677662693	0.07975041224659743	0.6654310207007526	0.03798071166481932	0.919544612522606	0.9354914875294695	0.004996787988096174	0.8780633455866549	0.20495612407680738	0.9206437663447268	0.12314751303025842	0.977240013303166	366	7	358	0.23855974586235565	85.40438901872332	female	2yr
lh_L_v23ab	0.05931147540983606	0.005696107077604273	-1.2860213075655114	2.3660296519346176	1.4281782874580824	-0.7978418418198674	-2.3724707776181506	0.9278257010770289	2.443763534135281	0.19843562548520977	0.017980004299319518	0.15324054847697108	0.424962276629715	0.017669560795801155	0.3534979899635833	0.01453494976296003	0.911032069978616	0.018231825087825393	0.7906738939262611	0.44461371138715844	0.2696508487787472	0.37091673149802074	0.2371635384862747	366	7	358	0.2386386900740131	85.43265104649669	female	2yr
lh_L_d23ab	0.05120765027322405	0.006207556215015801	-0.45243166104881677	3.372409831963721	0.6224022670031308	-1.0969187215611491	-1.5152441766296687	1.2671537838002702	1.3934539685858822	0.650958042513393	0.0007451348025421814	0.5336773901427674	0.2726769239513174	0.12971057941178857	0.2051003074192118	0.16348255552202307	0.9354914875294695	0.000963352851858106	0.9323484848550674	0.3075048176647255	0.592212214983603	0.23129691989331674	0.6544127454325275	366	7	358	0.24078190212989456	86.19992096250225	female	2yr
lh_L_31pv	0.04642622950819673	0.005569172839453152	0.3205071250607597	4.009413651128562	-0.22794330809754984	-1.8012711177785956	-1.0104376358421332	2.090263569165522	0.9186223055891778	0.7485839300037351	6.086970631103093e-05	0.8196903138368896	0.07166015781844008	0.3122856640884527	0.036594129925426544	0.3582931608050751	0.9371220484734205	0.00020031666985993816	0.9777773606279747	0.20495612407680738	0.7878244884039738	0.12314751303025842	0.8056413657198478	366	7	358	0.24194549567820797	86.61648745279844	female	2yr
lh_L_5m	0.05638797814207651	0.00544395318657827	0.1693264846471114	3.6569233743927203	-0.01110256442330567	-1.916035365647072	0.1215349342978941	2.1781112263207256	-0.24917365076207817	0.8655398450212717	0.00025526064526600615	0.9911416172526502	0.05536059429343062	0.9032673462066513	0.029397757004270067	0.8032264603826325	0.9588051193458069	0.00042582651422255405	0.9938087379345808	0.20495612407680738	0.965098260530757	0.12314751303025842	0.9741716972919716	366	7	358	0.2417343225203615	86.54088746228942	female	2yr
lh_L_5mv	0.056827868852459024	0.0044585289158927885	-0.7853850403172827	2.743939133077221	0.9026448890849325	-1.7382571125758268	0.2820593868924987	1.8410047814618573	-0.18186915395303985	0.43222784910210654	0.006070679276853469	0.3667143943015896	0.08216551965459323	0.7778979739100907	0.06562085801347879	0.8556854123303024	0.9354914875294695	0.006314902006382057	0.9028951914771955	0.20495612407680738	0.9350786594610802	0.12635505638765596	0.977240013303166	366	7	358	0.24174301646449334	86.54399989428862	female	2yr
lh_L_23c	0.042431693989071054	0.003741689188655677	1.2674276169469723	4.108408514575059	-1.213963211701393	-1.2410149769765488	-0.41911916996829207	1.4776010349579105	0.1834873358835715	0.20500243010908326	3.983949578374113e-05	0.22476177261593655	0.2146002161927003	0.6751290413161326	0.13951459718476267	0.8544156545917386	0.911032069978616	0.0001829586918623662	0.832996160707651	0.2633399263110424	0.9206437663447268	0.17490532133394143	0.977240013303166	366	7	358	0.24093897157255456	86.25615182297453	female	2yr
lh_L_5L	0.03807377049180328	0.008003983685229567	1.4374963388867081	4.395299596298306	-1.2077432958518988	-2.127595038526875	0.9123964224438342	2.351229201540776	-0.8245539117899546	0.15057701236185858	1.106200783482987e-05	0.22714601871976603	0.033370673951567814	0.3615600721352382	0.01871150399189763	0.4096248963398763	0.911032069978616	0.00017737766613930666	0.832996160707651	0.20495612407680738	0.8390047827753605	0.12314751303025842	0.8284034216482414	366	7	358	0.23972187398542286	85.82043088678138	female	2yr
lh_L_24dd	0.0269207650273224	0.004721795919429049	0.14844097549396967	3.747450418690332	-0.06275139193814068	-1.9770180503484973	0.39326888858693815	2.1976464212777653	-0.48205040577411373	0.8819947644810876	0.00017864113362282559	0.9499644731490409	0.04803958990675686	0.694120894162432	0.0279743124254256	0.6297701393834579	0.9588051193458069	0.0003345356295305608	0.9938087379345808	0.20495612407680738	0.9206437663447268	0.12314751303025842	0.9408452105501968	366	7	358	0.24226343221940164	86.73030873454579	female	2yr
lh_L_24dv	0.02816393442622952	0.005412303774053488	-0.46191899997468744	3.5787370032248007	0.4529967654652856	-1.6477972550489708	-1.8986390627297232	1.8505923717587525	2.0302165646112083	0.644139408200138	0.0003452586871655982	0.6505510706386151	0.09939428251419774	0.057611948699273115	0.06422821796898964	0.04233453080668838	0.9354914875294695	0.0005232726045710717	0.9461251418951485	0.20516923230237644	0.43832240442847636	0.12635505638765596	0.36488333695288555	366	7	358	0.2397883491274645	85.84422898763229	female	2yr
lh_L_7AL	0.036942622950819674	0.0066825709282624214	0.7798588276582287	3.981640746463103	-0.49724595543357214	-2.064391112672532	0.3471171907001707	2.2871488073860795	-0.3429990108826269	0.43547397520686326	6.844117369288496e-05	0.6190156179772706	0.038980648439116354	0.728503279204521	0.022187138881796093	0.731599204271534	0.9354914875294695	0.00020819920064558283	0.9461251418951485	0.20495612407680738	0.9206437663447268	0.12314751303025842	0.9557627858127326	366	7	358	0.23934480740872513	85.6854410523236	female	2yr
lh_L_SCEF	0.02670218579234971	0.005499475329180043	-1.0738030240278085	3.5378609754320833	1.085180007764554	-1.665005035558943	-1.219506134903511	1.8986513802150615	1.2515232607211466	0.2829109743158075	0.0004033823876914553	0.2778419370232086	0.0959117511963121	0.2226521488002191	0.05761032809087365	0.2107436326136104	0.916139176104902	0.0005911920013939548	0.8780633455866549	0.20516923230237644	0.7424928855047743	0.12635505638765596	0.7191400628224978	366	7	358	0.2415675498251189	86.48118283739255	female	2yr
lh_L_6ma	0.02669672131147541	0.007494501483218481	-0.41471023119893796	4.028420824169989	0.32350082065607616	-1.8672356716239644	-0.5239921872494611	2.097805022577556	0.600832962766479	0.6783540416798874	5.6152765079161876e-05	0.7463159861206803	0.061868684202723234	0.6002839738864079	0.03592237266524224	0.5479512468871727	0.9354914875294695	0.00019578958601324233	0.9657875786293203	0.20495612407680738	0.9043440316377399	0.12314751303025842	0.9099006943722775	366	7	358	0.242107373798154	86.67443981973915	female	2yr
lh_L_7Am	0.058685792349726776	0.004562684699761531	0.6064951065319533	3.535789603020223	-0.3963140091045981	-1.5565069504094555	0.03132756548013954	1.7478962622711975	-0.07037075632934285	0.5441860308401683	0.0004065583504236068	0.6918733937824837	0.11958759120387134	0.9750083071187422	0.08048199219897477	0.9438985665977314	0.9354914875294695	0.0005934440437634906	0.9519057119768868	0.20516923230237644	0.9783044191895304	0.13099264627572224	0.981338832954836	366	7	358	0.24152965842216295	86.46761771513432	female	2yr
lh_L_7PL	0.05912021857923497	0.00655791835977187	1.776698530951305	4.4745073999655185	-1.6102938187499214	-2.0132111995894126	0.21103605053350355	2.1971382747660044	-0.1831975144430349	0.07561785414363922	7.658767431240049e-06	0.10733372803251008	0.044092415521653744	0.8328591405285116	0.028010572306950636	0.8546430445525419	0.911032069978616	0.00017737766613930666	0.7906738939262611	0.20495612407680738	0.9498192585807874	0.12314751303025842	0.977240013303166	366	7	358	0.23984672763029405	85.86512849164527	female	2yr
[truncated: 677 more rows]
