# Supplementary material for: Predicting developmental norms from baseline cortical thickness in longitudinal studies
Source: Biol Sex Differ. 2026 Feb 10;17:40. doi: 10.1186/s13293-026-00846-4 (PMC12930828; doi:10.1186/s13293-026-00846-4)
Supplement: Supplementary file 2 — Supplementary Material 2. [file 13293_2026_846_MOESM2_ESM.zip]

Archive with 5 entries (4 files):
- Additional Information 2 - family-adjusted additional statistics/
- Additional Information 2 - family-adjusted additional statistics/thickdiff_roi+bmi+ses.csv
- Additional Information 2 - family-adjusted additional statistics/thickdiff_roi.csv
- Additional Information 2 - family-adjusted additional statistics/asso_pds-z+bmi+ses.csv
- Additional Information 2 - family-adjusted additional statistics/asso_pds-z.csv
