# Supplementary material for: Predicting developmental norms from baseline cortical thickness in longitudinal studies
Source: Biol Sex Differ. 2026 Feb 10;17:40. doi: 10.1186/s13293-026-00846-4 (PMC12930828; doi:10.1186/s13293-026-00846-4)
Supplement: Supplementary file 2 — Supplementary Material 2. [file 13293_2026_846_MOESM2_ESM.zip › Additional Information 2 - family-adjusted additional statistics/asso_pds-z+bmi+ses.csv]

ROI	rho	z_tstat	bmi_tstat	z:bmi_tstat	ses_tstat	z:ses_tstat	bmi:ses_tstat	z:bmi:ses_tstat	z_pval	bmi_pval	z:bmi_pval	ses_pval	z:ses_pval	bmi:ses_pval	z:bmi:ses_pval	z_pfdr	bmi_pfdr	z:bmi_pfdr	ses_pfdr	z:ses_pfdr	bmi:ses_pfdr	z:bmi:ses_pfdr	n_obs	df_model	df_resid	scale	deviance	sex	model	timepoint
lh_avg	0.05855684476997839	1.4105600841089891	4.626341248209101	-1.2700610957644893	-2.2184295531737286	-0.6176107376567167	1.7916875483686476	0.5932355079438411	0.1583743682400539	3.7218189688910133e-06	0.20406286821352138	0.026525557946605063	0.536831964784299	0.07318303021523855	0.5530235524478567	0.8625361186754444	8.069835049785204e-06	0.8103623252205443	0.031690600583072714	0.9858726533790799	0.08466220389141829	0.9292023202881771	402	7	394	0.28466690409504	112.15876021344575	male	CNorm	2yr
lh_L_V1	0.05168905995030095	0.5944343535661873	4.710162972210937	-0.43757429956426297	-2.3671031188524316	0.77120633501815	1.9866865548455255	-0.8321310200380585	0.5522216371108273	2.47518788895799e-06	0.6616949049710068	0.017927936878149753	0.4405846398232588	0.046957142689374884	0.4053349942688895	0.9942411411470583	8.06941408362638e-06	0.9852052019953103	0.027316715031564433	0.9856559811831163	0.0715057890365631	0.9292023202881771	402	7	394	0.28539249921164095	112.44464468938654	male	CNorm	2yr
lh_L_MST	0.02111551420332677	0.7670342600074211	4.445309332304315	-0.6957307191026503	-2.553402634892042	-0.7517727784422918	2.1718193281169293	0.8702815898371518	0.44306114620914305	8.776549089135105e-06	0.48659748377009115	0.010667609940094358	0.45218771490043264	0.029869293219452232	0.3841465373480063	0.9942411411470583	1.2172838200256353e-05	0.9852052019953103	0.02641889623192059	0.9856559811831163	0.07065519223175344	0.9292023202881771	402	7	394	0.28470719615985063	112.17463528698114	male	CNorm	2yr
lh_L_V6	-0.049814531171847386	0.7113827663034609	4.237916205130385	-0.8907802560957518	-2.203949697127354	0.41788528740801023	1.7882288230613645	-0.5891324546959614	0.4768470754099229	2.2560393410275783e-05	0.3730470692940655	0.027527881933588027	0.6760309899462105	0.07373909787912332	0.5557724235864281	0.9942411411470583	2.5284403760123324e-05	0.9577520502443384	0.03228896206874764	0.9858726533790799	0.08501131666319313	0.9292023202881771	402	7	394	0.2854283405404483	112.45876617293663	male	CNorm	2yr
lh_L_V2	0.07505962429034671	-0.6117229073302138	4.686877623441923	1.006297182518232	-2.2687872366998505	-0.6773551580607826	1.8431947448937398	0.5782430399939795	0.5407211032597333	2.7740472676685064e-06	0.3142726353967975	0.02328126750646261	0.4981806422017119	0.065300581898912	0.5631000444337593	0.9942411411470583	8.06941408362638e-06	0.8942677885702182	0.029377683495345756	0.9858726533790799	0.07932486794431591	0.9292023202881771	402	7	394	0.28332105452249656	111.62849548186365	male	CNorm	2yr
lh_L_V3	0.013207367977464423	-0.8413385027090482	4.736095091968317	1.0966269984033807	-2.506208287856693	-0.7777607977373208	2.1356713361729316	0.9679697332265469	0.40015832658544404	2.1787538950429174e-06	0.2728044803433909	0.012203370835130995	0.4367100427258095	0.03270621235042759	0.33305948582181344	0.9853535794147648	8.06941408362638e-06	0.8786638183412755	0.02641889623192059	0.9856559811831163	0.07065519223175344	0.9274425682115112	402	7	394	0.28467321821522124	112.16124797679717	male	CNorm	2yr
lh_L_V4	-0.03185961233524509	0.5673366241320605	4.186577406304626	-0.6369203753299839	-2.719221247036542	-1.2492450200516911	2.3581066519523817	1.164804533944953	0.5704854988660932	2.8319238315739255e-05	0.5241767101170068	0.006543582305338454	0.21157547027879886	0.0183684148290164	0.24409812320747093	0.9942411411470583	3.0510607947314318e-05	0.9852052019953103	0.02641889623192059	0.9123808373514719	0.07065519223175344	0.8419165016330714	402	7	394	0.28488977722547576	112.24657222683746	male	CNorm	2yr
lh_L_V8	0.009989199556403193	0.278788970383833	4.549505878011263	-0.24708998809323207	-1.8829345602751144	-1.155582759785332	1.4495371301085895	1.4256308497292265	0.780406779366916	5.377203205005804e-06	0.8048385818953123	0.05970923690072877	0.24785186317850272	0.1471876389622296	0.15397492650774708	0.9954535514298979	8.991850845498086e-06	0.9852052019953103	0.06139174721548324	0.9123808373514719	0.15051391328905966	0.8419165016330714	402	7	394	0.2834818576847487	111.69185192779099	male	CNorm	2yr
lh_L_4	0.019095475122056876	1.5166179565571363	4.117253474461076	-1.325243100622555	-2.811473435704358	-1.431231126811841	2.438436729449032	1.094491867799371	0.12936316909836948	3.834143089219892e-05	0.1850905342342224	0.004931516273952814	0.15236398541417912	0.0147509406948724	0.27373931207443414	0.8112688206528522	3.9894293414592984e-05	0.7976520641998632	0.02641889623192059	0.9123808373514719	0.07065519223175344	0.8469541108627792	402	7	394	0.2812829739672429	110.82549174309369	male	CNorm	2yr
lh_L_3b	0.04766199601196712	-1.6584766185850301	4.100549381138365	1.9244427541907538	-2.239593357232031	-0.435678948887933	1.8486459962282134	0.3556567081231568	0.09722130304363999	4.1217046863242015e-05	0.054299109744596355	0.025117334362726753	0.6630696812292556	0.06450894637810801	0.722097669720859	0.7337342292807755	4.2752352333792574e-05	0.540073245645078	0.03051166120572847	0.9858726533790799	0.0792001159326948	0.9488474738860334	402	7	394	0.28274895177856596	111.403087000755	male	CNorm	2yr
lh_L_FEF	0.0823288824148166	3.176493224133677	4.000873238920337	-2.846178517268701	-2.4801447542936543	-0.22309888115015958	1.940060470087253	-0.17845113930358178	0.0014906727180373479	6.31091599042151e-05	0.0044247381895713665	0.013132905521734064	0.8234585491245485	0.05237234136181563	0.8583686904010887	0.15834038483207488	6.435356587415736e-05	0.36467278373769413	0.02641889623192059	0.9944827195860506	0.07319995201921721	0.9630903402614178	402	7	394	0.276189117740241	108.81851238965496	male	CNorm	2yr
lh_L_PEF	-0.055852585587193325	0.31903793437750105	4.289468237602843	-0.5304007420960869	-2.4133322661763636	-0.1589654310734269	2.049474517455867	0.13032506720602816	0.7496977471927326	1.7910142369702432e-05	0.5958341116031145	0.015807401826748217	0.8736961094627754	0.04041573714679767	0.8963092484344651	0.9954535514298979	2.0582449326451684e-05	0.9852052019953103	0.02641889623192059	0.9944827195860506	0.07065519223175344	0.9630903402614178	402	7	394	0.28543730476408696	112.46229807705028	male	CNorm	2yr
lh_L_55b	0.01254862563716319	1.0749618862927564	4.09541466425092	-1.0395384817991788	-2.588175794072494	-0.2960475331083527	2.206772050834004	0.13752327376596474	0.2823917926653937	4.2141343387644554e-05	0.29855437071215574	0.009648572584180084	0.7671937813106381	0.027329988612915673	0.8906171977110995	0.9681536561891958	4.358618944664951e-05	0.8909461261338718	0.02641889623192059	0.9858726533790799	0.07065519223175344	0.9630903402614178	402	7	394	0.2853549994635366	112.42986978863343	male	CNorm	2yr
lh_L_V3A	0.02012868575471465	0.1509848833932711	4.3298321160964655	0.0810669626822473	-2.645963742434332	-1.469183400724546	2.2401740729652513	1.487279564758293	0.879987640494759	1.4922306136183481e-05	0.9353886991452518	0.008145854704677716	0.14178305133691482	0.0250796241655217	0.13694098943016744	0.9954535514298979	1.7769325070060593e-05	0.9852052019953103	0.02641889623192059	0.9123808373514719	0.07065519223175344	0.8419165016330714	402	7	394	0.28433934936989386	112.0297036517382	male	CNorm	2yr
lh_L_RSC	0.07420170737148143	0.015603722855297958	4.722931970345284	0.3402248090930154	-2.7814481792884096	-1.2859626905183368	2.4270197112935223	1.401679333300333	0.9875505356360715	2.324686287614999e-06	0.7336872364436807	0.0054116969650989865	0.19845608292250616	0.015223428720139364	0.16101102476009344	0.9954535514298979	8.06941408362638e-06	0.9852052019953103	0.02641889623192059	0.9123808373514719	0.07065519223175344	0.8419165016330714	402	7	394	0.28354863548648623	111.71816238167554	male	CNorm	2yr
lh_L_POS2	-0.010822960914884206	1.6246642824613495	4.3037142782041	-1.6188319775520863	-2.626925610964265	-0.6936240668006615	2.2810267030162974	0.5687600686482537	0.10423411187517813	1.679582458092136e-05	0.10548341979587265	0.008616016750666448	0.4879179967897207	0.022546866800362456	0.5695189768697226	0.7337342292807755	1.9487463135556193e-05	0.6861702169384325	0.02641889623192059	0.9858726533790799	0.07065519223175344	0.9292023202881771	402	7	394	0.28376011339843976	111.80148467898525	male	CNorm	2yr
lh_L_V7	0.04266153711890572	-0.45900439335891297	4.865890779890327	0.8087482670604222	-2.330102510372986	-0.44855877640367503	1.9139590199500203	0.31691799371615026	0.6462310111640535	1.139424321980056e-06	0.4186599586172337	0.019800733787556136	0.6537499772064709	0.05562539215633419	0.7513058282602137	0.9954535514298979	8.06941408362638e-06	0.9675986472890509	0.027518504705026366	0.9858726533790799	0.07439024387885637	0.9488474738860334	402	7	394	0.2840445642730719	111.91355832359032	male	CNorm	2yr
lh_L_IPS1	0.010927262078252734	0.18165639413597826	4.481177582929775	-0.08342276623820474	-2.511679695643243	-0.3045219567104398	2.1572471841075798	0.5363718935688526	0.8558523889335948	7.4232311120101675e-06	0.9335153867639778	0.012015809389413717	0.7607302675207605	0.030986409824629337	0.5917015523551171	0.9954535514298979	1.0816586373781099e-05	0.9852052019953103	0.02641889623192059	0.9858726533790799	0.07065519223175344	0.9292023202881771	402	7	394	0.2852810843707455	112.40074724207372	male	CNorm	2yr
lh_L_FFC	0.010567962006606722	0.005698159102940957	4.7414057823894025	0.10058864452845219	-2.41091959539363	0.2964516122375308	2.0339793464056797	-0.4156416539660261	0.9954535514298979	2.1224035470847936e-06	0.9198770113369046	0.015912355986862935	0.7668852147858584	0.04195367789389701	0.6776722416796986	0.9954535514298979	8.06941408362638e-06	0.9852052019953103	0.02641889623192059	0.9858726533790799	0.07065519223175344	0.9292023202881771	402	7	394	0.2858852017892054	112.63876950494694	male	CNorm	2yr
lh_L_V3B	-0.015376884824183267	0.22560152673696374	4.449927613286688	-0.138478204311799	-2.463451641738521	-0.2772575865481172	2.0805665357215655	0.2451027399855744	0.8215113532987045	8.589923687059047e-06	0.8898624940887075	0.013760645667526583	0.781582324378754	0.037473599601723646	0.8063768814234009	0.9954535514298979	1.205252858416812e-05	0.9852052019953103	0.02641889623192059	0.9858726533790799	0.07065519223175344	0.9488474738860334	402	7	394	0.28633642700815964	112.81655224121491	male	CNorm	2yr
lh_L_LO1	0.02744124494556532	0.6765072603086126	4.696781209461129	-0.4770543275076837	-2.4734605822909446	-0.21987050051204127	2.059399745023934	0.41474072998516537	0.4987186380016868	2.642932850213689e-06	0.6333234362534301	0.013381156464308984	0.8259720113147352	0.03945596017358527	0.6783317124423024	0.9942411411470583	8.06941408362638e-06	0.9852052019953103	0.02641889623192059	0.9944827195860506	0.07065519223175344	0.9292023202881771	402	7	394	0.2846164528998013	112.13888244252172	male	CNorm	2yr
lh_L_LO2	0.026550407917394145	1.6296653574488256	4.457302962522284	-1.513165479824802	-2.446538985382908	0.78482924580661	2.053642028360684	-0.9418307898853058	0.10317224286186927	8.2997265188781e-06	0.1302376303439924	0.014423519769928254	0.4325536904728696	0.04001035121668763	0.34627927869445574	0.7337342292807755	1.1736332030601063e-05	0.7040307823870322	0.02641889623192059	0.9856559811831163	0.07065519223175344	0.9292023202881771	402	7	394	0.2842074104431952	111.97771971461893	male	CNorm	2yr
lh_L_PIT	0.01966876861765547	-2.1613875507498137	5.3173963533793325	2.5155530131402353	-2.3452837407462095	-1.2748927755381478	1.9803632454627038	1.1768662768746283	0.030665414954954204	1.0526260873816758e-07	0.01188458023878755	0.01901260457884782	0.20234719652303268	0.047662726815801464	0.23924888401790323	0.5316606816037073	8.06941408362638e-06	0.37111589149837265	0.027316715031564433	0.9123808373514719	0.0715057890365631	0.8419165016330714	402	7	394	0.2799586077920575	110.30369147007067	male	CNorm	2yr
lh_L_MT	0.03240633997364824	1.7037121431813884	4.57276356662874	-1.627812311393373	-2.6620725274002424	-0.589713585758294	2.2810757681720224	0.5695553707175142	0.08843487839813556	4.813331758261355e-06	0.10356468922324255	0.007766114284497132	0.5553826853980643	0.022543963754736985	0.5689793055006971	0.7337342292807755	8.624907100442294e-06	0.6861702169384325	0.02641889623192059	0.9858726533790799	0.07065519223175344	0.9292023202881771	402	7	394	0.28334125692632567	111.6364552289723	male	CNorm	2yr
lh_L_A1	-0.013402389672713256	-1.290596488083489	4.6744310857070115	1.3067597957313526	-2.5635159193997863	-1.1749566724689562	2.1922511509596965	1.2338633608299874	0.19684363442798003	2.947695927074868e-06	0.19129430344998588	0.010361794898268856	0.24001205049079555	0.028361376858436253	0.2172538243873492	0.9361274497001777	8.06941408362638e-06	0.7979834181926114	0.02641889623192059	0.9123808373514719	0.07065519223175344	0.8419165016330714	402	7	394	0.28447455685974987	112.08297540274145	male	CNorm	2yr
lh_L_PSL	0.01663727544625905	1.1014459447931841	4.68291150582803	-1.0124071820107459	-2.665933024289167	-1.3401647402045314	2.2670179486763717	1.2069269728859044	0.2707026184277831	2.828286369237539e-06	0.3113434057983009	0.007677498657375299	0.18019179213421366	0.02338912928734729	0.22746026897668759	0.9514014356393931	8.06941408362638e-06	0.8942677885702182	0.02641889623192059	0.9123808373514719	0.07065519223175344	0.8419165016330714	402	7	394	0.28356386193327415	111.72416160171001	male	CNorm	2yr
lh_L_SFL	-0.036266485689892276	0.21152849257053696	4.322962218078355	-0.34855271879974353	-2.1717788950150148	0.9077961382681837	1.7427633919937728	-0.9432189480028684	0.8324749013186646	1.539481054816226e-05	0.7274251290106879	0.029872344318169486	0.36398593905957555	0.08137495335425149	0.3455689234947351	0.9954535514298979	1.8271873503064712e-05	0.9852052019953103	0.03389902395980362	0.9833052980564653	0.08981016193365561	0.9292023202881771	402	7	394	0.2857089562635641	112.56932876784425	male	CNorm	2yr
lh_L_PCV	0.0865389411150881	2.6551311246059854	3.8036145198111067	-2.173915299950729	-3.2983190690221096	-1.538465721213709	2.9710385914391244	1.6997460104231932	0.007927758571230254	0.0001426000243880155	0.02971149679433906	0.0009726554124068457	0.12393478369172153	0.0029679448307921076	0.08917871080297388	0.3752343798527374	0.00014419332074989277	0.4136754553673362	0.02641889623192059	0.9123808373514719	0.07065519223175344	0.8419165016330714	402	7	394	0.27639411261959196	108.89928037211925	male	CNorm	2yr
lh_L_STV	0.023521841233014547	-0.44655268898472267	4.413469379524344	0.48826720731629036	-2.1404072138060783	0.3923228587501311	1.6980622715155669	-0.4847130168333693	0.6551980618006579	1.0172711183885154e-05	0.6253605858919741	0.03232187205250343	0.6948196758868794	0.08949600942947512	0.6278799316703811	0.9954535514298979	1.3390987085696094e-05	0.9852052019953103	0.035563883534973376	0.9858726533790799	0.09758299823334336	0.9292023202881771	402	7	394	0.2857258567738591	112.57598756890047	male	CNorm	2yr
lh_L_7Pm	-0.0060502628352679675	1.0889434839273795	4.471976297544391	-1.1087329059134319	-2.647646964281369	-0.05979444453277413	2.2697949508471273	-0.06235252003773416	0.27617880900647707	7.750001912392039e-06	0.26754542202030474	0.008105412048701039	0.952319350282274	0.023220027075186327	0.9502821048634635	0.9613147005802375	1.1132939255102849e-05	0.8786638183412755	0.02641889623192059	0.9945143323171062	0.07065519223175344	0.9758185007235015	402	7	394	0.28547981868419975	112.47904856157469	male	CNorm	2yr
lh_L_7m	-0.03879673164642205	0.8286382123859073	4.518288926263182	-0.9821466267026441	-2.5964528413606454	0.08758636341968891	2.1751923874724635	-0.4282329870855514	0.4073091583955645	6.234137758109951e-06	0.3260276175545733	0.00941918346067952	0.9302054409371567	0.02961570240835747	0.6684815022266807	0.9853535794147648	9.603224972067244e-06	0.8942677885702182	0.02641889623192059	0.9944827195860506	0.07065519223175344	0.9292023202881771	402	7	394	0.28404397269817566	111.9133252430812	male	CNorm	2yr
lh_L_POS1	0.04007077746180054	0.568307824254145	4.434198352970892	-0.3934705287364473	-2.544368567556444	-1.1210073373952687	2.1492207496069704	1.2362609551457393	0.5698259671068195	9.24155127654622e-06	0.6939719869386611	0.010947550251074219	0.26228473918055284	0.0316169052101279	0.2163615794830025	0.9942411411470583	1.2576847977856135e-05	0.9852052019953103	0.02641889623192059	0.9123808373514719	0.07065519223175344	0.8419165016330714	402	7	394	0.28452456745714383	112.10267957811465	male	CNorm	2yr
lh_L_23d	-0.01632464743089555	-1.3438739317835513	4.821894390612254	1.3644561243370155	-2.497563167070746	-0.07396110315717057	2.1106429549109462	0.18070813644679137	0.17898915698474194	1.4220123178742312e-06	0.1724240541951445	0.012505018389914352	0.9410413356389596	0.03480301261224928	0.8565966719745249	0.9361274497001777	8.06941408362638e-06	0.7705865138103989	0.02641889623192059	0.9944827195860506	0.07065519223175344	0.9630903402614178	402	7	394	0.2851117271247139	112.33402048713727	male	CNorm	2yr
lh_L_v23ab	-0.01832830438751326	-0.16777792249970216	4.5020440801504655	0.06660446699900074	-2.3697154220833623	-0.09766352016570133	1.995809550030576	0.3480130111045807	0.8667579915699701	6.7303018087349234e-06	0.9468965894940826	0.017801781248984017	0.9221994837213754	0.045954656908742814	0.7278304121156202	0.9954535514298979	1.0194013618251222e-05	0.9852052019953103	0.027316715031564433	0.9944827195860506	0.0710922470126705	0.9488474738860334	402	7	394	0.2853615575538063	112.43245367619969	male	CNorm	2yr
lh_L_d23ab	-0.041247268038050185	-0.037736693891946484	4.537988093010073	-0.08914616765667861	-2.61244875124474	-1.688219410385689	2.2389043211220754	1.8076554265330642	0.9698976193270473	5.679346629860354e-06	0.9289657469400849	0.008989616916964671	0.09136911851564546	0.025162142274403304	0.07066014596700115	0.9954535514298979	9.293291599606299e-06	0.9852052019953103	0.02641889623192059	0.9123808373514719	0.07065519223175344	0.8419165016330714	402	7	394	0.2836473645311091	111.757061625257	male	CNorm	2yr
lh_L_31pv	0.018687071708275424	1.4643746713365513	4.3893110466978795	-1.4046342394488485	-2.6668482934182154	-0.4566437402861748	2.3154976707831376	0.527042610542515	0.14309160476697091	1.1371033016101312e-05	0.16013006963759557	0.007656622505686508	0.6479271346286481	0.02058571188188752	0.5981639985305021	0.8491665725515323	1.4545278981726767e-05	0.7620536278232963	0.02641889623192059	0.9858726533790799	0.07065519223175344	0.9292023202881771	402	7	394	0.2842955267366829	112.01243753425307	male	CNorm	2yr
lh_L_5m	-0.015313468272570093	-0.5435962147532929	4.674706224532106	0.4742799278548995	-2.4643006295229624	0.3158106573612417	2.0786618113894724	-0.22347344272719152	0.5867193651455795	2.9437470007510524e-06	0.6353003030660193	0.013728091324313125	0.7521462284025494	0.037648445353014835	0.8231670501462407	0.9954535514298979	8.06941408362638e-06	0.9852052019953103	0.02641889623192059	0.9858726533790799	0.07065519223175344	0.9505590389434976	402	7	394	0.28610636148188356	112.72590642386213	male	CNorm	2yr
lh_L_5mv	-0.01370764845262792	-0.1471553517522908	4.5735924564880985	0.22721095479216902	-2.7253596591062594	-1.3558634643219523	2.386983072512135	1.5684195735503925	0.8830094009950868	4.794319703855776e-06	0.8202597097549249	0.006423147638246848	0.1751426140678991	0.016987273420529372	0.11678324605541263	0.9954535514298979	8.624907100442294e-06	0.9852052019953103	0.02641889623192059	0.9123808373514719	0.07065519223175344	0.8419165016330714	402	7	394	0.2840941885148966	111.93311027486925	male	CNorm	2yr
lh_L_23c	0.02097043819788642	-0.07047116006588529	4.652653696240596	0.2986363585138122	-2.5624752239558344	-0.31040134431142796	2.2146388352736284	0.620464311991074	0.9438186543991375	3.2769032134830168e-06	0.7652175205828889	0.010392900260185205	0.7562557719805016	0.02678486419069297	0.5349521428239599	0.9954535514298979	8.06941408362638e-06	0.9852052019953103	0.02641889623192059	0.9858726533790799	0.07065519223175344	0.9292023202881771	402	7	394	0.2842305549843325	111.986838663827	male	CNorm	2yr
lh_L_5L	-0.10306839898290758	-0.7230379126775145	4.733934480495689	0.2911818817988953	-2.061013928094296	0.8230163607287215	1.6409566280091172	-1.0050379780617245	0.4696565920617355	2.202088375851616e-06	0.7709122187281188	0.03930171133030217	0.41049868964092107	0.10080641873304842	0.314878562946453	0.9942411411470583	8.06941408362638e-06	0.9852052019953103	0.042217268550651	0.9856559811831163	0.10764579227540864	0.9198117872974599	402	7	394	0.2825090552844764	111.30856778208371	male	CNorm	2yr
lh_L_24dd	0.020477249234039055	2.5342075187236444	4.180161202058607	-2.4748995274342813	-2.705736407265185	0.9627854492621248	2.3329410577288443	-1.1116836128426841	0.01127019670325795	2.9130251933422238e-05	0.013327366269278575	0.006815311911068055	0.3356552043271198	0.019651239089491936	0.26627420805664814	0.38294480043165796	3.12912498513319e-05	0.37111589149837265	0.02641889623192059	0.9417266307612487	0.07065519223175344	0.8419165016330714	402	7	394	0.2818851770544553	111.06275975945539	male	CNorm	2yr
lh_L_24dv	-0.02274213138884381	1.1309632592555103	4.655748953974581	-1.3061630791324121	-2.4361193657116202	0.03432679846727398	2.0740803128178578	-0.09591068302907539	0.25807055574916626	3.228050806856499e-06	0.19149710546469556	0.014845784663958302	0.9726165553716635	0.03807185264129535	0.9235915098678503	0.9514014356393931	8.06941408362638e-06	0.7979834181926114	0.02641889623192059	0.997120817837375	0.07065519223175344	0.9663009438501786	402	7	394	0.28500425623342174	112.29167695596816	male	CNorm	2yr
lh_L_7AL	-0.032126280379626976	-0.24000853260753913	4.5722101396526265	0.22554449806490592	-2.517012891503139	-0.6918699517480434	2.1378248888790172	0.6557417659355712	0.8103236418502763	4.826065763355324e-06	0.8215557125469288	0.01183544985927072	0.4890190022944346	0.032530958189750755	0.5119902909590346	0.9954535514298979	8.624907100442294e-06	0.9852052019953103	0.02641889623192059	0.9858726533790799	0.07065519223175344	0.9292023202881771	402	7	394	0.2861073705208769	112.72630398522551	male	CNorm	2yr
lh_L_SCEF	-0.023475462066385715	-0.4549038197519724	4.727382482932957	0.48760772386850193	-2.4465935919580373	-0.0453505627521671	2.070193782364302	-0.011845046545669402	0.6491784347655893	2.274326113028591e-06	0.6258277235672551	0.014421334980079947	0.963827885619542	0.03843420129233632	0.990549241238055	0.9954535514298979	8.06941408362638e-06	0.9852052019953103	0.02641889623192059	0.9945143323171062	0.07065519223175344	0.9911269585131035	402	7	394	0.2861873856070868	112.75782992919217	male	CNorm	2yr
lh_L_6ma	0.0029333071371815795	-0.8461778664885028	4.829638737895367	0.8708118552716116	-2.0949771470414307	0.6968882034695746	1.7092449998164947	-0.5510904737481094	0.39745352734721484	1.3678098397436416e-06	0.3838568910410739	0.03617302403363573	0.48587276080433484	0.08740557652286055	0.5815716554312973	0.9853535794147648	8.06941408362638e-06	0.9591514693049529	0.03932322732785626	0.9858726533790799	0.095881268791744	0.9292023202881771	402	7	394	0.28517739577537904	112.35989393549934	male	CNorm	2yr
lh_L_7Am	-0.005361982115349438	0.5799256101701779	4.714472248386016	-0.5679899952527538	-2.4390484332062887	-1.302108949537324	2.028280566648486	1.174406732821866	0.561964784396602	2.4233802850412407e-06	0.5700417613896045	0.014725994429062726	0.19287914422302865	0.04253162120126969	0.24023214975389917	0.9942411411470583	8.06941408362638e-06	0.9852052019953103	0.02641889623192059	0.9123808373514719	0.07065519223175344	0.8419165016330714	402	7	394	0.2847044952684503	112.17357113576944	male	CNorm	2yr
lh_L_7PL	0.022095408118095544	0.5703932612395949	4.780534284929331	-0.5511960439287413	-1.7256630154973536	0.7106240946588479	1.2730968348990586	-0.983091375976046	0.5684109990965426	1.7482993910878107e-06	0.5814992917052663	0.08440805538778624	0.47731720800138655	0.202983681965053	0.32556246837598024	0.9942411411470583	8.06941408362638e-06	0.9852052019953103	0.0848769890288295	0.9858726533790799	0.20411136908708108	0.9198117872974599	402	7	394	0.2848626907999688	112.23590017518771	male	CNorm	2yr
lh_L_7PC	-0.012923162224084206	1.9778033363231966	4.562026535518128	-2.1371213476892	-2.5125770139053696	0.7674858873860012	2.1564577461445764	-0.9052191794822856	0.0479508969795745	5.0662242456203284e-06	0.03258812305581086	0.011985294187083155	0.44279268079623024	0.031047939754257927	0.3653492830096866	0.583228278387884	8.817178735166149e-06	0.42131787665012616	0.02641889623192059	0.9856559811831163	0.07065519223175344	0.9292023202881771	402	7	394	0.28277426452679894	111.41306022355877	male	CNorm	2yr
lh_L_LIPv	-0.09883681759974777	1.1240798244099264	4.681602108721748	-1.673563836379892	-2.807069950932828	-0.0028056299305272967	2.458645074225537	-0.06777706034430163	0.260979163549269	2.8464155548149663e-06	0.09421635081623095	0.004999438410086477	0.9977614341319402	0.013946241710243144	0.9459631049552083	0.9514014356393931	8.06941408362638e-06	0.6824934323204382	0.02641889623192059	0.9998928118782681	0.07065519223175344	0.9758185007235015	402	7	394	0.28063588385574656	110.57053823916414	male	CNorm	2yr
lh_L_VIP	0.031423447876544094	0.7860507723114206	4.460892986009304	-0.7031409578572706	-2.3557034087906388	0.10059517964680996	2.0369626182561933	0.12302602109198389	0.43183774270910635	8.161884158137494e-06	0.48196790959990343	0.018487672148110666	0.9198718233811436	0.04165378821602661	0.9020864926328807	0.9942411411470583	1.1586674765669696e-05	0.9852052019953103	0.027316715031564433	0.9944827195860506	0.07065519223175344	0.9630903402614178	402	7	394	0.28486827677243354	112.23810104833882	male	CNorm	2yr
lh_L_MIP	0.014746354903986047	2.455450616583403	4.721940362736541	-2.388850225485561	-2.9186728265888284	0.010309284482143794	2.568603027836479	-0.15205670065259966	0.01407080841232108	2.3360518802192633e-06	0.01690119089419063	0.0035152495429692627	0.9917745267814259	0.010210935401433353	0.8791422148810312	0.38294480043165796	8.06941408362638e-06	0.3922304155944708	0.02641889623192059	0.9998928118782681	0.07065519223175344	0.9630903402614178	402	7	394	0.2821371394361696	111.1620329378508	male	CNorm	2yr
lh_L_1	0.05697405949616234	-0.9848741931482997	4.4484786419185465	1.253285484053662	-2.3409458902918234	-1.0164929454225993	1.892054067449187	0.8684549576420131	0.32468587112130076	8.648064653498124e-06	0.21010182928640841	0.01923495461195913	0.30939470519282986	0.0584837773713632	0.3851453200460726	0.9841871076239307	1.2087256388286954e-05	0.8103623252205443	0.027316715031564433	0.9379982924278047	0.07585647911643184	0.9292023202881771	402	7	394	0.28355720229039116	111.72153770241412	male	CNorm	2yr
lh_L_2	0.0027040782289011146	0.6447548738404115	4.650989576033228	-0.6146640821595712	-2.548383706284252	-0.24483098236404524	2.183647770162946	0.09646713019488623	0.5190860496645029	3.303460280752142e-06	0.5387765847476451	0.010822336311124163	0.806587303380581	0.02898814045277628	0.9231495784495767	0.9942411411470583	8.06941408362638e-06	0.9852052019953103	0.02641889623192059	0.9884774626336722	0.07065519223175344	0.9663009438501786	402	7	394	0.28587648908609353	112.63533669992084	male	CNorm	2yr
lh_L_3a	0.007907226414722626	-0.5935213563341976	4.4660744804738295	0.7112824001336653	-2.4340536325100524	-0.3710553840280811	2.0364949005919657	0.6071470936521559	0.552832294844142	7.966788425214512e-06	0.4769092556223794	0.014930782593549985	0.7105962809672881	0.04170068464300051	0.543753299307038	0.9942411411470583	1.1386357405487297e-05	0.9852052019953103	0.02641889623192059	0.9858726533790799	0.07065519223175344	0.9292023202881771	402	7	394	0.2852207015138177	112.37695639644417	male	CNorm	2yr
lh_L_6d	0.014890493026788049	1.1385626360538372	4.159896604673088	-1.0456776705786157	-2.784669280337433	-1.3876979108665504	2.3636787092486298	1.1337752940576138	0.25488562001989534	3.183916967378859e-05	0.29570987557235007	0.00535823437614208	0.16522905245805808	0.01809449730403142	0.2568888168452046	0.9514014356393931	3.4059392036588977e-05	0.8909461261338718	0.02641889623192059	0.9123808373514719	0.07065519223175344	0.8419165016330714	402	7	394	0.28355109292999786	111.71913061441916	male	CNorm	2yr
lh_L_6mp	-0.07282052888415093	0.9892977416539851	3.4903052291631713	-1.2442505056183615	-2.5155595152643735	-0.5424005064980073	2.1602993389366287	0.3708521148192901	0.3225174886682619	0.00048246915613237435	0.21340738080991095	0.011884361017606095	0.5875426308247859	0.03074950411975136	0.7107476826652366	0.9841871076239307	0.00048246915613237435	0.8131944405598712	0.02641889623192059	0.9858726533790799	0.07065519223175344	0.9488474738860334	402	7	394	0.28368961431857576	111.77370804151884	male	CNorm	2yr
lh_L_6v	0.03468361170789237	0.49693854537085214	4.14182268284153	-0.3420178142806285	-2.2010212626543804	0.07239682335685135	1.7782476230523876	-0.2657507472092194	0.6192323888386264	3.445566835210967e-05	0.7323374859684233	0.027734518623175535	0.9422861127569485	0.07536319450819685	0.7904311775412947	0.9954535514298979	3.630178525462109e-05	0.9852052019953103	0.03228896206874764	0.9944827195860506	0.08607281280219106	0.9488474738860334	402	7	394	0.28536737268531004	112.43474483801216	male	CNorm	2yr
lh_L_p24pr	0.02130451160814188	0.3350424596673412	4.640395670348264	-0.05371614885302629	-2.385281049658914	-1.6759589075362344	2.0362599028463704	1.4566846221286838	0.7375930571562582	3.477427063662197e-06	0.9571613164532542	0.017066077821386035	0.09374624186827145	0.04172426391720174	0.14520345657642308	0.9954535514298979	8.06941408362638e-06	0.9852052019953103	0.02693684630333249	0.9123808373514719	0.07065519223175344	0.8419165016330714	402	7	394	0.2831693213485494	111.56871261132845	male	CNorm	2yr
lh_L_33pr	0.034383373445204875	1.4440731931321948	4.641232062524954	-1.4196509812904414	-2.396234133485709	0.6853355910291665	2.089844510890114	-0.4151078159017906	0.14871838773140156	3.4633789873733927e-06	0.15570931544393238	0.0165645055975822	0.49313217772722495	0.03663176948897585	0.6780629780527225	0.8625361186754444	8.06941408362638e-06	0.7620536278232963	0.026934854466505818	0.9858726533790799	0.07065519223175344	0.9292023202881771	402	7	394	0.28344271973286306	111.67643157474805	male	CNorm	2yr
lh_L_a24pr	-0.07237529811731107	0.025271932795297367	4.4254481949606355	-0.3002821153985839	-1.8712587566762282	1.1663358386504368	1.4504759796463176	-1.3816543559661505	0.9798380611633781	9.624225201675377e-06	0.7639619739798384	0.061309224182607154	0.24347868859137178	0.14692583279429688	0.1670778555357031	0.9954535514298979	1.2951559565079875e-05	0.9852052019953103	0.06269474337317454	0.9123808373514719	0.15051391328905966	0.8419165016330714	402	7	394	0.2837229742289265	111.78685184619705	male	CNorm	2yr
lh_L_p32pr	-0.023819180633931607	0.9576275709081113	4.526189736525999	-0.9685539035323941	-2.6166246656448444	-0.13270956981312265	2.2304003395761587	0.31619159588144724	0.3382505912613879	6.005666406009739e-06	0.3327678121159118	0.008880392960696232	0.8944230741979193	0.02572087705785542	0.7518570862964935	0.9841871076239307	9.48662322613598e-06	0.8942677885702182	0.02641889623192059	0.9944827195860506	0.07065519223175344	0.9488474738860334	402	7	394	0.2846404771864712	112.14834801146964	male	CNorm	2yr
lh_L_a24	0.021286170041851262	0.177522199581083	4.504572040641977	-0.11274655096155729	-2.520345577818105	-0.40407881312864913	2.1472316087186307	0.5714064992064396	0.859098229408314	6.650683391099642e-06	0.9102314941839486	0.011723966812131054	0.6861547643229713	0.03177484746567264	0.5677241245454976	0.9954535514298979	1.0115745325958278e-05	0.9852052019953103	0.02641889623192059	0.9858726533790799	0.07065519223175344	0.9292023202881771	402	7	394	0.2856636215929217	112.55146690761114	male	CNorm	2yr
lh_L_d32	0.033795338170359256	0.5621362377078324	4.760335425442535	-0.3622626386237491	-2.546571955407735	0.878941981917922	2.153012406810466	-0.6839962141673134	0.5740232002755116	1.9327147912369995e-06	0.7171557747939588	0.01087867811280338	0.37943273431019076	0.031317703484651085	0.4939775564037515	0.9942411411470583	8.06941408362638e-06	0.9852052019953103	0.02641889623192059	0.9856559811831163	0.07065519223175344	0.9292023202881771	402	7	394	0.28432551171496684	112.02425161569693	male	CNorm	2yr
lh_L_8BM	-0.09855238059368251	-0.5358311565753262	4.480692095275136	0.15893540836166933	-2.6296145369187185	0.2945056752653783	2.2250133470993516	0.021602408495772062	0.5920752470827997	7.440138141081474e-06	0.8737197634142694	0.008548173103197264	0.7683715273801516	0.026080342151336193	0.9827651122792505	0.9954535514298979	1.0816586373781099e-05	0.9852052019953103	0.02641889623192059	0.9858726533790799	0.07065519223175344	0.9911269585131035	402	7	394	0.2835140368046231	111.70453050102151	male	CNorm	2yr
lh_L_p32	-0.10449397900620641	-1.0375113964676006	4.522956200989182	0.5799352284040656	-2.4587780281062335	0.28953537137947466	2.0671674951828236	-0.13709870221199272	0.2994975872466119	6.098186286489971e-06	0.5619582979837281	0.013941078390614325	0.7721717159725003	0.03871837392093338	0.8909527782682813	0.9681536561891958	9.515273429781764e-06	0.9852052019953103	0.02641889623192059	0.9858726533790799	0.07065519223175344	0.9630903402614178	402	7	394	0.2825512285728813	111.32518405771525	male	CNorm	2yr
lh_L_10r	0.058297630704505055	-0.7551936240083479	4.754036303562168	1.1496510642843385	-2.5865679181972836	-1.2623885264339185	2.2073638676775253	1.6360751009492085	0.4501328137776107	1.993952094354013e-06	0.250287617148958	0.009693706408689476	0.20680901575308264	0.027288648577269013	0.10182387056138607	0.9942411411470583	8.06941408362638e-06	0.8547558246030452	0.02641889623192059	0.9123808373514719	0.07065519223175344	0.8419165016330714	402	7	394	0.2814715038136317	110.89977250257088	male	CNorm	2yr
lh_L_47m	-0.020214758675305103	0.00841158749585909	4.6415371811938355	0.05160884746522894	-2.023074642462154	-0.26041706640083123	1.670649144245706	-0.1670136856704082	0.993288603349231	3.4582677619658795e-06	0.9588403694788831	0.04306545246082598	0.7945420798986143	0.0947909994052656	0.8673592805633712	0.9954535514298979	8.06941408362638e-06	0.9852052019953103	0.045583899973154984	0.9858726533790799	0.10243087099912282	0.9630903402614178	402	7	394	0.2824956669206051	111.30329276671841	male	CNorm	2yr
lh_L_8Av	-0.06844886735790064	0.9037649355384104	4.366713982219107	-1.2635727374917598	-2.427348398468385	0.7034854538572929	2.069589353052417	-0.5658082136760543	0.36612005847712215	1.2612971719235432e-05	0.20638342394000952	0.015209642026287355	0.4817532687015489	0.03849081594728406	0.5715241622783168	0.9853535794147648	1.5583261987587803e-05	0.8103623252205443	0.02641889623192059	0.9858726533790799	0.07065519223175344	0.9292023202881771	402	7	394	0.28388918354056564	111.85233831498286	male	CNorm	2yr
lh_L_8Ad	0.031823384493326876	-0.10083813291165156	4.658955280574117	0.33612163630801106	-2.4041602141115743	-0.5715043460732552	2.034216536941198	0.45804188526263273	0.9196789554188504	3.1781823030827727e-06	0.7367791432383581	0.016209667430176097	0.5676578151452872	0.04192976793166145	0.6469223495164527	0.9954535514298979	8.06941408362638e-06	0.9852052019953103	0.026672270953289758	0.9858726533790799	0.07065519223175344	0.9292023202881771	402	7	394	0.2853152418268173	112.41420527976601	male	CNorm	2yr
lh_L_9m	-0.08479216014375293	-0.9903458044462746	4.594956453305847	0.761727875835672	-1.8817833817545604	0.0926873494801069	1.529929021287049	-0.2847716942148431	0.3220051254139169	4.328396515584754e-06	0.4462224344240766	0.05986543305819222	0.9261519473971105	0.12603429892897614	0.7758190594480203	0.9841871076239307	8.290777040754784e-06	0.9852052019953103	0.06139174721548324	0.9944827195860506	0.13110464428818783	0.9488474738860334	402	7	394	0.28427042402749647	112.00254706683361	male	CNorm	2yr
lh_L_8BL	0.002092679604108723	0.3629613069741899	4.6534138800938445	-0.27019282401852845	-2.4193567296865863	-0.39015799990243427	2.047087549030363	0.23418261746970243	0.7166337886334824	3.2648399709386557e-06	0.7870119130661033	0.015547984177365233	0.6964197166520631	0.04064948926008939	0.8148432091047664	0.9954535514298979	8.06941408362638e-06	0.9852052019953103	0.02641889623192059	0.9858726533790799	0.07065519223175344	0.9488474738860334	402	7	394	0.285982883036286	112.67725591629667	male	CNorm	2yr
lh_L_9p	-0.01282218837205746	-0.8779057408752268	4.846927252722147	0.840295829665141	-2.1850704982664775	1.4213055708246054	1.765616277610545	-1.4229312844363653	0.37999487348399286	1.253883796914768e-06	0.4007425390990885	0.028883677962844728	0.15522794470582532	0.07746024726941007	0.15475607613606626	0.9853535794147648	8.06941408362638e-06	0.9591514693049529	0.03329901726926685	0.9123808373514719	0.08787047719086852	0.8419165016330714	402	7	394	0.28398400540850693	111.88969813095173	male	CNorm	2yr
lh_L_10d	-0.009337422236375917	-1.7042269073253928	4.267595116095658	1.742403659939039	-2.355175740325781	-1.1244466358453062	1.9554295105814823	1.263329568720337	0.08833870417030307	1.9759153146447026e-05	0.08143783595122725	0.01851394744154315	0.26082359714781245	0.05053239577797141	0.20647076406468678	0.7337342292807755	2.2282907909700384e-05	0.640880361181397	0.027316715031564433	0.9123808373514719	0.07215317358229141	0.8419165016330714	402	7	394	0.2839491104674253	111.87594952416555	male	CNorm	2yr
lh_L_8C	-0.02687919314521164	2.362424231226593	4.028701445796844	-2.5713963163620277	-2.746609307366402	-1.3634495687620798	2.38824083246403	1.3111502413215164	0.018155852365470092	5.608579012001423e-05	0.010128934013270868	0.006021481701384134	0.1727408680711352	0.016929243941464323	0.18980700950694696	0.38294480043165796	5.75157394431874e-05	0.36956712237550166	0.02641889623192059	0.9123808373514719	0.07065519223175344	0.8419165016330714	402	7	394	0.279593983093177	110.16002933871175	male	CNorm	2yr
lh_L_44	-0.02796285220320579	0.374562848369013	4.616657126073303	-0.4805532160648609	-2.454085605240103	-1.6088220458806763	2.1087796681668025	1.3906964699123927	0.707985607415486	3.89970784043962e-06	0.630834072663995	0.014124335284743276	0.10765525885461798	0.034963604375295304	0.16431748854242412	0.9954535514298979	8.069835049785204e-06	0.9852052019953103	0.02641889623192059	0.9123808373514719	0.07065519223175344	0.8419165016330714	402	7	394	0.28318037975032684	111.57306962162876	male	CNorm	2yr
lh_L_45	0.0271173970406719	-0.30374028606454173	4.7616495116242765	0.49212766198051167	-2.447541558097768	-1.2453672383482997	2.105627658950095	1.437504898312493	0.7613257632622709	1.9201695974530987e-06	0.6226290982670537	0.01438345367352064	0.212996790211319	0.03523670813815865	0.15057458200588014	0.9954535514298979	8.06941408362638e-06	0.9852052019953103	0.02641889623192059	0.9123808373514719	0.07065519223175344	0.8419165016330714	402	7	394	0.2844982606423203	112.0923146930742	male	CNorm	2yr
lh_L_47l	-0.0707627279485344	-2.7731907690049153	5.140569393561055	2.5686674846067925	-2.5488632521532235	-0.18592902647375242	2.2227984979035122	0.696608529656241	0.005550956908365897	2.739071377136732e-07	0.01020903652970999	0.01080746688108212	0.8525004192373673	0.02622939043051725	0.4860478163757098	0.3752343798527374	8.06941408362638e-06	0.36956712237550166	0.02641889623192059	0.9944827195860506	0.07065519223175344	0.9292023202881771	402	7	394	0.278298993371225	109.64980338826264	male	CNorm	2yr
lh_L_a47r	-0.04340010708931299	-1.2987404727501655	4.732746925926736	1.2002151505864926	-2.797052223063431	-1.7939567888552117	2.462169923405918	2.0077802341187168	0.19403300949167102	2.215015911274781e-06	0.23005579274249088	0.0051571196802608354	0.07282006611738959	0.01380992217386921	0.044666650149695	0.9361274497001777	8.06941408362638e-06	0.8412141108361787	0.02641889623192059	0.9123808373514719	0.07065519223175344	0.8419165016330714	402	7	394	0.2823352293431153	111.24008036118742	male	CNorm	2yr
lh_L_6r	-0.027377127648970483	-0.21531539733524419	4.648815964112843	0.157023321750746	-2.4625917445927534	-1.0770540385707459	2.0986070194211917	0.7727140010627152	0.8295214258130076	3.3384591461077957e-06	0.8752264679981205	0.013793687805562779	0.28145612465698644	0.03585155707642452	0.4396916587136952	0.9954535514298979	8.06941408362638e-06	0.9852052019953103	0.02641889623192059	0.9123808373514719	0.07065519223175344	0.9292023202881771	402	7	394	0.28450561825071596	112.0952135907821	male	CNorm	2yr
lh_L_IFJa	-0.08319295139023047	1.700780458095956	4.0439882755605225	-2.2828727073568813	-2.755528015073199	-0.2971368843382026	2.369499267039791	0.5861159054755076	0.08898422014857708	5.2549548197873036e-05	0.022437867574213944	0.005859748614181306	0.7663620056804734	0.017812190397840134	0.5577976284172299	0.7337342292807755	5.4042433089858066e-05	0.3922304155944708	0.02641889623192059	0.9858726533790799	0.07065519223175344	0.9292023202881771	402	7	394	0.27851169212561516	109.73360669749238	male	CNorm	2yr
lh_L_IFJp	-0.017277484842131378	0.33377175296112094	4.6465218670358945	-0.4056801519466675	-2.7864091357378022	-1.436417623668262	2.3615085762628305	1.2129301048065009	0.738551800123678	3.375783643737338e-06	0.6849776276975044	0.005329555740419513	0.1508835412539115	0.01820075092792782	0.22515654454997414	0.9954535514298979	8.06941408362638e-06	0.9852052019953103	0.02641889623192059	0.9123808373514719	0.07065519223175344	0.8419165016330714	402	7	394	0.2837649894483931	111.80340584266688	male	CNorm	2yr
lh_L_IFSp	-0.0006268193666268703	-0.3431876979410854	4.707124952461645	0.3731839615134836	-2.7325650802471935	-1.698268027629119	2.3646345742835813	1.6827068727380137	0.7314572589408168	2.5123492399713614e-06	0.7090115322311552	0.006284325470590544	0.0894571862388082	0.018047869023522956	0.09243185061836175	0.9954535514298979	8.06941408362638e-06	0.9852052019953103	0.02641889623192059	0.9123808373514719	0.07065519223175344	0.8419165016330714	402	7	394	0.284289398437708	112.01002298445695	male	CNorm	2yr
lh_L_IFSa	-0.014441565044621437	-2.6224124274101093	4.446530188784509	2.619680750499673	-2.576853887787292	-1.1411297123846977	2.1735711298413016	1.2880160993290664	0.008730970283733668	8.726840797268291e-06	0.008801211749296753	0.009970408620868166	0.25381594838728616	0.029737358541229192	0.19774035905189957	0.3752343798527374	1.2150447571581236e-05	0.36956712237550166	0.02641889623192059	0.9123808373514719	0.07065519223175344	0.8419165016330714	402	7	394	0.2811795571290825	110.78474550885849	male	CNorm	2yr
lh_L_p9-46v	-0.11555025884139059	-0.7551951768894238	4.149211669188056	0.4226807779547427	-2.706256743243611	-1.1282502975391162	2.367522324734907	1.2638899635427767	0.45013188216544264	3.3362221477260566e-05	0.6725281818797028	0.006804641498813818	0.2592142274963528	0.017907639614422214	0.20626952463130055	0.9942411411470583	3.531322858119393e-05	0.9852052019953103	0.02641889623192059	0.9123808373514719	0.07065519223175344	0.8419165016330714	402	7	394	0.2835060139020343	111.7013694774015	male	CNorm	2yr
lh_L_46	-0.04218300582013166	0.9549033447741483	4.345880495181524	-1.1036393350436764	-2.296754001623961	0.8998184202893531	1.9172237254284983	-0.7305365990360784	0.33962657814638775	1.3871808171105043e-05	0.2697496209666791	0.021632806943540132	0.368216889954619	0.055209515169722265	0.46506225010329205	0.9841871076239307	1.6627796549470282e-05	0.8786638183412755	0.02847664041295101	0.9856559811831163	0.07429681967077865	0.9292023202881771	402	7	394	0.2846348534256786	112.1461322497174	male	CNorm	2yr
lh_L_a9-46v	-0.1128883584986261	0.6371037789296332	3.94638649326904	-1.0269877647865695	-2.657373741713509	-0.17882352631995785	2.3248672720966983	0.3082846972288519	0.524057247243606	7.933950732092426e-05	0.30442622541341	0.007875208301168333	0.8580762717027921	0.02007905847441658	0.7578657092225811	0.9942411411470583	8.067669002858029e-05	0.8942677885702182	0.02641889623192059	0.9944827195860506	0.07065519223175344	0.9488474738860334	402	7	394	0.28303829125333596	111.51708675381437	male	CNorm	2yr
lh_L_9-46d	0.017665284428025386	0.3684103029997197	4.649163259380869	-0.23587168150374074	-2.5248552504750768	-0.3826905005752307	2.1016592317136644	0.16031780939189227	0.7125673162073347	3.3328433286654496e-06	0.8135322431912757	0.01157459529355366	0.7019492587080429	0.03558313722964942	0.872630730457379	0.9954535514298979	8.06941408362638e-06	0.9852052019953103	0.02641889623192059	0.9858726533790799	0.07065519223175344	0.9630903402614178	402	7	394	0.2851612445291374	112.35353034448013	male	CNorm	2yr
lh_L_9a	-0.03117185225234641	-1.4967264713551773	4.4027983106305655	1.4275139923425089	-2.258880440430828	-0.9316677213667635	1.8741194674202721	0.9793821120383105	0.13446444541207495	1.0686350292116772e-05	0.15343179491899608	0.023890822994673096	0.3515082729272563	0.06091396068231384	0.32739121222444134	0.8112688206528522	1.3868818928283977e-05	0.7620536278232963	0.02993253834773354	0.9639848090883846	0.07683224309058401	0.9198117872974599	402	7	394	0.2845140975863495	112.0985544490217	male	CNorm	2yr
lh_L_10v	-0.05353565864468816	0.842977841773916	4.6061185194224485	-1.0849219301521575	-2.8121451268193356	0.8133060058066119	2.420281646890123	-0.5631631028585492	0.39924083642861397	4.102546218124583e-06	0.2779562341242948	0.0049212293698018906	0.41604263453114776	0.015508490105067245	0.573323825198747	0.9853535794147648	8.245798426072171e-06	0.8786638183412755	0.02641889623192059	0.9856559811831163	0.07065519223175344	0.9292023202881771	402	7	394	0.2835473735994662	111.71766519818968	male	CNorm	2yr
lh_L_a10p	-0.03718204237169584	1.0374219506297528	4.690861891145191	-1.2048766351264084	-2.39469777106332	0.6249666051305182	1.9885302478977254	-0.7570130544156541	0.2995392527436186	2.7205657132409066e-06	0.22825092970887118	0.016634070028526748	0.5319929761115578	0.04675307710803774	0.4490420415102018	0.9681536561891958	8.06941408362638e-06	0.8412141108361787	0.026934854466505818	0.9858726533790799	0.0715057890365631	0.9292023202881771	402	7	394	0.28489801388762237	112.24981747172322	male	CNorm	2yr
lh_L_10pp	-0.062499095308457896	-3.129738881528936	4.7252718979645465	2.996449621617403	-2.5028626038403985	-1.229724595494443	2.1143354876504636	1.3600717093322263	0.0017496175119566283	2.2980766218787466e-06	0.0027314336636453827	0.01231933586135953	0.21880025327525943	0.03448662339989121	0.17380723261256936	0.15834038483207488	8.06941408362638e-06	0.3295929954132095	0.02641889623192059	0.9123808373514719	0.07065519223175344	0.8419165016330714	402	7	394	0.27937643895547004	110.07431694845519	male	CNorm	2yr
lh_L_11l	-0.06061363748643732	-1.5816354846081364	4.629426932594548	1.5300345458766504	-2.1673986423648977	-1.0602340326824884	1.877572014994156	0.9361692750815432	0.11373280846898129	3.6667908006486103e-06	0.12600817816581514	0.03020447070601119	0.28903814187749677	0.060439737082183656	0.3491860398270449	0.7566746521898925	8.069835049785204e-06	0.7017686230157704	0.03406236260304066	0.9188014211524992	0.07676906955701923	0.9292023202881771	402	7	394	0.28377362301804476	111.80680746910966	male	CNorm	2yr
lh_L_13l	-0.012569756261131233	-0.6007029317381565	4.434515980261921	0.5474934101323201	-2.4209434298997796	-0.48094359944205367	2.0323828864569218	0.5014611283631508	0.5480378660165834	9.227937518276731e-06	0.5840397965962083	0.015480286101798793	0.6305565844663108	0.04211490922598581	0.616046628268555	0.9942411411470583	1.2576847977856135e-05	0.9852052019953103	0.02641889623192059	0.9858726533790799	0.07065519223175344	0.9292023202881771	402	7	394	0.28610182273429086	112.7241181573106	male	CNorm	2yr
lh_L_OFC	0.05137672821394965	-0.9014415658564429	4.930479838182376	1.2523960740677245	-2.5800785706167315	-0.0001343403887229739	2.206057672790892	0.1123896899114569	0.3673535895809845	8.202788268101045e-07	0.21042557616224078	0.009877783820896685	0.9998928118782681	0.02737996185744344	0.9105144297929878	0.9853535794147648	8.06941408362638e-06	0.8103623252205443	0.02641889623192059	0.9998928118782681	0.07065519223175344	0.9637608876756186	402	7	394	0.28358618606187025	111.73295730837688	male	CNorm	2yr
lh_L_47s	-0.022269149901949503	-0.6418512132211036	4.380366940948872	0.6437622164653843	-2.5546011834971547	-0.35435312919578427	2.167393996897425	0.7282889206108284	0.520969793619696	1.1847962285180908e-05	0.5197296382316752	0.010630952635698899	0.7230742560188606	0.03020482461951024	0.4664367431011427	0.9942411411470583	1.484821212281274e-05	0.9852052019953103	0.02641889623192059	0.9858726533790799	0.07065519223175344	0.9292023202881771	402	7	394	0.2837704076765058	111.80554062454328	male	CNorm	2yr
lh_L_LIPd	-0.08757246407366404	-0.831279709892373	4.484343060854979	0.405252324425989	-2.623346214748765	-0.18361504547531046	2.2386835911350325	0.32399473216488067	0.4058156341211153	7.3138912344807434e-06	0.6852920469615598	0.008707074318691612	0.8543154592198728	0.025176510937234445	0.7459420224348245	0.9853535794147648	1.0806647456661343e-05	0.9852052019953103	0.02641889623192059	0.9944827195860506	0.07065519223175344	0.9488474738860334	402	7	394	0.2836735595336472	111.76738245625702	male	CNorm	2yr
lh_L_6a	-0.04363036219372467	1.7294378949268516	4.656601825985717	-2.0548340646365197	-2.465363205241785	1.6553026027613902	2.0860085436637643	-1.728644779527837	0.08373075270995306	3.214713176201431e-06	0.03989503476049842	0.013687442827412952	0.09786313124930203	0.036977849158629526	0.08387269001689683	0.7337342292807755	8.06941408362638e-06	0.4658710510742073	0.02641889623192059	0.9123808373514719	0.07065519223175344	0.8419165016330714	402	7	394	0.2819928946987036	111.10520051128921	male	CNorm	2yr
lh_L_i6-8	-0.03694942042011175	2.0089749723810773	4.205331543570422	-2.2471110850246627	-2.5155473160868334	0.279893178916182	2.1435513076141937	-0.4633441524075714	0.044539788015128694	2.606997066589534e-05	0.024632928669120334	0.01188477231970055	0.7795594605936618	0.03206885584729697	0.6431177026165066	0.5758358307670209	2.8511569127051698e-05	0.3922304155944708	0.02641889623192059	0.9858726533790799	0.07065519223175344	0.9292023202881771	402	7	394	0.28243646935331035	111.2799689252043	male	CNorm	2yr
lh_L_s6-8	0.003553559066401407	0.36412574122764696	4.493539006308954	-0.31395498884291173	-2.327368319194579	0.9719948495248671	1.9332613676987525	-0.6711881899176877	0.7157641156324903	7.004918338970903e-06	0.7535552251723058	0.01994567042302663	0.3310531108662772	0.05320400831905949	0.5021006512744552	0.9954535514298979	1.0521910534055878e-05	0.9852052019953103	0.027518504705026366	0.9417266307612487	0.07351088172328067	0.9292023202881771	402	7	394	0.28481561569056285	112.21735258208176	male	CNorm	2yr
lh_L_43	0.037607026871405144	-0.03223720843307401	4.622153834688335	0.19889024276185632	-2.4538708394932027	0.17519355559743485	2.078429178242184	-0.37069735481285115	0.9742828835507598	3.7977620920389563e-06	0.8423486021894615	0.014132773341026751	0.8609275479114595	0.037669847595497616	0.7108629607417196	0.9954535514298979	8.069835049785204e-06	0.9852052019953103	0.02641889623192059	0.9944827195860506	0.07065519223175344	0.9488474738860334	402	7	394	0.2850099968090531	112.29393874276693	male	CNorm	2yr
lh_L_OP4	0.00944272105965186	-0.8799832562075882	4.140600161916975	1.014361125996028	-2.2981430714340148	-1.191589378962466	1.9230592974894705	1.1305124626167684	0.37886838020048086	3.4639830985991123e-05	0.310410466539754	0.02155364753072401	0.2334222916015879	0.05447260328372822	0.25826035006177916	0.9853535794147648	3.630178525462109e-05	0.8942677885702182	0.02847664041295101	0.9123808373514719	0.07385424115621579	0.8419165016330714	402	7	394	0.28487740221022034	112.24169647082684	male	CNorm	2yr
lh_L_OP1	0.010439661558232033	0.783213395049247	4.6793306955283995	-0.7804584099610261	-2.6411488549201416	-0.4837299821007286	2.2802504911734616	0.3259406966281256	0.43350181018385503	2.8781290726110966e-06	0.4351210986999261	0.008262540806873957	0.628577512114481	0.022592836295338887	0.7444692240994422	0.9942411411470583	8.06941408362638e-06	0.9844614858085828	0.02641889623192059	0.9858726533790799	0.07065519223175344	0.9488474738860334	402	7	394	0.2856066905923209	112.52903609337443	male	CNorm	2yr
lh_L_OP2-3	-0.020165218690469076	-2.0690532662471686	4.608899482786021	2.1584340633407093	-2.463607138848622	-2.045510490293177	2.0874406428773855	2.2906027358490455	0.03854108850939589	4.048059687444021e-06	0.030894099736617296	0.013754678052999023	0.04080455605688369	0.03684832132386613	0.02198640056515507	0.5580749616160524	8.186578809244333e-06	0.41420978165390593	0.02641889623192059	0.9123808373514719	0.07065519223175344	0.723552454962376	402	7	394	0.2806819223922145	110.58867742253253	male	CNorm	2yr
lh_L_52	-0.0026402410220594218	-0.2844353093293115	4.581108829505637	0.377812743997666	-2.497669877859116	-1.4027235796061652	2.1282325514730065	1.1415093420624614	0.7760768029890295	4.625170628701227e-06	0.7055697058846817	0.012501255125538683	0.1606992830805285	0.03331780719441579	0.2536580266205888	0.9954535514298979	8.5291064864562e-06	0.9852052019953103	0.02641889623192059	0.9123808373514719	0.07065519223175344	0.8419165016330714	402	7	394	0.2841369555185479	111.94996047430786	male	CNorm	2yr
lh_L_RI	-0.04592777785469438	-0.45390100010993717	4.443420406782263	0.382018209168875	-2.7253220696298754	-1.4138936216879319	2.359579191068683	1.2918926915528997	0.6499000837087332	8.85399196716705e-06	0.7024478581699443	0.006423879028106287	0.15739313899153706	0.01829567547380237	0.1963943090664273	0.9954535514298979	1.2233378214177373e-05	0.9852052019953103	0.02641889623192059	0.9123808373514719	0.07065519223175344	0.8419165016330714	402	7	394	0.2846310024093414	112.14461494928051	male	CNorm	2yr
lh_L_PFcm	-0.0493841212458987	-0.6608352022096419	4.48238742165604	0.5190972592374629	-2.4277624781666995	-0.4995482132925006	2.0914150455982825	0.6437669222300366	0.5087180047849484	7.381258377167262e-06	0.6036929195053808	0.015192289216467276	0.6173932302437061	0.03649087462344115	0.5197265862823305	0.9942411411470583	1.0816586373781099e-05	0.9852052019953103	0.02641889623192059	0.9858726533790799	0.07065519223175344	0.9292023202881771	402	7	394	0.28549665726892864	112.48568296395788	male	CNorm	2yr
lh_L_PoI2	-0.0035175852962870844	0.6230917681060801	4.428501698017609	-0.6656627063264555	-2.5060332361518283	-1.3946457626301283	2.138770207441347	1.6918195880198164	0.5332242189295673	9.48899719163922e-06	0.5056267159460526	0.012209414251063847	0.16312268790248796	0.03245428343190415	0.09068037760604342	0.9942411411470583	1.2817227549900739e-05	0.9852052019953103	0.02641889623192059	0.9123808373514719	0.07065519223175344	0.8419165016330714	402	7	394	0.28213942319366037	111.16293273830217	male	CNorm	2yr
lh_L_TA2	-0.06581009706842958	-0.063744681131061	4.780087484547154	-0.36249135433500607	-2.513036852261895	0.4853599004264569	2.1262532435166834	-0.6757368473601771	0.9491735266704296	1.75218931638361e-06	0.7169848831151631	0.011969683053021627	0.6274210718270152	0.03348217893866738	0.4992077369346213	0.9954535514298979	8.06941408362638e-06	0.9852052019953103	0.02641889623192059	0.9858726533790799	0.07065519223175344	0.9292023202881771	402	7	394	0.2841381462481715	111.95042962177956	male	CNorm	2yr
lh_L_FOP4	-0.01752222530691875	0.10900212900999393	4.379916779807569	-0.08533541671722199	-2.658800594042876	-0.8382627413553654	2.310248912553233	0.9272830282330877	0.9132008016930543	1.1872464127999804e-05	0.9319947357437605	0.007841936121756255	0.40188315651506634	0.0208743775060062	0.3537796037940525	0.9954535514298979	1.484821212281274e-05	0.9852052019953103	0.02641889623192059	0.9856559811831163	0.07065519223175344	0.9292023202881771	402	7	394	0.28540526319748905	112.44967369981067	male	CNorm	2yr
lh_L_MI	0.03317124702068597	-0.26175999691722973	4.386039616057462	0.3884988032503996	-2.251319812060014	-0.4154546303870524	1.843449962977454	0.4827466950562262	0.7935064817871789	1.1543310650920541e-05	0.6976469395235299	0.02436528885746833	0.6778091214862882	0.06526334096934884	0.6292756035263227	0.9954535514298979	1.466795745838509e-05	0.9852052019953103	0.03031008442063071	0.9858726533790799	0.07932486794431591	0.9292023202881771	402	7	394	0.2860080396129942	112.6871676075197	male	CNorm	2yr
lh_L_Pir	0.027186894720422343	-0.1785018740583612	4.760777375956358	0.3473517381344064	-2.1752359018984526	-1.9993865729955649	1.7628944334878223	1.9147947947578026	0.8583288495462257	1.9284868574949835e-06	0.7283270860954238	0.029612443074373582	0.0455665435753438	0.07791829607256573	0.05551867857223738	0.9954535514298979	8.06941408362638e-06	0.9852052019953103	0.03389902395980362	0.9123808373514719	0.08787047719086852	0.8419165016330714	402	7	394	0.2832109964663572	111.58513260774478	male	CNorm	2yr
lh_L_AVI	0.011433117720669194	-1.2602169171804891	4.201270777034775	1.4562077344303317	-2.4213067612158072	-1.1638930006036505	2.007283798875056	1.6532954436522673	0.20759112172754257	2.6542090147651162e-05	0.1453352020660907	0.015464820776440952	0.24446737648800654	0.04471945321949443	0.09827074984899839	0.9361274497001777	2.8940471787499158e-05	0.7620536278232963	0.02641889623192059	0.9123808373514719	0.07069188674872046	0.8419165016330714	402	7	394	0.28113051935475747	110.76542462577444	male	CNorm	2yr
lh_L_AAIC	-0.02626094342791981	0.1254692323907239	4.72345370893055	-0.07644544263682192	-2.5224922895010864	-1.834907978179031	2.1480505312682294	1.8829444844050445	0.9001520815192203	2.3187275685514722e-06	0.9390647173556853	0.011652650473311491	0.06651932536080221	0.03170974143526714	0.059707891829212954	0.9954535514298979	8.06941408362638e-06	0.9852052019953103	0.02641889623192059	0.9123808373514719	0.07065519223175344	0.8419165016330714	402	7	394	0.2835407007455573	111.71503609374959	male	CNorm	2yr
lh_L_FOP1	0.009321141891764438	-1.0637088622067965	4.716768728956959	1.0485789285443001	-2.1783220250176716	-0.3825427008886524	1.78667297399666	0.25104696529207593	0.2874606085308824	2.3961980580613573e-06	0.29437195811661443	0.02938207053587121	0.7020588621526518	0.07399035962532521	0.801777798537347	0.9681536561891958	8.06941408362638e-06	0.8909461261338718	0.033766062012652	0.9858726533790799	0.08503019106148485	0.9488474738860334	402	7	394	0.2849572935062863	112.27317364147679	male	CNorm	2yr
lh_L_FOP3	0.026112484628555626	-0.9800148703929915	4.528026301154981	1.1688503108852277	-2.389413114940198	-1.5008568933195245	2.002687730605184	1.8102834073747354	0.32707877840063226	5.953717263308236e-06	0.24246394609366928	0.016875314868293283	0.13339257962936268	0.045210816552577415	0.07025184881827584	0.9841871076239307	9.452831795252551e-06	0.8521548396690124	0.02693684630333249	0.9123808373514719	0.07084985104776201	0.8419165016330714	402	7	394	0.2825448614198104	111.32267539940527	male	CNorm	2yr
lh_L_FOP2	0.0015099823565717769	-0.9725381488392842	4.647478390115658	0.9728129576958597	-2.8588345757085243	-2.262424760109032	2.538473339582028	2.6077379907771676	0.3307828958589225	3.360172819547933e-06	0.3306462714568298	0.004252004544175243	0.02367117258848429	0.01113372854893307	0.009114268804337545	0.9841871076239307	8.06941408362638e-06	0.8942677885702182	0.02641889623192059	0.9123808373514719	0.07065519223175344	0.6774226586318306	402	7	394	0.2799549008363796	110.30223092953356	male	CNorm	2yr
lh_L_PFt	-0.019703586763276923	-0.5465256277096543	4.700120547478917	0.5511788457810161	-2.3212625432176424	0.9217374020408894	1.91181607753346	-0.8288549283102941	0.5847046763514699	2.600079610075679e-06	0.5815110799937271	0.02027267849568766	0.35666556620552925	0.05589978886297061	0.4071865021612524	0.9954535514298979	8.06941408362638e-06	0.9852052019953103	0.02769324383184503	0.9707739471158014	0.07439024387885637	0.9292023202881771	402	7	394	0.2852573490366306	112.39139552043241	male	CNorm	2yr
lh_L_AIP	-0.03652430790570442	1.201230251248368	4.440438903419274	-1.3770552566427903	-2.578895800569979	0.25438634611257777	2.2367393214182067	-0.26423707720836254	0.2296618978021372	8.977559059966324e-06	0.16849516465446768	0.00991166793758187	0.7991970983177089	0.025303382431294204	0.7915972425476998	0.9447455341406099	1.2337851978916137e-05	0.7624406200614663	0.02641889623192059	0.9858726533790799	0.07065519223175344	0.9488474738860334	402	7	394	0.28474489825323507	112.1894899117746	male	CNorm	2yr
lh_L_EC	0.01170951220919787	0.4212049428776287	4.711670742307962	-0.32458740536635894	-2.4952536884352807	0.39194357218553477	2.1211833309353287	-0.3230448229106666	0.6736054352946765	2.456941189771471e-06	0.7454933606058609	0.012586710658868383	0.6950999074967732	0.03390637746965325	0.7466612965633227	0.9954535514298979	8.06941408362638e-06	0.9852052019953103	0.02641889623192059	0.9858726533790799	0.07065519223175344	0.9488474738860334	402	7	394	0.28609512056655323	112.72147750322196	male	CNorm	2yr
lh_L_PreS	-0.018990218698891326	0.011333548433612459	4.68604414668269	-0.06134412786985494	-2.3858330453086847	-1.0198842368584882	1.997404108878438	1.1249598203406168	0.9909573302735866	2.7853620782442664e-06	0.9510851479953726	0.017040485108478727	0.30778336626629865	0.045781301834982344	0.2606060609213475	0.9954535514298979	8.06941408362638e-06	0.9852052019953103	0.02693684630333249	0.9379982924278047	0.0710922470126705	0.8419165016330714	402	7	394	0.2851792394770798	112.36062035396944	male	CNorm	2yr
lh_L_H	0.02934874190078299	0.8757118543490272	4.416714455359814	-0.7246971852165578	-2.204599019038399	-0.9521518780524744	1.8164862810303792	0.7324930801683188	0.3811866992728363	1.0021247222256046e-05	0.46863782232856854	0.027482244668625165	0.3410199621015799	0.06929581051747584	0.46386766478411023	0.9853535794147648	1.3311859798708096e-05	0.9852052019953103	0.03228896206874764	0.942360505960091	0.08224617510598771	0.9292023202881771	402	7	394	0.2845779174744544	112.12369948493505	male	CNorm	2yr
lh_L_ProS	0.05209914864417285	0.48006704182391474	4.867705524615942	-0.25203261133911325	-2.09131632974422	-1.6303353556437548	1.6537756623073812	1.7248774643435187	0.6311797227011582	1.1290139251533252e-06	0.8010158570317933	0.03649971694083822	0.10303063904794056	0.09817310271733931	0.08454955763184299	0.9954535514298979	8.06941408362638e-06	0.9852052019953103	0.03955957345084861	0.9123808373514719	0.10545597383880365	0.8419165016330714	402	7	394	0.28348380378071336	111.69261868960108	male	CNorm	2yr
lh_L_PeEc	0.06801503745809732	0.15421357676037933	4.74760779541103	0.11935210059278724	-2.2806105473121954	-0.17404826201909052	1.8864663351737645	-0.10737925401217348	0.8774413375395121	2.0583669169753295e-06	0.9049964081439834	0.02257150261727688	0.8618275334067904	0.05923214081287978	0.9144881122369962	0.9954535514298979	8.06941408362638e-06	0.9852052019953103	0.029054518012767653	0.9944827195860506	0.07603558501511518	0.9651448881335063	402	7	394	0.2836926648340249	111.77490994460581	male	CNorm	2yr
lh_L_STGa	0.0167479494080269	-0.03317392744514516	4.60071660146316	0.11552194420676959	-2.4654941095896543	0.16671889979463372	2.0741246666771054	0.03781001360518211	0.9735358895599875	4.210399435621915e-06	0.908031427953864	0.013682442485432714	0.8675912337830375	0.03806773426986388	0.9698391603801275	0.9954535514298979	8.281801455601723e-06	0.9852052019953103	0.02641889623192059	0.9944827195860506	0.07065519223175344	0.9889627494580455	402	7	394	0.2856590012380502	112.54964648779178	male	CNorm	2yr
lh_L_PBelt	0.0046166330235920825	-0.019451067259349624	4.749096866626426	0.12927054994123552	-1.635485302046976	0.5500539715078208	1.2246351865648872	-0.6652098660564664	0.9844812723184265	2.0432706295685807e-06	0.8971435736212072	0.10194735336112054	0.5822823557322319	0.2207127042474052	0.5059162709790126	0.9954535514298979	8.06941408362638e-06	0.9852052019953103	0.10194735336112054	0.9858726533790799	0.2213240967799465	0.9292023202881771	402	7	394	0.28581006737460324	112.60916654559365	male	CNorm	2yr
lh_L_A5	0.06608492262081993	-1.201814153039432	4.858709111237213	1.6085934394031565	-2.540662261570598	-0.8334165698762892	2.190018654362694	1.1091842360434792	0.22943554074412775	1.181535753708446e-06	0.10770526972736666	0.011064274047165043	0.40460983281509477	0.02852288396486313	0.2673507116525947	0.9447455341406099	8.06941408362638e-06	0.6861702169384325	0.02641889623192059	0.9856559811831163	0.07065519223175344	0.8419165016330714	402	7	394	0.2825001014742988	111.30503998087374	male	CNorm	2yr
lh_L_PHA1	0.03694514724597911	0.19111162997296188	4.278117425163681	0.11668457641632865	-2.950455219776411	-2.4660235299954136	2.5874853698029185	2.565945664227397	0.8484381361719642	1.8848059089091428e-05	0.9071100130128626	0.0031730603735499762	0.013662235906075898	0.009667930114201508	0.010289494508236133	0.9954535514298979	2.1388706552511274e-05	0.9852052019953103	0.02641889623192059	0.9123808373514719	0.07065519223175344	0.6774226586318306	402	7	394	0.28041990826495955	110.48544385639404	male	CNorm	2yr
lh_L_PHA3	0.05062796201167822	-0.8643454813916412	4.654836373023043	1.3053298755667146	-2.1561622556648894	-1.8369109771783603	1.8225944520710653	1.7809021059675127	0.38739813244127097	3.2423809688714348e-06	0.19178054525623534	0.031070997664066922	0.06622303851029854	0.06836483653094105	0.07492844453562113	0.9853535794147648	8.06941408362638e-06	0.7979834181926114	0.03460831124428377	0.9123808373514719	0.08167680140000218	0.8419165016330714	402	7	394	0.2817155143790808	110.99591266535782	male	CNorm	2yr
lh_L_STSda	0.031390448347142566	-0.986900012406432	4.653881514507355	1.0822678361718547	-2.147114811445619	0.15538253872911872	1.7596611305426866	-0.011120937563054996	0.3236916581679522	3.2574403224896328e-06	0.2791335334509577	0.031784142422486394	0.8765197490499601	0.07846527995011565	0.9911269585131035	0.9841871076239307	8.06941408362638e-06	0.8786638183412755	0.03518611485302775	0.9944827195860506	0.087994042769434	0.9911269585131035	402	7	394	0.285331139901124	112.42046912104286	male	CNorm	2yr
lh_L_STSdp	0.0739585577265524	-1.1764749200459972	4.785767951276787	1.553688838152896	-2.553456790235298	-1.0132544037902071	2.1667420961584765	0.9955987250768166	0.23940514874696628	1.7033476757675814e-06	0.12025865681512853	0.010665951191194878	0.31093866047330543	0.030254524824772738	0.31944515448007693	0.9514014356393931	8.06941408362638e-06	0.6861702169384325	0.02641889623192059	0.9379982924278047	0.07065519223175344	0.9198117872974599	402	7	394	0.28275926421517356	111.40715010077837	male	CNorm	2yr
lh_L_STSvp	-0.016800414330642933	-0.5650164559451385	4.686816840582779	0.57041866284928	-2.483336175126132	-0.6513781230357457	2.0945793232076997	0.5101726580839477	0.5720625712948628	2.774870928265071e-06	0.5683937744772949	0.013015818847224062	0.5148024291845272	0.03620840485914101	0.6099305056719918	0.9942411411470583	8.06941408362638e-06	0.9852052019953103	0.02641889623192059	0.9858726533790799	0.07065519223175344	0.9292023202881771	402	7	394	0.2855620354115488	112.51144195215022	male	CNorm	2yr
lh_L_TGd	0.04811440796919816	0.5788948820100769	4.729402205550276	-0.2578577734562504	-2.2686248871086754	-0.31132540280224874	1.9073044093964167	-0.013385823353169466	0.5626601037798984	2.251818897706916e-06	0.7965166749072019	0.023291146859569702	0.7555532575321129	0.05648117954978068	0.9893199771553812	0.9942411411470583	8.06941408362638e-06	0.9852052019953103	0.029377683495345756	0.9858726533790799	0.07439024387885637	0.9911269585131035	402	7	394	0.2836043955910487	111.7401318628732	male	CNorm	2yr
lh_L_TE1a	-0.1042440521259855	-2.599755083848399	4.8579838887087945	2.3504700854386655	-1.9357790689603205	-0.5047916004233092	1.5796594382571554	0.44260464674443406	0.009329031543300101	1.1858705629642256e-06	0.01874971472570242	0.052894765527829145	0.6137052159864895	0.1141848793696828	0.6580517231420571	0.3752343798527374	8.06941408362638e-06	0.3922304155944708	0.05486505765350759	0.9858726533790799	0.12015966956925922	0.9292023202881771	402	7	394	0.2808918844261397	110.67140246389904	male	CNorm	2yr
lh_L_TE1p	0.05331337100235811	-0.09972635488232007	4.671179579478559	0.32712575406527883	-2.3197494553391125	-0.005377257872753672	1.9358153478592475	-0.07726396498603033	0.9205615766688393	2.9947497393671354e-06	0.7435727735391819	0.020354434791000277	0.9957095896400169	0.052890320484988124	0.9384135569580647	0.9954535514298979	8.06941408362638e-06	0.9852052019953103	0.027700396219331205	0.9998928118782681	0.07335745599833601	0.9758185007235015	402	7	394	0.2857331739056089	112.57887051880986	male	CNorm	2yr
lh_L_TE2a	0.07264987768377962	-0.8268965799131007	4.681228207227441	1.435421744682356	-2.607965495353059	-1.776574328903003	2.2423797625226074	1.9006378445872874	0.4082956820779412	2.8516128196088985e-06	0.15116695328290594	0.009108213505952176	0.07563830244483646	0.024936838621086154	0.057349464954076855	0.9853535794147648	8.06941408362638e-06	0.7620536278232963	0.02641889623192059	0.9123808373514719	0.07065519223175344	0.8419165016330714	402	7	394	0.27969190116179704	110.19860905774804	male	CNorm	2yr
lh_L_TF	-0.002713667145679637	-1.576266577037394	4.770234522543373	1.604945937142881	-2.4618218478397385	-0.39243818814898734	2.060316890663434	0.5484607348910852	0.11496438085758036	1.840115550123235e-06	0.10850570286937915	0.01382333104352889	0.6947344743236747	0.03936825622715517	0.5833755832086311	0.7566746521898925	8.06941408362638e-06	0.6861702169384325	0.02641889623192059	0.9858726533790799	0.07065519223175344	0.9292023202881771	402	7	394	0.28446001903027784	112.07724749792948	male	CNorm	2yr
lh_L_TE2p	-0.045418008898429875	-0.06716918576313016	4.6621257783875825	-0.09129094119344602	-2.3780732835318674	0.42028001554617755	1.9974416643295516	-0.4662411247261768	0.9464470159044319	3.1295981463365253e-06	0.9272614158128781	0.017403366794855997	0.6742809072738603	0.04577722558236298	0.6410429157399203	0.9954535514298979	8.06941408362638e-06	0.9852052019953103	0.02703870720917541	0.9858726533790799	0.0710922470126705	0.9292023202881771	402	7	394	0.2859870239788302	112.67888744765908	male	CNorm	2yr
lh_L_PHT	0.031048034897994972	0.40972462565038165	4.852417878785249	-0.3479850851532906	-1.6840321705557355	2.246437816228641	1.203631062284209	-2.403530385427351	0.6820079634695195	1.2196529299216127e-06	0.7278513846435788	0.0921754516274067	0.02467597838613567	0.22873220807558903	0.01623761752148122	0.9954535514298979	8.06941408362638e-06	0.9852052019953103	0.09243078528842445	0.9123808373514719	0.22873220807558903	0.6774226586318306	402	7	394	0.2817140136557427	110.99532138036263	male	CNorm	2yr
lh_L_PH	0.047026058104063684	0.4449390766103382	4.141208570759609	-0.24430580451691303	-2.410454658228245	-0.05299622529174629	1.9377004087538652	0.571781475633564	0.6563637821724883	3.454806269863333e-05	0.8069939883068384	0.015932651599719634	0.9577349152697303	0.0526597840500063	0.5674700285925541	0.9954535514298979	3.630178525462109e-05	0.9852052019953103	0.02641889623192059	0.9945143323171062	0.07331862240808569	0.9292023202881771	402	7	394	0.2813938413630409	110.86917349703813	male	CNorm	2yr
lh_L_TPOJ1	0.06632558350156947	-0.12056126122384879	4.536303680837883	0.33665995723454983	-2.4970948742186923	-0.3119515675594904	2.1560129900024174	0.6641396219023458	0.9040385540255159	5.7248730019674165e-06	0.7363732524405053	0.01252154507626523	0.7550773312908781	0.03108265084774803	0.5066009529441102	0.9954535514298979	9.293291599606299e-06	0.9852052019953103	0.02641889623192059	0.9858726533790799	0.07065519223175344	0.9292023202881771	402	7	394	0.2831812727663723	111.57342146995067	male	CNorm	2yr
lh_L_TPOJ2	-0.07027213765781913	0.7489715550265191	4.716525331756202	-1.060324763629313	-2.4733102221739016	-0.045283389994890906	2.1194241401439426	-0.1390246105471717	0.453874350147352	2.39906509495213e-06	0.2889968770317436	0.013386788236535482	0.9638814267204728	0.034054638484955664	0.8894307014894932	0.9942411411470583	8.06941408362638e-06	0.8909461261338718	0.02641889623192059	0.9945143323171062	0.07065519223175344	0.9630903402614178	402	7	394	0.28376450815040033	111.80321621125772	male	CNorm	2yr
lh_L_TPOJ3	-0.046881804768268094	-0.11802467571483727	4.475566645629485	-0.06917907337366544	-2.3632712980936805	0.6264020345350624	1.9573771788690437	-0.6454340493517137	0.9060481061342952	7.62089214072738e-06	0.9448470802232142	0.018114403370179263	0.5310512754254335	0.05030313955475449	0.5186459440271098	0.9954535514298979	1.0991087469893672e-05	0.9852052019953103	0.027316715031564433	0.9858726533790799	0.07215317358229141	0.9292023202881771	402	7	394	0.2857730408360693	112.5945780894113	male	CNorm	2yr
lh_L_DVT	0.0440755806883967	0.9408319924661241	4.67762173080928	-0.8227553054455102	-2.2002382219358245	0.10900375911366404	1.7781869608453151	-0.32001576689458283	0.34679096319390923	2.9022128787056727e-06	0.4106471577671855	0.02778999780300134	0.9131995087624338	0.07537315375219494	0.7489563783148134	0.9853535794147648	8.06941408362638e-06	0.9652874747514361	0.03228896206874764	0.9944827195860506	0.08607281280219106	0.9488474738860334	402	7	394	0.2852217254495483	112.37735982712204	male	CNorm	2yr
lh_L_PGp	0.03188844444573496	-0.12406801721244871	4.424273903096056	0.3003545286566436	-2.452304154623995	-0.4982615473512717	2.073401455206857	0.7612203998206865	0.9012614210340921	9.67671862641516e-06	0.7639067441885539	0.014194462434238848	0.6182997067978624	0.03813493363312353	0.44652543559206326	0.9954535514298979	1.2973970899119586e-05	0.9852052019953103	0.02641889623192059	0.9858726533790799	0.07065519223175344	0.9292023202881771	402	7	394	0.28477446990618016	112.20114114303499	male	CNorm	2yr
lh_L_IP2	0.01755643144553809	1.6098748649832002	4.349231951958995	-1.5532912558158947	-2.868708524731893	-1.2497405626001525	2.5477968949650243	0.982740551076746	0.10742517721514115	1.3661515520482595e-05	0.1203535683307808	0.0041215141898932346	0.21139433470903113	0.010840556494784524	0.32573514730837494	0.7337342292807755	1.649300209297542e-05	0.6861702169384325	0.02641889623192059	0.9123808373514719	0.07065519223175344	0.9198117872974599	402	7	394	0.2820703787495771	111.13572922733336	male	CNorm	2yr
lh_L_IP1	-0.025541839896194997	1.2168125879596463	4.02112092626327	-1.3573937618884886	-2.7744135900457585	-1.4174624700761653	2.459800777889896	1.3617801225474122	0.22367552951227054	5.7921859406880245e-05	0.1746561292882045	0.005530132295545641	0.15634775948997756	0.013901415863965167	0.17326728649570333	0.9447455341406099	5.9230827981047033e-05	0.7710429122235369	0.02641889623192059	0.9123808373514719	0.07065519223175344	0.8419165016330714	402	7	394	0.28348305748137603	111.69232464766216	male	CNorm	2yr
lh_L_IP0	-0.03823778835702056	1.5032749470837752	4.2271614598363385	-1.5872118506699437	-2.8336048410079795	0.05383686932515753	2.484709102349401	-0.08371068400518707	0.13276815776475487	2.3665785425102792e-05	0.11246467165727088	0.004602620745362164	0.957065134627755	0.012965733664152178	0.9332864623559288	0.8112688206528522	2.6118946109412226e-05	0.6861702169384325	0.02641889623192059	0.9945143323171062	0.07065519223175344	0.9736302575586346	402	7	394	0.2843238483127282	112.02359623521491	male	CNorm	2yr
lh_L_PFop	0.014410167142710964	-2.114718311797687	4.48462489095531	2.2348136984487637	-2.1996862829580692	-0.6460595544391486	1.7915666905553045	0.7439534207349838	0.034453962703759035	7.30423146163721e-06	0.025429582157279387	0.027829160678036636	0.5182407874368343	0.07320240281219316	0.4569046551318431	0.5486109436215746	1.0806647456661343e-05	0.3922304155944708	0.03228896206874764	0.9858726533790799	0.08466220389141829	0.9292023202881771	402	7	394	0.28274014271861403	111.39961623113393	male	CNorm	2yr
lh_L_PF	-0.05109542745046833	-0.15711552123366807	4.520615862492444	-0.026992109062101144	-1.890406273506968	0.9952332103727716	1.5143340020782556	-0.8985223068395809	0.8751538053284734	6.1659986655670916e-06	0.9784660277961252	0.058703645033057264	0.31962285304889915	0.129941148856419	0.36890715826254905	0.9954535514298979	9.538852636475586e-06	0.9852052019953103	0.06054336040446361	0.9417266307612487	0.13439627396006765	0.9292023202881771	402	7	394	0.28536473529332385	112.4337057055696	male	CNorm	2yr
lh_L_PFm	0.08409719961610293	0.8171979438960515	4.487837900882557	-0.4152224338352246	-2.2070848626920694	0.3530759368284137	1.8035995537723344	-0.20760099837280405	0.4138153173542871	7.194963903824022e-06	0.6779790775264816	0.027308131115936468	0.7240315122380003	0.07129410608947735	0.8355405247601743	0.9855338479095522	1.0762714599935108e-05	0.9852052019953103	0.03228896206874764	0.9858726533790799	0.08352254499802848	0.9571698416556427	402	7	394	0.2826575471851425	111.36707359094615	male	CNorm	2yr
lh_L_PGi	-0.02263588687774047	2.3447184150761395	4.3190977932031736	-2.486386847365351	-2.6719662518049474	-0.45177284032890963	2.3128935952840592	0.2515784865009134	0.019041454165110064	1.566683525983789e-05	0.012904760075021346	0.0075408231935153135	0.651432637537341	0.020728490050940324	0.8013668891612974	0.38294480043165796	1.842769519589375e-05	0.37111589149837265	0.02641889623192059	0.9858726533790799	0.07065519223175344	0.9488474738860334	402	7	394	0.2813598681488366	110.85578805064162	male	CNorm	2yr
lh_L_PGs	0.022739686410087882	-0.3277682064714234	4.620716964120643	0.5020732121080687	-2.453043447800914	-0.6342861290870806	2.049388501917602	0.7581597598554434	0.7430869280705581	3.824161878274868e-06	0.6156160226640728	0.01416532280907466	0.5258941071869706	0.04042414067674438	0.448355347827027	0.9954535514298979	8.069835049785204e-06	0.9852052019953103	0.02641889623192059	0.9858726533790799	0.07065519223175344	0.9292023202881771	402	7	394	0.28556313669409666	112.51187585747408	male	CNorm	2yr
lh_L_V6A	-0.013594501367911703	0.11803246299352739	4.229060234153513	-0.09271836075600046	-2.5884256617066996	-0.6583614778509795	2.281356320113552	0.7837308999672362	0.90604193591277	2.3466951554463376e-05	0.926127310071001	0.009641575527071112	0.5103058825262214	0.022527370533981458	0.43319802726350354	0.9954535514298979	2.5987541210147424e-05	0.9852052019953103	0.02641889623192059	0.9858726533790799	0.07065519223175344	0.9292023202881771	402	7	394	0.2857679225148814	112.59256147086327	male	CNorm	2yr
lh_L_VMV1	-0.018215021810058366	1.1177953962350926	4.553939276268351	-1.1784961507614786	-2.5863629925604026	-0.0011522361719504828	2.2140205933771555	0.11565494963714311	0.26365438820884046	5.26505597799756e-06	0.23859886599485547	0.009699472267127661	0.9990806487514313	0.026827362337343664	0.9079260115498967	0.9514014356393931	8.906309645023908e-06	0.847807595229916	0.02641889623192059	0.9998928118782681	0.07065519223175344	0.9637608876756186	402	7	394	0.2851308104742451	112.34153932685257	male	CNorm	2yr
lh_L_VMV3	-0.04184647882131763	0.15424062504373678	4.667321319183906	-0.29237015263091637	-2.2260535330148237	-0.33418253802329123	1.8402944694865886	0.44478250180055384	0.8774200112792513	3.051519205297074e-06	0.7700036264828801	0.026010595875921933	0.7382418199347148	0.06572501689611164	0.6564769409563387	0.9954535514298979	8.06941408362638e-06	0.9852052019953103	0.03138611902361246	0.9858726533790799	0.07934511325252594	0.9292023202881771	402	7	394	0.28555799220382383	112.50984892830657	male	CNorm	2yr
lh_L_PHA2	0.001965100927346728	-0.3703514839967884	4.495067073191265	0.5077163030736308	-2.644421392249389	-2.062774133919344	2.315923832354058	2.1634668405524944	0.7111206178882447	6.9548021230113715e-06	0.611652313440233	0.008183071122708956	0.039134092657155936	0.020562427820014478	0.030505291470612043	0.9954535514298979	1.0490159868875485e-05	0.9852052019953103	0.02641889623192059	0.9123808373514719	0.07065519223175344	0.8264678421909663	402	7	394	0.28299277535859724	111.4991534912873	male	CNorm	2yr
lh_L_V4t	0.004228126937593424	-0.553768489959712	4.7592562133024785	0.6186689814039724	-2.1908949645653837	0.2658863741075917	1.8469836217304862	-0.5669840925968574	0.5797372955641777	1.943076564744519e-06	0.5361344483003163	0.028459394220121084	0.7903267193806673	0.06474951404779643	0.5707249892553334	0.9954535514298979	8.06941408362638e-06	0.9852052019953103	0.03291469874659372	0.9858726533790799	0.0792001159326948	0.9292023202881771	402	7	394	0.2840641722406279	111.92128386280741	male	CNorm	2yr
lh_L_FST	0.024223609712589814	3.2399581406094775	4.92028770500139	-3.1805607340399873	-2.723966827317605	0.2950700949976752	2.378382990302303	-0.4163041469359766	0.0011954724798732823	8.641708848750104e-07	0.0014699032439084458	0.0064502984917890575	0.7679403339136686	0.01738875469301834	0.6771874584452806	0.15834038483207488	8.06941408362638e-06	0.2660524871474287	0.02641889623192059	0.9858726533790799	0.07065519223175344	0.9292023202881771	402	7	394	0.27898583602724125	109.92041939473305	male	CNorm	2yr
lh_L_V3CD	-0.007568081544403139	2.070069913707088	4.196593718644897	-1.98431885305443	-2.868328468823892	0.8561769605259413	2.4691351667435146	-0.7524137982101621	0.038445797840753075	2.7095936727008522e-05	0.04722030576414252	0.004126468846563837	0.3918999044023018	0.01354400483578787	0.4518022512955818	0.5580749616160524	2.9455642928459713e-05	0.5027573731358703	0.02641889623192059	0.9856559811831163	0.07065519223175344	0.9292023202881771	402	7	394	0.28305932961656954	111.52537586892839	male	CNorm	2yr
lh_L_LO3	0.03245488853514124	-0.1971641463891821	4.548032324011467	0.3084686630849882	-2.428828311797617	0.08356542073106016	2.0464741337986436	0.1267549067879581	0.8436990868963321	5.414982000880063e-06	0.7577257416552907	0.015147703562806963	0.9334019609969999	0.0407097448215171	0.8991343869366878	0.9954535514298979	8.991850845498086e-06	0.9852052019953103	0.02641889623192059	0.9944827195860506	0.07065519223175344	0.9630903402614178	402	7	394	0.2856852483697947	112.5599878576991	male	CNorm	2yr
lh_L_VMV2	-0.007896445204920633	0.7899829210113171	4.676283260132645	-0.815160725811211	-2.502007295090761	-0.0553305981998543	2.1205236680557737	0.14630780052824272	0.42953774265305433	2.921210354494695e-06	0.41498031542338965	0.01234913802463579	0.9558750856586276	0.033961907715559285	0.8836784081928999	0.9942411411470583	8.06941408362638e-06	0.9675986472890509	0.02641889623192059	0.9945143323171062	0.07065519223175344	0.9630903402614178	402	7	394	0.28552398046948185	112.49644830497584	male	CNorm	2yr
lh_L_31pd	-0.0472325931133377	-0.006750590949577737	4.359085296287106	-0.030377214361530888	-2.352978753403313	-0.6518023342011603	1.9785194398644972	0.4566005760620824	0.9946138486133165	1.3060720318508754e-05	0.9757662167735437	0.018623698186376405	0.5145286956605545	0.0478701377512534	0.6479581650716761	0.9954535514298979	1.6027053407797185e-05	0.9852052019953103	0.027316715031564433	0.9858726533790799	0.0715057890365631	0.9292023202881771	402	7	394	0.28562644757017164	112.53682034264762	male	CNorm	2yr
lh_L_31a	-0.032997925761497335	0.638130239742579	4.286572014405716	-0.7584630604906013	-1.9974811830925057	1.0804718543403244	1.6042933589131634	-1.2055162440600213	0.5233889032801748	1.814513978704715e-05	0.4481738188929907	0.0457729365628779	0.27993211367555837	0.10864940427751564	0.228004070943141	0.9942411411470583	2.0786520895288194e-05	0.9852052019953103	0.04830846366111312	0.9123808373514719	0.11500317060953409	0.8419165016330714	402	7	394	0.28523400106045343	112.38219641781865	male	CNorm	2yr
lh_L_VVC	-0.014493333027536467	-0.12572216581131107	4.645077338902242	0.18255322185614295	-1.9138318026430714	-1.6521925452308426	1.5191205060486528	1.8209701723810658	0.8999518553048387	3.3994907948321507e-06	0.8551485909810272	0.055641650521065456	0.09849530566537155	0.12873216599937776	0.06861139107288423	0.9954535514298979	8.06941408362638e-06	0.9852052019953103	0.05754936425321627	0.9123808373514719	0.13352734696783594	0.8419165016330714	402	7	394	0.283339826261157	111.63589154689586	male	CNorm	2yr
lh_L_25	-0.021498918163439223	-1.6417739242241773	4.505294111215828	1.6039083881450489	-2.391092452539737	-0.3808135859829725	1.9861161692930882	0.6016170652246691	0.10063686492922012	6.628107643432013e-06	0.10873424759699438	0.01679832223661598	0.7033415773776097	0.04702042627860221	0.5474290667751547	0.7337342292807755	1.0115745325958278e-05	0.6861702169384325	0.02693684630333249	0.9858726533790799	0.0715057890365631	0.9292023202881771	402	7	394	0.2838850994508586	111.85072918363826	male	CNorm	2yr
lh_L_s32	0.03378461443525596	-1.4073817041653736	5.139733009874174	1.778037400897312	-2.567297133114336	-1.3754623702366189	2.1771635545205146	1.6609678091084563	0.15931423344505746	2.7512912070561125e-07	0.07539771241087864	0.01024947433272048	0.16898814414920105	0.029468366506314726	0.09671991206933628	0.8625361186754444	8.06941408362638e-06	0.640880361181397	0.02641889623192059	0.9123808373514719	0.07065519223175344	0.8419165016330714	402	7	394	0.28196959932476523	111.09602213395749	male	CNorm	2yr
lh_L_pOFC	-0.017312387815073705	0.18104573283567257	4.685101253903156	-0.27789865622839377	-2.455735003550476	-0.08007477270996403	2.08324246856129	0.11990299984368659	0.8563316794871008	2.7982156471987396e-06	0.7810901554634265	0.014059679165290993	0.9361777867659352	0.03722912784499681	0.9045599880908345	0.9954535514298979	8.06941408362638e-06	0.9852052019953103	0.02641889623192059	0.9944827195860506	0.07065519223175344	0.9630903402614178	402	7	394	0.2862015826161818	112.76342355077564	male	CNorm	2yr
lh_L_PoI1	0.00015694236335811001	-0.12024052412166623	4.58679387953971	0.19139268501383663	-2.5283495355332577	-0.894593572524546	2.145223563526505	0.6778045029259405	0.9042926170202177	4.501046627801159e-06	0.8482179506493795	0.011460019605851366	0.3710043889796898	0.03193497647748066	0.49789565562034654	0.9954535514298979	8.457232371036952e-06	0.9852052019953103	0.02641889623192059	0.9856559811831163	0.07065519223175344	0.9292023202881771	402	7	394	0.28512052238059266	112.3374858179535	male	CNorm	2yr
lh_L_Ig	-0.05571939568789249	-2.6411578325493625	4.415128704770231	2.5868597671024807	-2.5647282697759106	-2.7905604585445865	2.1820892318912954	3.317084016920425	0.008262321854491456	1.0094991049725546e-05	0.009685500121129417	0.01032566343137245	0.005261687234827332	0.02910294777194082	0.0009096225839355827	0.3752343798527374	1.3337177956206745e-05	0.36956712237550166	0.02641889623192059	0.9123808373514719	0.07065519223175344	0.32928337538468094	402	7	394	0.27343729115264814	107.73429271414338	male	CNorm	2yr
lh_L_FOP5	-0.04025354688471966	-0.9531388675625109	4.2522540964665305	0.8472350258153489	-2.5000522903253373	-1.0850255986935842	2.120687378563498	1.3824681986462155	0.34051971536408965	2.1162954066276863e-05	0.396864134201687	0.012417497650295168	0.27791031767981034	0.03394811936008508	0.1668279884635796	0.9841871076239307	2.3791892459603184e-05	0.9591514693049529	0.02641889623192059	0.9123808373514719	0.07065519223175344	0.8419165016330714	402	7	394	0.28313125020915275	111.55371258240618	male	CNorm	2yr
lh_L_p10p	-0.05583986414642118	0.4995180118147558	4.585494945842166	-0.5848268440177693	-2.315740559392078	-0.9577494366106587	1.9717560970445855	0.7003058855811204	0.6174145009925929	4.529122316242976e-06	0.5586641525130169	0.020572438433820985	0.33818912154409486	0.04863745636790076	0.4837362969473784	0.9954535514298979	8.457232371036952e-06	0.9852052019953103	0.027847666377739166	0.9417266307612487	0.07186432328644929	0.9292023202881771	402	7	394	0.28448304829709814	112.08632102905668	male	CNorm	2yr
lh_L_p47r	-0.04618069809204459	-1.1080095644612475	4.580370460088567	0.9851815265269254	-2.2013028291633487	-0.4111655718114784	1.854873098159645	0.24196711543669483	0.26785768528741993	4.641530325502407e-06	0.3245349131009607	0.027714592727622375	0.6809511312727798	0.06361435040863368	0.8088056442524566	0.9514014356393931	8.5291064864562e-06	0.8942677885702182	0.03228896206874764	0.9858726533790799	0.0792001159326948	0.9488474738860334	402	7	394	0.2847557370005951	112.19376037823449	male	CNorm	2yr
lh_L_TGv	0.05111248576352521	0.544031489050779	4.655383401223943	-0.23467065100204396	-2.351257960889126	0.044765425952527894	1.9546295370291213	-0.13149608514605074	0.5864198040794582	3.233783734987424e-06	0.8144643687715741	0.018710057706705207	0.9642942835450394	0.050626812403044244	0.8953828832862372	0.9954535514298979	8.06941408362638e-06	0.9852052019953103	0.027316715031564433	0.9945143323171062	0.07215317358229141	0.9630903402614178	402	7	394	0.28505331479823787	112.3110060305057	male	CNorm	2yr
lh_L_MBelt	-0.005583709787236921	-0.023646889341890024	4.629751337276512	-0.026701951515207423	-2.587848373202491	-0.5393751921580195	2.223633797577453	0.6286843260340289	0.9811342703080564	3.6610510946365747e-06	0.9786974566044853	0.00965774822107481	0.5896279950845689	0.026173092696070602	0.5295557415118995	0.9954535514298979	8.069835049785204e-06	0.9852052019953103	0.02641889623192059	0.9858726533790799	0.07065519223175344	0.9292023202881771	402	7	394	0.2860369769394191	112.69856891413113	male	CNorm	2yr
lh_L_LBelt	-0.07500059424632999	-0.8645735380754246	4.646985541677876	0.5026028480772242	-2.533977872447115	0.1094368205734763	2.2059215837034296	0.23508787778854384	0.3872729017287868	3.3682076296150063e-06	0.6152435264738103	0.011277585286186656	0.9128560305226189	0.027389490699989045	0.814140527195796	0.9853535794147648	8.06941408362638e-06	0.9852052019953103	0.02641889623192059	0.9944827195860506	0.07065519223175344	0.9488474738860334	402	7	394	0.2831390261903919	111.55677631901439	male	CNorm	2yr
lh_L_A4	0.046698406725244994	-0.2573389161330278	4.7396728157574035	0.525001391694076	-2.3107962812776153	-0.48343754016849005	1.9117571865152085	0.2548123877825071	0.7969171530224933	2.140635946977986e-06	0.5995822234786055	0.020844110021242524	0.6287850986190553	0.055907345552278866	0.798868006965116	0.9954535514298979	8.06941408362638e-06	0.9852052019953103	0.0279465475099622	0.9858726533790799	0.07439024387885637	0.9488474738860334	402	7	394	0.2842418081636283	111.99127241646956	male	CNorm	2yr
lh_L_STSva	0.05486668485905479	-0.07045223734714334	4.536465574568735	0.31442849585836763	-2.499787603603462	-0.5685331181340855	2.1141592245759027	0.7140392510162487	0.9438337151107318	5.720482202418613e-06	0.7531956162398954	0.012426778524422522	0.569673024395889	0.034501670199699776	0.47520290865489023	0.9954535514298979	9.293291599606299e-06	0.9852052019953103	0.02641889623192059	0.9858726533790799	0.07065519223175344	0.9292023202881771	402	7	394	0.28504691179443536	112.30848324700754	male	CNorm	2yr
lh_L_TE1m	-0.021682166170922876	0.632761000516241	4.30221095232988	-0.666544601264072	-2.5697507488710296	-0.8308078359831216	2.187301967707539	0.6115401244357257	0.5268897280544655	1.6910219552541538e-05	0.505063065365718	0.010177170982321801	0.4060821952453927	0.02872048719057391	0.54084206341191	0.9942411411470583	1.9557506319552836e-05	0.9852052019953103	0.02641889623192059	0.9856559811831163	0.07065519223175344	0.9292023202881771	402	7	394	0.2852223430660458	112.37760316802203	male	CNorm	2yr
lh_L_PI	0.016920771772269777	-0.24710899143791476	4.228983714429114	0.35298205527808546	-2.7656914577631806	-2.5741764374129654	2.3738613962354274	2.4919672273406044	0.8048238753218515	2.3474933634580684e-05	0.7241018935515775	0.00568022502841457	0.010047901916250943	0.0176031569908696	0.012703775859219975	0.9954535514298979	2.5987541210147424e-05	0.9852052019953103	0.02641889623192059	0.9123808373514719	0.07065519223175344	0.6774226586318306	402	7	394	0.2816351153028166	110.96423542930974	male	CNorm	2yr
lh_L_a32pr	-0.06063309209907563	-0.013055582883204788	4.573763900458537	-0.21944850254653855	-2.5599087608234004	-0.3314268759793137	2.1986876654136416	0.590506235612471	0.9895834478998857	4.790396320349574e-06	0.8263006911017061	0.010469964702054609	0.7403220668575636	0.02790013860919627	0.5548513064825659	0.9954535514298979	8.624907100442294e-06	0.9852052019953103	0.02641889623192059	0.9858726533790799	0.07065519223175344	0.9292023202881771	402	7	394	0.2840617588978009	111.92033300573354	male	CNorm	2yr
lh_L_p24	-0.06075194898333172	-0.05373076280921793	4.761139429212073	-0.22656043546550356	-2.277979900567063	1.2308935798429694	1.8469090989958037	-1.3342361280900084	0.9571496730180644	1.9250298860344437e-06	0.8207655602084905	0.022727775152511717	0.21836266912812363	0.06476031579026978	0.18212648278218735	0.9954535514298979	8.06941408362638e-06	0.9852052019953103	0.02907227775692312	0.9123808373514719	0.0792001159326948	0.8419165016330714	402	7	394	0.2838931062947349	111.85388388012554	male	CNorm	2yr
rh_avg	0.019619253873730248	0.0068414754396296795	4.745093349352303	0.026972414171028226	-1.8607404466650697	-0.7751142057159075	1.4057697035816579	1.1032339463687446	0.9945413349564922	2.084102009357245e-06	0.9784817363263595	0.06278083909976498	0.4382721781034731	0.15979252114449627	0.269925583085325	0.9954535514298979	8.06941408362638e-06	0.9852052019953103	0.06401877113835189	0.9856559811831163	0.16194408974305105	0.8423539748007556	402	7	394	0.283639712272612	111.7540466354091	male	CNorm	2yr
rh_R_V1	0.04431608853713226	0.12799506577400813	4.791251257391294	0.15696602224525394	-2.435243627691639	-0.12839565222635194	2.0216360666502573	-0.23376159365852703	0.8981528778656551	1.657444110555526e-06	0.8752716264282937	0.01488176611693285	0.8978358717011771	0.043213963190212965	0.8151700673440784	0.9954535514298979	8.06941408362638e-06	0.9852052019953103	0.02641889623192059	0.9944827195860506	0.07065519223175344	0.9488474738860334	402	7	394	0.28356788011236617	111.72574476427228	male	CNorm	2yr
rh_R_MST	-0.06372716466623908	-0.348321074708818	4.407137052918193	0.09029931481611525	-2.776878601543794	-1.8411101756218864	2.43693248963064	1.8694327993477071	0.7275990683498259	1.047459146644245e-05	0.9280493646259136	0.00548836738730572	0.06560541480145345	0.014812444492997809	0.06156262488044946	0.9954535514298979	1.3688816284664862e-05	0.9852052019953103	0.02641889623192059	0.9123808373514719	0.07065519223175344	0.8419165016330714	402	7	394	0.2825797846240646	111.33643514188145	male	CNorm	2yr
rh_R_V6	0.002503276416439664	1.1839542947950898	4.225997916608218	-1.1071251575940735	-2.631700753893385	-0.2535997804254774	2.23287454830564	0.04976225583778077	0.23643115572353757	2.3788419152005378e-05	0.2682398199777214	0.008495865719427413	0.7998047662825909	0.025557218426780853	0.9603118448766185	0.9514014356393931	2.617449158974452e-05	0.8786638183412755	0.02641889623192059	0.9858726533790799	0.07065519223175344	0.9820138074727003	402	7	394	0.284879466081527	112.24250963612164	male	CNorm	2yr
rh_R_V2	0.021447510432295425	-0.8219432807220215	4.8197697721435615	1.09118411423494	-2.67412765212827	-1.328656742364848	2.2946138600599073	1.2790095498919107	0.4111091787215808	1.4372398429742445e-06	0.27519187651809107	0.007492392613714587	0.18396124250182355	0.021755263259793434	0.20089369296407844	0.9855338479095522	8.06941408362638e-06	0.8786638183412755	0.02641889623192059	0.9123808373514719	0.07065519223175344	0.8419165016330714	402	7	394	0.28402843472908185	111.90720328325826	male	CNorm	2yr
rh_R_V3	0.05481007482207271	0.05545196254359544	4.841183582000144	0.4817090200071147	-2.511877461735746	-0.531234390633257	2.075009731560753	0.47211141430888787	0.9557783993625691	1.290680643320226e-06	0.6300126675208595	0.012009078025242283	0.59525636412886	0.03798563286068103	0.6368472656029747	0.9954535514298979	8.06941408362638e-06	0.9852052019953103	0.02641889623192059	0.9858726533790799	0.07065519223175344	0.9292023202881771	402	7	394	0.2829919157283642	111.49881479697547	male	CNorm	2yr
rh_R_V4	-0.020156474508397266	0.8446970659233891	4.309199539956731	-0.8637521172080083	-2.3235102100755856	0.32871411452316485	1.9491550612276844	-0.3427791402044394	0.39827999808325876	1.638464894517355e-05	0.38772407684561616	0.020151759805701056	0.7423717848351976	0.051276909797018023	0.7317646199771781	0.9853535794147648	1.9133041671460724e-05	0.9591514693049529	0.027632337309332507	0.9858726533790799	0.0725087552598458	0.9488474738860334	402	7	394	0.2859015285661778	112.64520225507405	male	CNorm	2yr
rh_R_V8	-0.0033363255357758918	-0.14836766193790052	4.752667560787016	0.1481524987736172	-2.2832661542084907	0.39903158538318056	1.9070668942505933	-0.5720413741343158	0.8820526196186234	2.0075027675923393e-06	0.8822224185131996	0.02241469541197826	0.6898699312087399	0.05651192559857873	0.56729394506346	0.9954535514298979	8.06941408362638e-06	0.9852052019953103	0.029054518012767653	0.9858726533790799	0.07439024387885637	0.9292023202881771	402	7	394	0.2857932573064202	112.60254337872956	male	CNorm	2yr
rh_R_4	0.024347695108143146	0.5127257212199945	4.304737655076535	-0.31483114955589825	-2.630193912852201	-0.633756659048392	2.2334658196472787	0.4575423885377225	0.6081431948107332	1.671837344737875e-05	0.7528898595789913	0.008533617701701069	0.5262396420885097	0.025518241914905867	0.6472812420018874	0.9954535514298979	1.9459971665437642e-05	0.9852052019953103	0.02641889623192059	0.9858726533790799	0.07065519223175344	0.9292023202881771	402	7	394	0.2852032654512428	112.37008658778969	male	CNorm	2yr
rh_R_3b	0.01648842813190511	-0.4533536679400622	4.776310630493676	0.601701837984815	-2.350662197643968	0.20082163501662267	2.023222896689811	-0.3583662984501976	0.6502940934503907	1.7854052758197706e-06	0.5473726263383736	0.018740038154098727	0.840838045247805	0.04305017204903847	0.7200692090274106	0.9954535514298979	8.06941408362638e-06	0.9852052019953103	0.027316715031564433	0.9944827195860506	0.07065519223175344	0.9488474738860334	402	7	394	0.2853909169772828	112.4440212890494	male	CNorm	2yr
rh_R_FEF	-0.02702722918763711	-0.2787938197401525	4.595115247164061	0.0964673321685801	-2.0520074175468475	1.2697651572747026	1.6349814294040188	-1.3926844904805746	0.7804030576231794	4.32510155703932e-06	0.9231494180459758	0.04016894154952627	0.20416829540674908	0.10205294066424364	0.16371522065706479	0.9954535514298979	8.290777040754784e-06	0.9852052019953103	0.04276810835567209	0.9123808373514719	0.10833772586644047	0.8419165016330714	402	7	394	0.28408903187627194	111.93107855925115	male	CNorm	2yr
rh_R_PEF	0.07463301632535231	0.07703473779689016	4.618230877179801	0.2503010319072404	-2.4488602709549085	-0.18027515047709963	2.098837334799829	0.33376689426380746	0.9385959102988904	3.870255047044462e-06	0.8023545585160946	0.014330903070004088	0.8569365631003054	0.035831242455941124	0.7385554667721655	0.9954535514298979	8.069835049785204e-06	0.9852052019953103	0.02641889623192059	0.9944827195860506	0.07065519223175344	0.9488474738860334	402	7	394	0.28469857568708296	112.17123882071068	male	CNorm	2yr
rh_R_55b	-0.009623346773688944	0.6084812282057558	3.700751902574143	-0.6276438124439824	-2.297648959976166	0.12111168816666325	1.9008116428906572	-0.15614231555861774	0.5428683523925011	0.00021496156799866623	0.5302373008232364	0.02158177669060073	0.9036025715081053	0.05732668851049281	0.875920844400967	0.9942411411470583	0.0002167579042214963	0.9852052019953103	0.02847664041295101	0.9944827195860506	0.07500806189754484	0.9630903402614178	402	7	394	0.28621425047707333	112.7684146879669	male	CNorm	2yr
rh_R_V3A	0.022347269945387504	0.6615639180214249	4.560565613960138	-0.45860498460684046	-2.542768292875923	0.02777766973934229	2.146796334249694	-0.012707315648818914	0.5082507381587402	5.101601796625139e-06	0.6465178564808455	0.010997813271192942	0.9778394760559893	0.03180949931078332	0.9898613018944776	0.9942411411470583	8.836267226690432e-06	0.9852052019953103	0.02641889623192059	0.997120817837375	0.07065519223175344	0.9911269585131035	402	7	394	0.28568927082189105	112.56157270382506	male	CNorm	2yr
rh_R_RSC	0.06731651284088354	0.19918413093006038	4.5697280715834205	0.1176920889193964	-2.59284591711694	-0.9811375121831104	2.2688547794297818	1.2397861970915705	0.8421187123908238	4.883574515142678e-06	0.9063116353424222	0.009518540491249911	0.32652493402333593	0.023277158444792053	0.2150544848892968	0.9954535514298979	8.624907100442294e-06	0.9852052019953103	0.02641889623192059	0.9417266307612487	0.07065519223175344	0.8419165016330714	402	7	394	0.28323473502796126	111.59448560101676	male	CNorm	2yr
rh_R_POS2	0.04312615130263763	1.1307103702571486	4.70270099431953	-0.9457671743645544	-2.341437530380042	-1.7421143952870908	2.009906611304694	1.423496741338856	0.2581770151125744	2.5674227148360658e-06	0.344267351683639	0.019209640391761113	0.0814884291630987	0.044441073901853166	0.15459220609533827	0.9514014356393931	8.06941408362638e-06	0.9154481247589982	0.027316715031564433	0.9123808373514719	0.07065519223175344	0.8419165016330714	402	7	394	0.2817072075058134	110.99263975729048	male	CNorm	2yr
rh_R_V7	0.03136191354012258	-1.8316374129574202	5.006471480248906	2.1921953389606	-2.5352695741756834	-2.000526779708581	2.1670308350741867	1.9138646658691079	0.06700545892569448	5.543687115477044e-07	0.028365404883325212	0.011236082269637801	0.045443411161902585	0.030232503020701292	0.05563745022338712	0.7337342292807755	8.06941408362638e-06	0.41073106271054904	0.02641889623192059	0.9123808373514719	0.07065519223175344	0.8419165016330714	402	7	394	0.27958042706762676	110.15468826464493	male	CNorm	2yr
rh_R_IPS1	0.06420007420023663	0.606371554840349	4.5849133909429876	-0.14783803997946582	-2.6252077998360046	-1.574254718082895	2.2579195787027855	1.4889345781206764	0.5442680528462959	4.541746583730512e-06	0.8824705876187016	0.00865961000238267	0.11542857379070362	0.023950673747991234	0.13650459703843296	0.9942411411470583	8.457232371036952e-06	0.9852052019953103	0.02641889623192059	0.9123808373514719	0.07065519223175344	0.8419165016330714	402	7	394	0.28254266696925534	111.3218107858866	male	CNorm	2yr
rh_R_FFC	-0.008744546032454585	-0.8539273447508805	4.624535284532238	0.8780116603078059	-2.337143941825972	-0.5335747387066714	1.9585615136422534	0.47416277781434235	0.39314524732733735	3.7543917414291725e-06	0.3799373909214101	0.019431700846543692	0.5936357894259505	0.050164160483448975	0.6353838343493468	0.9853535794147648	8.069835049785204e-06	0.9591514693049529	0.027370722593186056	0.9858726533790799	0.07215317358229141	0.9292023202881771	402	7	394	0.28565247552364426	112.54707535631584	male	CNorm	2yr
rh_R_V3B	0.03869624742993701	-1.0689686413655157	4.61071731805322	1.38417616088503	-2.353437918468033	-1.455414670796405	1.9491848426277254	1.4095915470382057	0.28508379989297095	4.012818988707292e-06	0.1663045209890619	0.018600713602738086	0.14555449731948175	0.051273354420621746	0.15866032440846134	0.9681536561891958	8.186578809244333e-06	0.7620536278232963	0.027316715031564433	0.9123808373514719	0.0725087552598458	0.8419165016330714	402	7	394	0.2828663591673278	111.44934551192715	male	CNorm	2yr
rh_R_LO1	-0.0012411030059883382	0.9691121011869073	4.7867810632209675	-0.9844653946786055	-2.585149272207321	1.0523394705608724	2.2031148701791112	-1.1209740387243972	0.33248926058497463	1.6947753846401468e-06	0.3248867382505771	0.009733684634634686	0.2926438287306524	0.027586653369468302	0.2622989132764836	0.9841871076239307	8.06941408362638e-06	0.8942677885702182	0.02641889623192059	0.9211918782651841	0.07065519223175344	0.8419165016330714	402	7	394	0.2851248868242336	112.33920540874803	male	CNorm	2yr
rh_R_LO2	0.04870271152257522	0.5897216799369933	4.40274552428224	-0.27499950759309677	-2.422751535507558	-1.7251155219323833	2.011892588642966	1.6161527830147484	0.5553772579430825	1.0688951604948147e-05	0.7833166166125434	0.015403457910577349	0.0845066557875393	0.04423126083409435	0.10606128452763373	0.9942411411470583	1.3868818928283977e-05	0.9852052019953103	0.02641889623192059	0.9123808373514719	0.07065519223175344	0.8419165016330714	402	7	394	0.28306170746434595	111.5263127409523	male	CNorm	2yr
rh_R_PIT	0.02826925566566795	2.4295891552060613	4.318929116854036	-2.369573463844662	-2.735621347211909	-1.1611231920084697	2.3638421348213887	1.0135503428170192	0.015115946701821413	1.567881248711402e-05	0.017808616780143664	0.006226262517451756	0.2455918044648343	0.01808651773295429	0.3107973626471524	0.38294480043165796	1.842769519589375e-05	0.3922304155944708	0.02641889623192059	0.9123808373514719	0.07065519223175344	0.9198117872974599	402	7	394	0.28113983746873533	110.76909596268172	male	CNorm	2yr
rh_R_MT	-0.013781101190249587	-0.07421952932435474	4.398851849448602	0.07803152504616802	-2.5245883663010376	-0.5855912784695997	2.150492918549131	0.6037658973277581	0.9408357065534461	1.0882508144819937e-05	0.9378029760773902	0.011583387918691587	0.5581502106816846	0.03151624553848296	0.5459992954761337	0.9954535514298979	1.4019458891191521e-05	0.9852052019953103	0.02641889623192059	0.9858726533790799	0.07065519223175344	0.9292023202881771	402	7	394	0.28623582432331635	112.77691478338666	male	CNorm	2yr
rh_R_A1	0.01093677213358021	-0.6591411535251483	4.660652609922588	0.7975423683868983	-2.666183835763869	-1.6921921620512006	2.321967961134838	1.6150490462154088	0.5098051310032492	3.1520834509963138e-06	0.425136106664064	0.007671772890758625	0.0906093404917068	0.020234660847939824	0.10630007401635107	0.9942411411470583	8.06941408362638e-06	0.967919940958435	0.02641889623192059	0.9123808373514719	0.07065519223175344	0.8419165016330714	402	7	394	0.28423050439059305	111.98681872989367	male	CNorm	2yr
rh_R_PSL	-0.057801516038488675	-0.42182470066873684	4.5625229427094744	0.20147454264428735	-2.1719874687482617	0.02109206825118972	1.748160422245188	-0.3621452621847693	0.6731529750039829	5.054256857753574e-06	0.840327533313831	0.029856608130744162	0.9831722121075444	0.08043625271108706	0.7172434815553426	0.9954535514298979	8.817178735166149e-06	0.9852052019953103	0.03389902395980362	0.9997425302891322	0.08904563755783951	0.9488474738860334	402	7	394	0.28421460722411684	111.98055524630203	male	CNorm	2yr
rh_R_SFL	0.07775542717389462	-0.42050772219619165	4.730244460549613	0.8061115083563737	-2.272801861061134	-0.34048964578304514	1.8795150725921073	0.3540656259963467	0.6741145893233533	2.242496377551757e-06	0.4201785564550058	0.023038122850023057	0.7334878189678802	0.06017419742034452	0.7232897020605087	0.9954535514298979	8.06941408362638e-06	0.9675986472890509	0.02936549461869136	0.9858726533790799	0.07670091361325605	0.9488474738860334	402	7	394	0.2843193753242807	112.0218338777666	male	CNorm	2yr
rh_R_PCV	0.10090330914850555	1.2960951123358981	4.529653400198619	-0.8810260610768347	-2.5074270005820196	-0.6269112544306648	2.1380361957934917	0.34972969046809066	0.19494271868428215	5.908052595646487e-06	0.37830371456425693	0.012161369892518745	0.5307174095626254	0.03251380564062473	0.7265415693278733	0.9361274497001777	9.421652156934045e-06	0.9591514693049529	0.02641889623192059	0.9858726533790799	0.07065519223175344	0.9488474738860334	402	7	394	0.2814369219827376	110.88614726119862	male	CNorm	2yr
rh_R_STV	-0.010019319741394906	-0.7400592484424094	4.754736404030651	0.6821393219670775	-2.544387177347804	-1.019382775918171	2.1428220678073195	0.8868475297575144	0.4592640444326864	1.9870550468772083e-06	0.49515085842368256	0.010946966938957109	0.30802127999482065	0.03212738861732898	0.37516099417768334	0.9942411411470583	8.06941408362638e-06	0.9852052019953103	0.02641889623192059	0.9379982924278047	0.07065519223175344	0.9292023202881771	402	7	394	0.28528569676477566	112.40256452532164	male	CNorm	2yr
rh_R_7Pm	0.001809868552371838	0.8619024861308465	4.616579649414698	-0.8584477447962963	-2.2709946838451955	0.7657099829516298	1.9002854351126304	-0.7353639810931011	0.388741180807718	3.901163352796715e-06	0.39064527325760523	0.02314729977062274	0.44384888572703207	0.05739567167298321	0.4621178519391701	0.9853535794147648	8.069835049785204e-06	0.9591514693049529	0.029377683495345756	0.9856559811831163	0.07500806189754484	0.9292023202881771	402	7	394	0.28561370106811523	112.5317982208374	male	CNorm	2yr
rh_R_7m	0.02779094922586743	-0.11755831183139374	4.674039876807251	0.24626112027958935	-2.089215827907055	0.9579023388105398	1.7126700485712278	-0.7633347928806786	0.9064176381621677	2.9533194992479095e-06	0.8054801048046724	0.036688299273927194	0.3381120069976795	0.08677325832176244	0.44526375731019874	0.9954535514298979	8.06941408362638e-06	0.9852052019953103	0.03964526667809446	0.9417266307612487	0.09547695900449242	0.9292023202881771	402	7	394	0.284940502069143	112.26655781524235	male	CNorm	2yr
rh_R_POS1	0.0685485520641593	-0.5678363646359273	4.278289882238608	0.8375529766552358	-2.2444805452549725	-1.2628172041897443	1.8089916573451472	1.3071316766268182	0.5701460849352596	1.883346525581714e-05	0.4022818119044129	0.02480149928229659	0.20665488039901436	0.07045229945114419	0.19116799477629465	0.9942411411470583	2.1388706552511274e-05	0.9591514693049529	0.030331563311457314	0.9123808373514719	0.08292072916923289	0.8419165016330714	402	7	394	0.2840991510795192	111.93506552533057	male	CNorm	2yr
rh_R_23d	0.05796472546386974	-0.6495243409276691	4.314517762286898	0.8522061261524377	-2.0739551416522013	-0.2426741751561277	1.6362198784014326	0.5240480560591181	0.5159995185684612	1.5995167384734757e-05	0.39409969707368897	0.03808347715372374	0.808257814750185	0.1017935775482615	0.6002451157937255	0.9942411411470583	1.87386750591391e-05	0.9591514693049529	0.041030412885857126	0.9884774626336722	0.10833772586644047	0.9292023202881771	402	7	394	0.2844991378153526	112.0926602992489	male	CNorm	2yr
rh_R_v23ab	0.03473696704085903	-0.24418986413359936	4.552418812255489	0.4073580035770445	-2.3682990272065325	-0.45772224040455445	1.9757216211129172	0.4996442989344695	0.8070837767495391	5.3032629098515745e-06	0.6837450670251694	0.017870086149978502	0.647152007508979	0.04818631474873406	0.6173255597439692	0.9954535514298979	8.929214759843117e-06	0.9852052019953103	0.027316715031564433	0.9858726533790799	0.0715057890365631	0.9292023202881771	402	7	394	0.2859307600979018	112.65671947857332	male	CNorm	2yr
rh_R_d23ab	0.005303712526061759	-2.022507280006771	4.732197217222372	2.1072968779822157	-2.1216170967194414	-1.1367846934136039	1.7487265704606736	1.0793411538550683	0.043123972275133815	2.2210246012529945e-06	0.03509185381743027	0.03386990550179395	0.2556283036527842	0.08033829486407607	0.2804356733606421	0.5758358307670209	8.06941408362638e-06	0.4380431407555089	0.03715425997469518	0.9123808373514719	0.08904563755783951	0.8530900315676676	402	7	394	0.2826672289780144	111.37088821733768	male	CNorm	2yr
rh_R_31pv	0.020130361067660037	-1.1016391722683387	4.622986214336425	1.1777782719680507	-2.1562936696772455	-0.11705805337018829	1.7643093959953613	0.26941183231345167	0.270618571209261	3.7825486962273113e-06	0.23888501302058407	0.031060741264325377	0.9068140497043294	0.077679902903902	0.7876127818040075	0.9514014356393931	8.069835049785204e-06	0.847807595229916	0.03460831124428377	0.9944827195860506	0.08787047719086852	0.9488474738860334	402	7	394	0.28510162504375464	112.33004026723933	male	CNorm	2yr
rh_R_5m	0.02963635928106838	0.18844215393397995	4.159481894660593	0.0018862569302006802	-2.619570257329752	-1.5741770250017002	2.209142264255503	1.8016847731334042	0.8505300575009352	3.1897030248204064e-05	0.9984949856101504	0.008804063529603624	0.11544652930105014	0.0271647472135804	0.07159501510723408	0.9954535514298979	3.4059392036588977e-05	0.9984949856101504	0.02641889623192059	0.9123808373514719	0.07065519223175344	0.8419165016330714	402	7	394	0.282689156029369	111.37952747557141	male	CNorm	2yr
rh_R_5mv	0.0029419576446620826	1.283338630119577	4.140220020208567	-1.2551621815003722	-2.6345857452002983	-1.2339946943529203	2.241205137485904	1.402933457456048	0.19937346435439296	3.469728645883673e-05	0.2094198912119023	0.008424002384844908	0.2172048812927052	0.025012790232249314	0.16063668275882115	0.9361274497001777	3.630178525462109e-05	0.8103623252205443	0.02641889623192059	0.9123808373514719	0.07065519223175344	0.8419165016330714	402	7	394	0.2828367754277201	111.43768951852172	male	CNorm	2yr
rh_R_23c	0.040818051945607906	1.1145103626925836	4.348679092700486	-0.935949627415461	-2.630497516821042	-0.27635909292504157	2.2879653180109787	0.341454649330674	0.26506030132355685	1.3695994868982204e-05	0.3492991236956783	0.008525999247424016	0.7822722727680829	0.022139540915642842	0.7327613401051036	0.9514014356393931	1.649300209297542e-05	0.9162774114335908	0.02641889623192059	0.9858726533790799	0.07065519223175344	0.9488474738860334	402	7	394	0.28494975306998077	112.27020270957243	male	CNorm	2yr
rh_R_5L	-0.03510377596156066	1.309278802246887	4.451032541706942	-1.4472852955788913	-2.47745050663141	-0.34630426495811173	2.077387885421105	-0.159451644303719	0.19043992738417137	8.545838922111123e-06	0.14781703574188806	0.013232475992335456	0.7291140637225161	0.037765773415190204	0.8733130530647557	0.9361274497001777	1.2037329532312165e-05	0.7620536278232963	0.02641889623192059	0.9858726533790799	0.07065519223175344	0.9630903402614178	402	7	394	0.28190275977905127	111.0696873529462	male	CNorm	2yr
rh_R_24dd	0.09763605073166352	-0.2317210245890284	4.735031782707415	0.638057052821929	-2.287497552831715	0.7310632247110216	1.9293455599909	-0.6732306021850227	0.8167547005256536	2.190207742194789e-06	0.5234365418927933	0.022166798111160117	0.46474053564124373	0.053687977270620295	0.5008005951849963	0.9954535514298979	8.06941408362638e-06	0.9852052019953103	0.02896888417415149	0.9858726533790799	0.07362187792911663	0.9292023202881771	402	7	394	0.2832055726516325	111.5829956247432	male	CNorm	2yr
rh_R_24dv	-0.006416851450463919	0.16675532791092554	4.385279918327265	-0.21808862381379474	-2.650390213784193	-0.4833572660727128	2.284120469215768	0.6383710326990182	0.8675625695842002	1.1583672265485766e-05	0.8273600609626457	0.008039885247457117	0.6288420853869294	0.022364451911677668	0.5232321827477477	0.9954535514298979	1.466795745838509e-05	0.9852052019953103	0.02641889623192059	0.9858726533790799	0.07065519223175344	0.9292023202881771	402	7	394	0.28576818236246515	112.59266385081126	male	CNorm	2yr
rh_R_7AL	-0.052101495025812836	1.1045285030192191	4.375943312832242	-1.3421837282508848	-2.465443061774824	-0.17577983859761917	2.051548471824602	-0.18565281760072916	0.26936394630411664	1.2090843637367162e-05	0.17953643107614192	0.013684392240413129	0.8604669094662779	0.04021356431918686	0.8527170310515253	0.9514014356393931	1.5040843287721349e-05	0.7830384102357033	0.02641889623192059	0.9944827195860506	0.07065519223175344	0.9630903402614178	402	7	394	0.28282323462975756	111.43235444412447	male	CNorm	2yr
rh_R_SCEF	0.010776348011766267	-1.0489420483655951	4.713027593584138	1.136824190408024	-2.4600985846835792	-0.36280928092839915	2.064548308188588	0.41963620379862177	0.2942047912971393	2.4406313226577205e-06	0.25561178861979816	0.01388988557516497	0.7167473584348923	0.038965758564680986	0.6747512363407804	0.9681536561891958	8.06941408362638e-06	0.8647800699099712	0.02641889623192059	0.9858726533790799	0.07065519223175344	0.9292023202881771	402	7	394	0.285495360064976	112.48517186560053	male	CNorm	2yr
rh_R_6ma	-0.07052319854449808	1.2574978866370567	4.233833660591349	-1.549290670115009	-2.3117796590596487	1.1487266784897308	1.9088798808994216	-1.1736334815186802	0.20857340381598422	2.297409015447717e-05	0.12131186155817592	0.020789828918884232	0.2506687014597616	0.05627758897786032	0.2405418643289351	0.9361274497001777	2.5668582209631897e-05	0.6861702169384325	0.0279465475099622	0.9123808373514719	0.07439024387885637	0.8419165016330714	402	7	394	0.2836806505068858	111.77017629971299	male	CNorm	2yr
rh_R_7Am	0.060086734502654664	-0.19442553672969926	4.563302765975707	0.3813530436364354	-2.340800671931927	0.036665577329542655	1.9640082246609878	0.029779036427789347	0.8458426959986716	5.03551152348116e-06	0.7029412988275087	0.01924243738411307	0.9707516554889231	0.049529138117770766	0.9762432778585031	0.9954535514298979	8.817178735166149e-06	0.9852052019953103	0.027316715031564433	0.997120817837375	0.07215317358229141	0.990943411381881	402	7	394	0.28591512809271125	112.65056046852823	male	CNorm	2yr
rh_R_7PL	0.06479112953852167	0.027965715428912203	4.5342864604133055	0.3291044405217281	-2.47498935057892	-0.7199073287346823	2.063356850162346	0.6300800596558308	0.9776894955698558	5.779854260365688e-06	0.7420767479836659	0.013324014875413279	0.4715820553936848	0.03907873641491712	0.5286422052452551	0.9954535514298979	9.332246586402838e-06	0.9852052019953103	0.02641889623192059	0.9858726533790799	0.07065519223175344	0.9292023202881771	402	7	394	0.28430656458402975	112.01678644610772	male	CNorm	2yr
rh_R_7PC	0.009399873882235421	1.3280519340390622	4.738469674579235	-1.3895124651531554	-2.5762998734959024	0.6897364714324477	2.1940549877438236	-0.8038832208442694	0.18416095076670425	2.1533824651708553e-06	0.1646769731361628	0.009986399603721175	0.49035992586309074	0.028231456687361205	0.42146442134064777	0.9361274497001777	8.06941408362638e-06	0.7620536278232963	0.02641889623192059	0.9858726533790799	0.07065519223175344	0.9292023202881771	402	7	394	0.28492728264234524	112.26134936108403	male	CNorm	2yr
rh_R_LIPv	0.011033316438219093	0.580364794373533	4.884043309398242	-0.6438507288961778	-2.439419548761968	0.4540663590109195	2.121491539524388	-0.7942911125786716	0.5616686411327149	1.039322306838419e-06	0.5196722345602653	0.014710877867586153	0.6497810655203563	0.033880459171928924	0.4270259767351918	0.9942411411470583	8.06941408362638e-06	0.9852052019953103	0.02641889623192059	0.9858726533790799	0.07065519223175344	0.9292023202881771	402	7	394	0.2843733802210267	112.04311180708453	male	CNorm	2yr
rh_R_VIP	0.04647171909341102	0.9178291021004316	4.521358900513603	-0.7022981195914848	-2.638647419887305	0.030835012319379334	2.2928617135962246	0.2944099007383013	0.3587083437343722	6.144391000033027e-06	0.48249326571199114	0.008323750096847838	0.9754011178945461	0.021855967664643667	0.7684447022976608	0.9853535794147648	9.538852636475586e-06	0.9852052019953103	0.02641889623192059	0.997120817837375	0.07065519223175344	0.9488474738860334	402	7	394	0.2832480473518019	111.59973065660996	male	CNorm	2yr
rh_R_MIP	0.03887058684664482	0.2763203750797185	4.3648606202882485	-0.08360282871923132	-2.6170113923398746	-1.1753678993651375	2.2465885171186715	1.200619985569183	0.7823020078463769	1.272038390745965e-05	0.9333722178199323	0.008870338075410135	0.23984756036021693	0.0246663367100747	0.2298986449029462	0.9954535514298979	1.566251351870882e-05	0.9852052019953103	0.02641889623192059	0.9123808373514719	0.07065519223175344	0.8419165016330714	402	7	394	0.28504112567909423	112.30620351756315	male	CNorm	2yr
rh_R_1	0.0031501768229524937	0.7244422051841618	4.609792928806663	-0.7560306953376091	-2.48297248252803	0.096689625129427	2.1215749131509107	-0.26284358012892745	0.46879429686061813	4.03070236783909e-06	0.4496307922241707	0.013029115202597046	0.9229728791723297	0.03387345091465969	0.7926711440617438	0.9942411411470583	8.186578809244333e-06	0.9852052019953103	0.02641889623192059	0.9944827195860506	0.07065519223175344	0.9488474738860334	402	7	394	0.28565393274830625	112.54764950283266	male	CNorm	2yr
rh_R_2	0.018630399677686052	2.255282160555608	4.785731645531263	-2.3321149328361304	-2.6825949985169686	0.7304898962939036	2.3560520842518926	-1.137255209380141	0.024115623655024905	1.7036556433876216e-06	0.019694645681240033	0.007305340017849807	0.46509078668196946	0.018470327737989758	0.25543161316625906	0.4594660927957377	8.06941408362638e-06	0.3922304155944708	0.02641889623192059	0.9858726533790799	0.07065519223175344	0.8419165016330714	402	7	394	0.2811480237206309	110.7723213459286	male	CNorm	2yr
rh_R_3a	-0.04543921264543736	0.4746724537813975	4.465469842858274	-0.5363674585779343	-2.5531777500319417	-0.46334594662702827	2.2019523232657376	0.5573702807526811	0.6350204548405343	7.989322599430312e-06	0.591704616866078	0.010674500496200664	0.6431164167479438	0.027668676413627708	0.5772744663726794	0.9954535514298979	1.1386357405487297e-05	0.9852052019953103	0.02641889623192059	0.9858726533790799	0.07065519223175344	0.9292023202881771	402	7	394	0.28573481945972656	112.57951886713224	male	CNorm	2yr
rh_R_6d	0.013835010895744713	0.0529187465567888	4.5590791025605	0.03656465350674466	-2.4170626281389587	0.5379934911793225	2.0139443153378065	-0.7234370483883514	0.9577966477312079	5.137841782461845e-06	0.9708321270880371	0.015646324805381844	0.5905815421583693	0.04401538015504598	0.4694114166540686	0.9954535514298979	8.844901057102218e-06	0.9852052019953103	0.02641889623192059	0.9858726533790799	0.07065519223175344	0.9292023202881771	402	7	394	0.2853244391303409	112.4178290173543	male	CNorm	2yr
rh_R_6mp	-0.001862786610629102	1.6193971094808302	3.546105794389686	-1.574538891841663	-2.1068999202659477	0.22317414568922586	1.6478389839813274	-0.4455052677651597	0.10536184837423168	0.0003909692118534849	0.11536291760095847	0.035126255538871304	0.8233999732572762	0.09938571694076957	0.6559546537918446	0.7337342292807755	0.0003931412630304487	0.6861702169384325	0.03841602569507979	0.9944827195860506	0.10644269092472955	0.9292023202881771	402	7	394	0.2838212733485788	111.82558169934006	male	CNorm	2yr
rh_R_6v	0.004870075852218248	0.4695026005684504	3.544196728923057	-0.3777653313427772	-2.34724861708916	-0.2600643266484687	1.9658365252301844	0.2805763942424384	0.6387104264395841	0.00039381127653007227	0.7056049301620428	0.018912630446760004	0.7948141545744312	0.049317497160803865	0.7790353236794283	0.9954535514298979	0.00039490216649275945	0.9852052019953103	0.027316715031564433	0.9858726533790799	0.07215317358229141	0.9488474738860334	402	7	394	0.28614246900688184	112.74013278871143	male	CNorm	2yr
rh_R_p24pr	-0.037773991958049154	2.4559999940441153	4.150602964076041	-2.7453684057331658	-2.5616477300232847	1.380788061628612	2.2260618423455374	-1.2415939919431525	0.01404931597607818	3.3160055297163374e-05	0.006044300282945206	0.010417692509461146	0.16734413527147163	0.026010039370686938	0.2143863996073676	0.38294480043165796	3.520217013951068e-05	0.36467278373769413	0.02641889623192059	0.9123808373514719	0.07065519223175344	0.8419165016330714	402	7	394	0.2794675537972294	110.11021619610838	male	CNorm	2yr
rh_R_33pr	0.1294854434033732	0.5376590091466655	4.475611145472135	-0.08059158025304335	-2.386132521709007	-0.5162097901396293	2.0116754466736855	0.9224354372519418	0.5908124833901909	7.619304892884359e-06	0.9357667624092368	0.017026614288369983	0.605707893281499	0.04425416050552444	0.3563014924366752	0.9954535514298979	1.0991087469893672e-05	0.9852052019953103	0.02693684630333249	0.9858726533790799	0.07065519223175344	0.9292023202881771	402	7	394	0.27913809638473913	109.98040997558721	male	CNorm	2yr
rh_R_a24pr	0.03381305192369355	0.30173679920249846	4.6176957404289745	-0.1892472064986471	-2.463903809136389	-1.297590926349473	2.0925505801408986	1.2035849413585313	0.7628527132541005	3.8802461393980795e-06	0.8498990706412728	0.013743298882577876	0.19442794176991085	0.03638929209402523	0.22875004265618315	0.9954535514298979	8.069835049785204e-06	0.9852052019953103	0.02641889623192059	0.9123808373514719	0.07065519223175344	0.8419165016330714	402	7	394	0.28501337193251736	112.29526854141184	male	CNorm	2yr
rh_R_p32pr	0.050725415665792445	0.7064794523550284	4.700152149391291	-0.33977293632562733	-2.4689707079502137	-1.57531036957796	2.076739322237056	1.8516365980774372	0.47989002645386414	2.5996772706816635e-06	0.7340275303502315	0.013550230981599663	0.1151848216061568	0.03782562521648338	0.06407802395802953	0.9942411411470583	8.06941408362638e-06	0.9852052019953103	0.02641889623192059	0.9123808373514719	0.07065519223175344	0.8419165016330714	402	7	394	0.2804201710491088	110.48554739334887	male	CNorm	2yr
rh_R_a24	-0.005395419451268771	0.03335657415481645	4.633026768430105	-0.08168359535035721	-2.4981169011371853	-0.20722589969418975	2.1204063166902016	0.2950778586590529	0.9733902391794337	3.603579226536089e-06	0.9348983237754307	0.012485501293057559	0.8358334412663795	0.033971794463972756	0.7679344032959772	0.9954535514298979	8.069835049785204e-06	0.9852052019953103	0.02641889623192059	0.9944827195860506	0.07065519223175344	0.9488474738860334	402	7	394	0.28625347148253655	112.7838677641194	male	CNorm	2yr
rh_R_d32	-0.019722952347255632	0.7572514032140484	4.72692372321816	-0.8970037388562504	-2.3644460838794945	0.34020742990018266	2.0146400479404787	-0.14063153505258755	0.4488992594831962	2.2794684233604103e-06	0.3697169219487392	0.018057055479924283	0.7337003233055972	0.04394237809887612	0.8881610344354065	0.9942411411470583	8.06941408362638e-06	0.9559823267531684	0.027316715031564433	0.9858726533790799	0.07065519223175344	0.9630903402614178	402	7	394	0.2847050562778632	112.17379217347809	male	CNorm	2yr
rh_R_8BM	0.0073756998020463906	-0.3529951039300728	4.645537155065398	0.36860882876456014	-2.3998967598653893	0.6689563206580685	1.988047420887817	-0.49416555554437314	0.7240921110717684	3.3919271653707013e-06	0.7124193138968165	0.01639969645073812	0.5035233414749732	0.046806445617603644	0.6211892633944838	0.9954535514298979	8.06941408362638e-06	0.9852052019953103	0.026862851199851576	0.9858726533790799	0.0715057890365631	0.9292023202881771	402	7	394	0.2856896483597817	112.56172145375399	male	CNorm	2yr
rh_R_p32	0.026572933878236157	-1.3490073203445125	4.910480704643832	1.6314066060844732	-2.160970058847308	-0.8378203500189886	1.7505224685446426	0.6979999085176519	0.17733461480918933	9.085339621500126e-07	0.10280455190121594	0.030697652343366164	0.4021316077765774	0.08002820056373859	0.48517725127660316	0.9361274497001777	8.06941408362638e-06	0.6861702169384325	0.03440418002569211	0.9856559811831163	0.08904563755783951	0.9292023202881771	402	7	394	0.2829285655125817	111.4738548119572	male	CNorm	2yr
rh_R_10r	0.014031861407771172	-0.35433484859026315	4.815708193191602	0.49122783140336074	-2.579174812505021	-0.25246572298897024	2.2080554217480013	0.4751986128317986	0.7230879542882973	1.466787422271436e-06	0.6232653164862735	0.009903665456183843	0.8006811052305235	0.027240409996684787	0.6346454157348932	0.9954535514298979	8.06941408362638e-06	0.9852052019953103	0.02641889623192059	0.9858726533790799	0.07065519223175344	0.9292023202881771	402	7	394	0.28514921295553924	112.34878990448247	male	CNorm	2yr
rh_R_47m	-0.028368155824662122	-0.29557428220044146	4.619327983171556	0.18214024496450304	-2.5502850030640096	0.329539472048276	2.16147598753635	-0.19308102973990957	0.7675552163401943	3.849848938203158e-06	0.8554726660274854	0.010763488884932474	0.7417479640928331	0.030658589882052462	0.8468955091812909	0.9954535514298979	8.069835049785204e-06	0.9852052019953103	0.02641889623192059	0.9858726533790799	0.07065519223175344	0.9630903402614178	402	7	394	0.28603602987322135	112.6981957700492	male	CNorm	2yr
rh_R_8Av	-0.04624081285803228	-0.22366690454647584	4.439954964221224	0.051904465998159385	-2.054270632640724	0.7530533146845512	1.6621085646713598	-0.7440283566645037	0.8230164998818271	8.99777050396094e-06	0.9586048157227953	0.039949505444989	0.4514178768798488	0.09649100862689562	0.456859320062014	0.9954535514298979	1.2337851978916137e-05	0.9852052019953103	0.042713413718917174	0.9856559811831163	0.1039575747706435	0.9292023202881771	402	7	394	0.28575552842363977	112.58767819891408	male	CNorm	2yr
rh_R_8Ad	0.04887769177046157	0.15005087408581474	4.638640119420406	0.20107262048396876	-2.4975117233873507	-1.4961573438952152	2.154265163004557	1.4647644532770145	0.8807244778620135	3.5070912781293735e-06	0.8406417904489365	0.012506832962020624	0.1346126574428131	0.031219383212275187	0.14298519321853792	0.9954535514298979	8.069835049785204e-06	0.9852052019953103	0.02641889623192059	0.9123808373514719	0.07065519223175344	0.8419165016330714	402	7	394	0.28365390223876374	111.75963748207293	male	CNorm	2yr
rh_R_9m	-0.05022332639545644	-1.4062811244638957	4.599630377973236	1.4158233264772944	-2.378414181403817	-1.1091173579520064	2.022697428497927	1.3239827438678293	0.1596406628487701	4.2324123460948025e-06	0.15682723815449962	0.01738728367957983	0.2673795576814053	0.043104352189679035	0.18550877576854508	0.8625361186754444	8.281801455601723e-06	0.7620536278232963	0.02703870720917541	0.9123808373514719	0.07065519223175344	0.8419165016330714	402	7	394	0.2843368400664969	112.02871498619979	male	CNorm	2yr
rh_R_8BL	-0.049207609470008615	-0.48443441798258857	4.657331988239224	0.31339962339385197	-2.4881374342040044	0.8835696455496893	2.074800129095864	-0.7658840314696139	0.6280775970773433	3.2033365516375833e-06	0.753977070309583	0.012841409804425346	0.37692857100466426	0.038005062624946226	0.44374530821737124	0.9954535514298979	8.06941408362638e-06	0.9852052019953103	0.02641889623192059	0.9856559811831163	0.07065519223175344	0.9292023202881771	402	7	394	0.28530596840205774	112.41055155041076	male	CNorm	2yr
rh_R_9p	-0.06117186449931019	-1.9744215009454282	4.796594533752529	1.798614353066466	-2.7268233407877074	-0.27185146775068275	2.3159660911351114	0.5770457323206675	0.04833383522551525	1.6138581101999385e-06	0.07207970532642165	0.006394726532518662	0.7857362293549027	0.02056012019172507	0.5639085623176998	0.583228278387884	8.06941408362638e-06	0.640880361181397	0.02641889623192059	0.9858726533790799	0.07065519223175344	0.9292023202881771	402	7	394	0.2819533139312238	111.08960568890215	male	CNorm	2yr
rh_R_10d	-0.055650073250255915	-0.6771613918189455	4.619163473415935	0.646404634859527	-2.458431884470654	-0.7788723403168772	2.1029485463207265	0.8333752985197851	0.4983035607288091	3.852902223853587e-06	0.5180173395592815	0.013954524547443954	0.4360549188591808	0.03547026752388264	0.4046331013721828	0.9942411411470583	8.069835049785204e-06	0.9852052019953103	0.02641889623192059	0.9856559811831163	0.07065519223175344	0.9292023202881771	402	7	394	0.2857246151110464	112.57549835375228	male	CNorm	2yr
rh_R_8C	-0.10029334143432675	-0.19172154473403588	4.205899750348852	-0.17364578004864692	-2.209454091274792	0.6047817742489618	1.7956235538605738	-0.7927053263469155	0.8479603287879698	2.6004549354686186e-05	0.8621438512526436	0.02714307224544311	0.5453240051805172	0.07255440727741906	0.42794952633342154	0.9954535514298979	2.8511569127051698e-05	0.9852052019953103	0.03228896206874764	0.9858726533790799	0.0845368263228726	0.9292023202881771	402	7	394	0.28386397733958585	111.84240707179683	male	CNorm	2yr
rh_R_44	-0.04465424832480747	0.6990140494936249	4.416330518534579	-0.7391114063442253	-2.2795628222193227	-2.1369027687582083	1.9260522982270807	2.063435264230658	0.4845432507217514	1.0039054489080968e-05	0.45983935115428065	0.022633630054144968	0.032605900768479454	0.05409784400316305	0.039071292399887714	0.9942411411470583	1.3311859798708096e-05	0.9852052019953103	0.029054518012767653	0.9123808373514719	0.07362187792911663	0.8419165016330714	402	7	394	0.2817996137531848	111.0290478187548	male	CNorm	2yr
rh_R_45	-0.05935905558843483	1.65281579916806	4.340696905933987	-1.9056720201009796	-2.6711751271579773	0.3173126055229713	2.3014659135863895	-0.3176835685527329	0.09836835764739224	1.4203152650809517e-05	0.056692771642301	0.007558620006043524	0.751006413401511	0.021365309942536853	0.7507249764266997	0.7337342292807755	1.6968783034960546e-05	0.540073245645078	0.02641889623192059	0.9858726533790799	0.07065519223175344	0.9488474738860334	402	7	394	0.282449251978345	111.28500527946792	male	CNorm	2yr
rh_R_47l	0.00045907746903477457	0.14839908188056214	4.669536562868295	0.025367192427977872	-2.5815681766670533	-0.5167593847570363	2.2054113632288224	0.6198098230554128	0.8820278246031817	3.018799697085984e-06	0.9797620793323527	0.009835256296636197	0.6053241355596444	0.027425241381372853	0.5353830007187593	0.9954535514298979	8.06941408362638e-06	0.9852052019953103	0.02641889623192059	0.9858726533790799	0.07065519223175344	0.9292023202881771	402	7	394	0.2855599484585607	112.51061969267293	male	CNorm	2yr
rh_R_a47r	-0.08362108471350276	1.6799657450606247	4.268951178397346	-1.9982258644728772	-2.7848732849338416	-0.11900958428597251	2.434171159586875	0.16427634673205754	0.0929639807156928	1.9639424508874314e-05	0.04569217866088787	0.005354864501195694	0.905267762586869	0.01492593527430099	0.8695136012906808	0.7337342292807755	2.2217098975664068e-05	0.5012293537951942	0.02641889623192059	0.9944827195860506	0.07065519223175344	0.9630903402614178	402	7	394	0.2816354688253877	110.96437471720274	male	CNorm	2yr
rh_R_6r	0.013747502293611949	0.160260139002085	4.678266186139198	-0.08101683314692865	-2.448881280178716	0.12533828963995938	2.0702993965792102	-0.21836605041499818	0.8726761574389602	2.8931081860348585e-06	0.9354285655951042	0.014330067226450329	0.9002557404300568	0.03842431606799632	0.8271439151027673	0.9954535514298979	8.06941408362638e-06	0.9852052019953103	0.02641889623192059	0.9944827195860506	0.07065519223175344	0.9505590389434976	402	7	394	0.2862604572979602	112.78662017539631	male	CNorm	2yr
rh_R_IFJa	-0.022160330448763674	-0.14120077125745453	4.732999863929773	-0.032012145515528244	-2.490098885672987	1.1248339214237815	2.0909788216145504	-0.9946180599987251	0.8877113368053142	2.212256373732389e-06	0.9744623651415617	0.012770755792267196	0.26065941719153396	0.036529962493966936	0.31992206042124316	0.9954535514298979	8.06941408362638e-06	0.9852052019953103	0.02641889623192059	0.9123808373514719	0.07065519223175344	0.9198117872974599	402	7	394	0.28533078584327254	112.42032962224938	male	CNorm	2yr
rh_R_IFJp	0.032004846176547995	0.44244438372070316	4.780688426410767	-0.22357092621464245	-2.4123976463066543	-0.09656412695698124	2.082103125431703	-0.2432000881380331	0.6581676675734986	1.746959333790453e-06	0.82309118855078	0.015847986482762377	0.9230725458571035	0.037333051132977975	0.8078503985870173	0.9954535514298979	8.06941408362638e-06	0.9852052019953103	0.02641889623192059	0.9944827195860506	0.07065519223175344	0.9488474738860334	402	7	394	0.2847375132245606	112.18658021047688	male	CNorm	2yr
rh_R_IFSp	0.029946864587757138	0.11670751951736433	4.668029624290583	0.015086628029287643	-2.515237248278922	0.8532208637833401	2.1120583891395697	-0.44151149719590277	0.9070918312882692	3.0410206028435213e-06	0.9879630690362319	0.011895230667696873	0.39353683542992657	0.0346814414554253	0.6588427399689851	0.9954535514298979	8.06941408362638e-06	0.9906998088396564	0.02641889623192059	0.9856559811831163	0.07065519223175344	0.9292023202881771	402	7	394	0.28390301318064387	111.85778719317368	male	CNorm	2yr
rh_R_IFSa	-0.05952970551378278	-1.2436193869292895	4.6493879589759315	1.1016936742988015	-2.288371206979594	1.284006756756518	1.8505752913871394	-1.2729921491839222	0.21363967753056	3.329214730106851e-06	0.2705948679597133	0.02211591294224501	0.19913959126872227	0.06423067710072335	0.2030208277454073	0.9361274497001777	8.06941408362638e-06	0.8786638183412755	0.02896888417415149	0.9123808373514719	0.0792001159326948	0.8419165016330714	402	7	394	0.2838289305929698	111.82859865363011	male	CNorm	2yr
rh_R_p9-46v	-0.005385011957790361	-0.18521047176067407	4.597893403169721	0.2801054026351852	-2.516285060837494	-0.4236345214169892	2.1337767176085736	0.2950267996086952	0.853063955910498	4.267842428918769e-06	0.7793966398537022	0.011859921529943574	0.671832375003031	0.03286106262132441	0.7679734072693337	0.9954535514298979	8.290777040754784e-06	0.9852052019953103	0.02641889623192059	0.9858726533790799	0.07065519223175344	0.9488474738860334	402	7	394	0.28596522906834704	112.67030025292874	male	CNorm	2yr
rh_R_46	-0.05483264504964408	-1.2513870861498861	4.763782771393926	1.1585342093972326	-2.255643649008634	0.623264009414271	1.8385948175121938	-0.6282040367948408	0.21079328648182183	1.8999704173891538e-06	0.2466460995950578	0.024092957285404604	0.533111044556448	0.06597480411328814	0.5298702861818985	0.9361274497001777	8.06941408362638e-06	0.8547558246030452	0.0300746570252292	0.9858726533790799	0.07934511325252594	0.9292023202881771	402	7	394	0.28505990321420793	112.31360186639793	male	CNorm	2yr
rh_R_a9-46v	-0.04383655689976472	0.2850977758835174	4.353033594973223	-0.3973639549086588	-2.4190054552604985	0.1388232285170112	2.0364522664292872	-0.13321501428114393	0.7755692339642797	1.3426656565308867e-05	0.6910990918846083	0.015563006809183471	0.8895898380125956	0.04170496164455256	0.8940233369991041	0.9954535514298979	1.63651504264034e-05	0.9852052019953103	0.02641889623192059	0.9944827195860506	0.07065519223175344	0.9630903402614178	402	7	394	0.28623099082858033	112.77501038646065	male	CNorm	2yr
rh_R_9-46d	-0.05669974862553393	-0.4511865681948948	4.54845069880414	0.3742731508849135	-2.4184467826222082	-1.1792452918762293	2.041221101534785	1.1089316657798118	0.6518550895025708	5.404230005965031e-06	0.7082011053759643	0.01558692536071596	0.23830051580281142	0.04122885519244793	0.26745966212100336	0.9954535514298979	8.991850845498086e-06	0.9852052019953103	0.02641889623192059	0.9123808373514719	0.07065519223175344	0.8419165016330714	402	7	394	0.2852026579127449	112.36984721762147	male	CNorm	2yr
rh_R_9a	-0.0339053768311841	-2.1591027774224716	5.118439758951003	2.2261486458570032	-2.774038590369856	-0.20855349204431575	2.4203706438403927	0.5704647737884772	0.030842194236679152	3.0807360489935335e-07	0.026004226448252208	0.005536511023188863	0.8347968200924079	0.01550469458505721	0.5683625076725048	0.5316606816037073	8.06941408362638e-06	0.3922304155944708	0.02641889623192059	0.9944827195860506	0.07065519223175344	0.9292023202881771	402	7	394	0.2822579082400271	111.20961584657067	male	CNorm	2yr
rh_R_10v	-0.02843396535581572	-2.0266198178356896	4.935931286806934	2.092946630772533	-2.6634109273158395	-0.8359110026209737	2.3253215361650423	1.0252083241611014	0.04270130823044974	7.976919081816149e-07	0.03635391896844716	0.007735288779389353	0.40320497219204376	0.02005477355959206	0.3052649013602141	0.5758358307670209	8.06941408362638e-06	0.43867062221926245	0.02641889623192059	0.9856559811831163	0.07065519223175344	0.9132718536561778	402	7	394	0.2826887645293946	111.37937322458147	male	CNorm	2yr
rh_R_a10p	-0.11733200364828056	0.008108357458549256	4.319227430525416	-0.38770835906618395	-2.1419210513955766	-0.3314382136265379	1.7753215640438202	0.09597481817776116	0.9935305376600608	1.5657636011046962e-05	0.6982318691107977	0.03219983554716555	0.740313504173649	0.07584480680131758	0.9235405724032233	0.9954535514298979	1.842769519589375e-05	0.9852052019953103	0.03553762337827417	0.9858726533790799	0.08633905679898417	0.9663009438501786	402	7	394	0.28301229558226615	111.50684445941286	male	CNorm	2yr
rh_R_10pp	-0.03420045308018544	-1.500082060096946	4.69517320029261	1.5726002687479077	-2.4709132502003857	-2.2341044633585683	2.131455628159168	1.9866757193921476	0.13359314739300313	2.663809209656357e-06	0.11581140541967354	0.013476850675398734	0.02547620040705072	0.03305162422441345	0.04695834420184511	0.8112688206528522	8.06941408362638e-06	0.6861702169384325	0.02641889623192059	0.9123808373514719	0.07065519223175344	0.8419165016330714	402	7	394	0.2805584438175727	110.54002686412366	male	CNorm	2yr
rh_R_11l	-0.0759543095391453	-0.5127561385940282	4.187227707267618	0.2982849654007587	-2.654914173642936	-1.4401821264167978	2.330346957769378	1.670217464613071	0.6081219147402606	2.8238248534974772e-05	0.7654856781745474	0.007932858912110758	0.14981587863198814	0.01978782078000246	0.09487634583956643	0.9954535514298979	3.0510607947314318e-05	0.9852052019953103	0.02641889623192059	0.9123808373514719	0.07065519223175344	0.8419165016330714	402	7	394	0.28353751111641073	111.71377937986583	male	CNorm	2yr
rh_R_13l	-0.012340577849749476	1.1439087633730531	4.432654581812328	-1.0358682501616925	-2.6309778093344027	-0.9679608740996205	2.2665414856786636	0.9148563257072881	0.25266147633777525	9.30799226514312e-06	0.30026361156997894	0.008513959497136545	0.3330639104154979	0.023418250113953754	0.36026706055564683	0.9514014356393931	1.2619824719032994e-05	0.8909461261338718	0.02641889623192059	0.9417266307612487	0.07065519223175344	0.9292023202881771	402	7	394	0.2849457913529977	112.26864179308109	male	CNorm	2yr
rh_R_OFC	0.002393755552388427	-0.16792019807889477	4.3851892791355835	0.23513756887623571	-1.9751330354363206	-1.3286025620499673	1.5577283731703737	1.3636426533768975	0.8666460599813888	1.1588496776514187e-05	0.8141019602630061	0.04825305275671387	0.18397912634911462	0.11929765158651051	0.17268006087364407	0.9954535514298979	1.466795745838509e-05	0.9852052019953103	0.050630739414291075	0.9123808373514719	0.12516534706984914	0.8419165016330714	402	7	394	0.2850591894360374	112.31332063779877	male	CNorm	2yr
rh_R_47s	0.019209464971031102	-0.2154799931150595	4.776896121413284	0.4364011104711367	-2.247814692627018	0.5238303466756493	1.839632942926431	-0.5355948069669529	0.8293931088839908	1.78021677390819e-06	0.6625457334144373	0.024588008592735206	0.6003965442946746	0.06582214449873178	0.5922386185497868	0.9954535514298979	8.06941408362638e-06	0.9852052019953103	0.030331563311457314	0.9858726533790799	0.07934511325252594	0.9292023202881771	402	7	394	0.2853215725609509	112.41669958901466	male	CNorm	2yr
rh_R_LIPd	-0.04314525646641567	-0.7103727306623593	4.594946163435663	0.5816929264120645	-2.677779051878348	-1.4138778312998386	2.3065788850084745	1.145457057265659	0.47747302881598364	4.3286101124382716e-06	0.5607735369810635	0.007411208891234558	0.15739777601947313	0.021078307783631147	0.2520198743947234	0.9942411411470583	8.290777040754784e-06	0.9852052019953103	0.02641889623192059	0.9123808373514719	0.07065519223175344	0.8419165016330714	402	7	394	0.28354892424165673	111.71827615121273	male	CNorm	2yr
rh_R_6a	0.022087109733528218	1.774422528523755	4.284064910571824	-1.6733061180871704	-2.449572150586721	0.7514629391137376	2.056686245732497	-0.8395101062853408	0.07599328614870807	1.8350933613745682e-05	0.09426704866304396	0.014302605170765814	0.4523740968034887	0.039716416055335865	0.40118312037574533	0.7337342292807755	2.0955955735570778e-05	0.6824934323204382	0.02641889623192059	0.9856559811831163	0.07065519223175344	0.9292023202881771	402	7	394	0.2840167359193357	111.90259395221825	male	CNorm	2yr
rh_R_i6-8	-0.11992388567945544	0.428292773096557	4.117193416225646	-0.941489388778415	-2.6888524994207503	0.7890732140491171	2.359112254120813	-0.5105763968817387	0.6684379798242506	3.835142018861425e-05	0.34645412456348823	0.007169809217419477	0.43006921644010354	0.018318713514723868	0.6096477068716548	0.9954535514298979	3.9894293414592984e-05	0.9154481247589982	0.02641889623192059	0.9856559811831163	0.07065519223175344	0.9292023202881771	402	7	394	0.28101001334410275	110.71794525757649	male	CNorm	2yr
rh_R_s6-8	0.030754729546234393	-0.47577820594825204	4.836636636439959	0.7023924444209445	-2.0975582445345067	0.6284153923203449	1.6948764599258959	-0.5579774172933485	0.6342323980730532	1.3205450898651536e-06	0.48243445590318457	0.03594418692470161	0.5297318563223561	0.09009885896488289	0.5768598049720792	0.9954535514298979	8.06941408362638e-06	0.9852052019953103	0.039192155622716815	0.9858726533790799	0.09794530614200482	0.9292023202881771	402	7	394	0.2846827676606103	112.16501045828048	male	CNorm	2yr
rh_R_43	0.01850092291681579	1.0383327950530745	4.667853658859965	-1.0003336878777138	-2.665159699525947	-0.26427816647257635	2.2681416883838805	-0.06536039797745566	0.2991151456356541	3.043625548796018e-06	0.31714904941070565	0.007695176980196074	0.7915655830091877	0.023320572173595247	0.9478870544623298	0.9681536561891958	8.06941408362638e-06	0.8942677885702182	0.02641889623192059	0.9858726533790799	0.07065519223175344	0.9758185007235015	402	7	394	0.28443938996782436	112.06911964732281	male	CNorm	2yr
rh_R_OP4	0.028953926813489465	-0.5669240853123527	4.600434381691617	0.7035784814612748	-2.24624980275216	-0.46554469080373223	1.8543134730616546	0.40823988608644607	0.5707657596477138	4.2161082003506296e-06	0.48169531605150717	0.024688011857433117	0.6415414405953688	0.06369432569314515	0.6830975678831703	0.9942411411470583	8.281801455601723e-06	0.9852052019953103	0.030331563311457314	0.9858726533790799	0.0792001159326948	0.9292023202881771	402	7	394	0.2858375854119436	112.62000865230578	male	CNorm	2yr
rh_R_OP1	-0.019760490223309564	-0.6338461810883009	4.571622703722895	0.5807413548337416	-2.5861482808568006	-1.175054864588726	2.1888686119537817	1.2738060374138478	0.5261812113919335	4.839617592268347e-06	0.5614147853486615	0.00970551674897146	0.23997276656843736	0.028606391030194255	0.20273216498549707	0.9942411411470583	8.624907100442294e-06	0.9852052019953103	0.02641889623192059	0.9123808373514719	0.07065519223175344	0.8419165016330714	402	7	394	0.2849555759709745	112.27249693256394	male	CNorm	2yr
rh_R_OP2-3	-0.08452527023372519	-0.859317492905107	4.642974343181012	0.6434111495727214	-2.673971418875186	-1.6005897144950414	2.30716992640068	1.7034733265459847	0.390165375727469	3.434290115003088e-06	0.5199573506518406	0.007495883963072731	0.10946782185795377	0.021045348927458556	0.08847952555326215	0.9853535794147648	8.06941408362638e-06	0.9852052019953103	0.02641889623192059	0.9123808373514719	0.07065519223175344	0.8419165016330714	402	7	394	0.2827203354196218	111.391812155331	male	CNorm	2yr
rh_R_52	0.04166859942347617	-1.4287091747946792	4.368820140143772	1.7502879969504934	-2.170187072539354	-1.5951265342857335	1.7501450584935418	1.7046125790783566	0.15308783969227713	1.2491959273812082e-05	0.08006863103983988	0.02999267700913167	0.11068394295152763	0.08009328638868929	0.08826670375008099	0.8625361186754444	1.5486607044931416e-05	0.640880361181397	0.0339292158665802	0.9123808373514719	0.08904563755783951	0.8419165016330714	402	7	394	0.28223748166333473	111.20156777535387	male	CNorm	2yr
rh_R_RI	0.024427731550450867	-1.6996645402014772	4.62488288196231	1.9715941468366898	-2.4203562952112176	-1.353575000099923	2.017535874537478	1.5791177544744355	0.08919404288062538	3.748101232510183e-06	0.0486559559138147	0.01550530646658017	0.17587200726871666	0.043639621172790265	0.11430905002859218	0.7337342292807755	8.069835049785204e-06	0.5032416011657406	0.02641889623192059	0.9123808373514719	0.07065519223175344	0.8419165016330714	402	7	394	0.2821306825428511	111.15948892188334	male	CNorm	2yr
rh_R_PFcm	-0.0370938508593728	0.0440775273115412	4.676839752917259	-0.17870280407861516	-2.518319623478229	-0.8181305522631466	2.1512429751357063	0.9250782401910322	0.9648426059788677	2.9132973729965905e-06	0.8581710672931432	0.011791626282327274	0.41328264496540723	0.031457026628135196	0.35492521089216955	0.9954535514298979	8.06941408362638e-06	0.9852052019953103	0.02641889623192059	0.9856559811831163	0.07065519223175344	0.9292023202881771	402	7	394	0.28519897911081116	112.3683977696596	male	CNorm	2yr
rh_R_PoI2	0.008138650167722604	-0.5304076601596902	4.686964690135374	0.5641389700096165	-2.345735952169165	-1.1623526838525036	1.980082339376335	1.4584546915711956	0.5958293160922516	2.7728678469701257e-06	0.5726595584251306	0.018989554935734516	0.24509223463927177	0.04769427726745639	0.144715255091429	0.9954535514298979	8.06941408362638e-06	0.9852052019953103	0.027316715031564433	0.9123808373514719	0.0715057890365631	0.8419165016330714	402	7	394	0.2838899236630278	111.85262992323294	male	CNorm	2yr
rh_R_TA2	-0.007460985542725602	-0.25207555773353635	4.648563341071271	0.16829347763676875	-2.326484361398728	0.1826971590138178	1.9470506981512354	-0.4313265117011456	0.8009826621496017	3.342549799297821e-06	0.866352404775188	0.019992725793983243	0.8550356450219891	0.0515286568617279	0.666230975929045	0.9954535514298979	8.06941408362638e-06	0.9852052019953103	0.027518504705026366	0.9944827195860506	0.07258122094920429	0.9292023202881771	402	7	394	0.2853055259837763	112.41037723760785	male	CNorm	2yr
rh_R_FOP4	-0.0456043136909633	0.5169302530197321	4.65586981031067	-0.7155517868344946	-2.6036339707065785	-0.4977788282082034	2.2408722369109806	0.5713778722722344	0.6052048479781328	3.226157573813073e-06	0.47426815300800174	0.00922412094355764	0.6186399401073076	0.02503435207770738	0.5677435253039823	0.9954535514298979	8.06941408362638e-06	0.9852052019953103	0.02641889623192059	0.9858726533790799	0.07065519223175344	0.9292023202881771	402	7	394	0.28511156674923516	112.33395729919863	male	CNorm	2yr
rh_R_MI	-0.01899060874190636	-0.8897526524349539	4.524507917596266	0.9154512152253866	-2.4093103029274827	-1.0373900595433687	2.0497896153795883	1.1267741852608009	0.3735987151561161	6.053618688501136e-06	0.35995480212834596	0.015982702416548644	0.29955410912632396	0.04038496541972474	0.25983796762200195	0.9853535794147648	9.48662322613598e-06	0.9374362472695053	0.02641889623192059	0.9348154095149075	0.07065519223175344	0.8419165016330714	402	7	394	0.2853467289642861	112.42661121192872	male	CNorm	2yr
rh_R_Pir	-0.0089355992030759	-0.11937934065351626	4.634428571926993	0.04636745343557241	-2.448008038092843	-0.20400615331415725	2.074498368319467	0.17352252157439063	0.9049748280078014	3.579247905779565e-06	0.9630173769958843	0.014364845087320393	0.8383486903829991	0.038033050138876257	0.8622407267367838	0.9954535514298979	8.069835049785204e-06	0.9852052019953103	0.02641889623192059	0.9944827195860506	0.07065519223175344	0.9630903402614178	402	7	394	0.286364786757842	112.82772598258975	male	CNorm	2yr
rh_R_AVI	0.017334870857149687	0.04534839157345661	4.6648896126423764	0.087167111531027	-2.3410694964987773	-0.009768789881373443	1.9627104755125173	-0.06799804950021215	0.9638296161890756	3.0878275466837403e-06	0.9305386810196024	0.01922858746869531	0.9922057573425846	0.04967982521716927	0.9457871869657756	0.9954535514298979	8.06941408362638e-06	0.9852052019953103	0.027316715031564433	0.9998928118782681	0.07215317358229141	0.9758185007235015	402	7	394	0.2861265637820485	112.73386613012711	male	CNorm	2yr
rh_R_AAIC	-0.043288923769610355	-1.331478111756619	4.693139622835761	1.261159325932103	-2.6080058454132273	-1.0595567382050788	2.267455988877194	1.185208642524608	0.18303174244512677	2.690437312548994e-06	0.20725144970970322	0.009107139917313038	0.2893463038988533	0.023362384552307526	0.23593496368569433	0.9361274497001777	8.06941408362638e-06	0.8103623252205443	0.02641889623192059	0.9188014211524992	0.07065519223175344	0.8419165016330714	402	7	394	0.28427558251456736	112.00457951073955	male	CNorm	2yr
rh_R_FOP1	-0.008010005567889196	0.4162094465844018	4.679426552957479	-0.47781900046349424	-2.3270010163622503	0.16267102534516562	2.0191791711634193	0.060750616734949664	0.6772567478149994	2.876783884646835e-06	0.6327790364127306	0.01996521115482509	0.8707774615021597	0.043468600389444924	0.9515578197662874	0.9954535514298979	8.06941408362638e-06	0.9852052019953103	0.027518504705026366	0.9944827195860506	0.07065519223175344	0.9758185007235015	402	7	394	0.2850933414012582	112.32677651209572	male	CNorm	2yr
rh_R_FOP3	-0.010540197389354362	-0.7948943719562104	4.636991540320602	0.8288390107696596	-2.4210210980628424	-0.3254969935568096	2.013260541288959	0.525455131741737	0.4266749483540512	3.5351687476193004e-06	0.40719551037395374	0.015476978985770867	0.7448049576487703	0.044087227155356006	0.5992668363924037	0.9942411411470583	8.069835049785204e-06	0.9634299003619037	0.02641889623192059	0.9858726533790799	0.07065519223175344	0.9292023202881771	402	7	394	0.2854719525616324	112.47594930928315	male	CNorm	2yr
rh_R_FOP2	0.03652073634001813	0.9576150926938205	4.645528510008867	-0.8367419500668065	-2.349816608094185	-1.0895238022586664	1.9407222165402054	1.1508059829023285	0.33825688574483737	3.392069221067906e-06	0.40273763352031167	0.018782662697896746	0.2759229643408625	0.05229198012777805	0.2498120628842092	0.9841871076239307	8.06941408362638e-06	0.9591514693049529	0.027316715031564433	0.9123808373514719	0.07319995201921721	0.8419165016330714	402	7	394	0.2845382945404748	112.10808804894708	male	CNorm	2yr
rh_R_PFt	0.004533805772890089	0.2778160564706335	4.6729237578720335	-0.18369111065603477	-2.6170225228111685	-0.7739679772468404	2.2210334222463275	0.6039632924683528	0.7811535649220329	2.9694201802546162e-06	0.8542557829152326	0.00887004883403225	0.43894972848498837	0.026348697755308938	0.5458680473096815	0.9954535514298979	8.06941408362638e-06	0.9852052019953103	0.02641889623192059	0.9856559811831163	0.07065519223175344	0.9292023202881771	402	7	394	0.2855881336605089	112.5217246622405	male	CNorm	2yr
rh_R_AIP	0.03433632273908204	1.8396719386991212	4.801156707111727	-1.754040106909275	-2.695695377581602	0.1264846509379882	2.3673004424791033	-0.5884903578525164	0.065816415725892	1.577517573809823e-06	0.07942363508473133	0.007024187094994126	0.899348298240932	0.01791838028139706	0.5562032039396272	0.7337342292807755	8.06941408362638e-06	0.640880361181397	0.02641889623192059	0.9944827195860506	0.07065519223175344	0.9292023202881771	402	7	394	0.28303605271509363	111.51620476974688	male	CNorm	2yr
rh_R_EC	0.056238502550492175	0.7609351168094592	4.605088785465589	-0.4726918004713853	-2.576150220663318	-0.2774213778605036	2.1946009153157524	0.33760939955036257	0.44669582231225746	4.122899213036086e-06	0.6364330773132523	0.009990723076953508	0.781456568421178	0.028192237840046257	0.7356575578727427	0.9942411411470583	8.245798426072171e-06	0.9852052019953103	0.02641889623192059	0.9858726533790799	0.07065519223175344	0.9488474738860334	402	7	394	0.28474522049170675	112.18961687373246	male	CNorm	2yr
rh_R_PreS	0.04194726111802992	-1.4191341448258843	4.620375256983532	1.6299282717112655	-2.393975297089341	-1.1249541298040064	2.0050445784066055	1.2053283195028957	0.15585991096027318	3.83046594471235e-06	0.10311665761597544	0.016666871272091998	0.2606084724216857	0.04495828154309089	0.22807658118360885	0.8625361186754444	8.069835049785204e-06	0.6861702169384325	0.026934854466505818	0.9123808373514719	0.0707604257330387	0.8419165016330714	402	7	394	0.2835624131590903	111.72359078468159	male	CNorm	2yr
rh_R_H	0.06277312119551445	0.13221642108594245	4.354535282937953	0.18377153601851806	-2.3326532475287225	-0.599961939185942	1.976684625585691	0.48325198706627115	0.894813112997865	1.3334950253567207e-05	0.854192686773164	0.019666351837408735	0.5485316013890743	0.04807728972584568	0.628916826550801	0.9954535514298979	1.6308283756051788e-05	0.9852052019953103	0.027518504705026366	0.9858726533790799	0.0715057890365631	0.9292023202881771	402	7	394	0.2848937645798692	112.24814324446848	male	CNorm	2yr
rh_R_ProS	0.03968250306097814	0.30932259930602096	4.513689055216272	-0.18021582737353672	-2.381513885016416	-0.45902749368621165	2.00934026692064	0.7346280740347494	0.7570761416007855	6.370960507906639e-06	0.8569831334126504	0.01724164075674493	0.6462144226983728	0.044501060300662386	0.46256603550249276	0.9954535514298979	9.772405524839844e-06	0.9852052019953103	0.027019367765981232	0.9858726533790799	0.07065519223175344	0.9292023202881771	402	7	394	0.2843596686453694	112.03770944627553	male	CNorm	2yr
rh_R_PeEc	0.0319718773865209	0.022571074504147776	4.569698200674683	0.14904303940395625	-2.5841721664366903	-1.165741485022638	2.1955802406494107	1.1430116740111305	0.9819924171494545	4.884270595554338e-06	0.8815196716861878	0.0097613054111861	0.24371898184015983	0.02812200181359424	0.25303374414308055	0.9954535514298979	8.624907100442294e-06	0.9852052019953103	0.02641889623192059	0.9123808373514719	0.07065519223175344	0.8419165016330714	402	7	394	0.28514095662878897	112.34553691174287	male	CNorm	2yr
rh_R_STGa	-0.02196103605237941	-0.09091654676402976	4.348394202886956	0.05464868495803251	-2.508998862076108	-0.4250602796909392	2.240904846184035	0.6373719906472489	0.9275589022282349	1.3713794557971274e-05	0.9564183516939244	0.012107387442254045	0.6707927323887372	0.02503223927657671	0.5238825683762645	0.9954535514298979	1.649300209297542e-05	0.9852052019953103	0.02641889623192059	0.9858726533790799	0.07065519223175344	0.9292023202881771	402	7	394	0.2853934412357934	112.44501584690259	male	CNorm	2yr
rh_R_PBelt	-0.08213408795807071	-1.5422623057606277	4.379503950097	1.258726054364515	-2.4479505368157786	-0.1389642476758634	2.0870349566441257	0.2913357035260991	0.123009864879699	1.1894976562474293e-05	0.20812929726910778	0.014367137751433412	0.8894784010948316	0.03688497478606199	0.7707945836680816	0.7951709122580544	1.484821212281274e-05	0.8103623252205443	0.02641889623192059	0.9944827195860506	0.07065519223175344	0.9488474738860334	402	7	394	0.28385761680272165	111.83990102027232	male	CNorm	2yr
rh_R_A5	-0.03135707759637936	-0.5995561073740131	4.531675078770882	0.5269092393920985	-2.65073755802319	-0.05920227503865964	2.2783038282429615	0.4280609712817507	0.5488021067772479	5.851780912330626e-06	0.5982566173801103	0.008031622306663651	0.9527909976041694	0.022708481739231644	0.6686067307285675	0.9942411411470583	9.373206594087108e-06	0.9852052019953103	0.02641889623192059	0.9945143323171062	0.07065519223175344	0.9292023202881771	402	7	394	0.2845028005418784	112.09410341350008	male	CNorm	2yr
rh_R_PHA1	-0.027019596031061844	-1.2409155256249478	4.773938255509291	1.1538297181418393	-2.6012641820257896	-0.7475880108763883	2.234291768415885	0.9537940668335971	0.214636956699212	1.806577902465374e-06	0.2485699877709544	0.0092880897436887	0.45470869850160334	0.025463881605792323	0.3401878932867204	0.9361274497001777	8.06941408362638e-06	0.8547558246030452	0.02641889623192059	0.9856559811831163	0.07065519223175344	0.9292023202881771	402	7	394	0.2847962482923463	112.20972182718444	male	CNorm	2yr
rh_R_PHA3	-0.03839857901459776	-2.397427390148827	4.764905742152515	2.2499161464055737	-2.3542036710326224	-0.12689365747191034	1.9756249368530783	0.5371736500341752	0.016510652947303646	1.8894195309009061e-06	0.024454268780042983	0.01856243727286257	0.8990245666657125	0.04819727216829116	0.5911476707102117	0.38294480043165796	8.06941408362638e-06	0.3922304155944708	0.027316715031564433	0.9944827195860506	0.0715057890365631	0.9292023202881771	402	7	394	0.2803770054975632	110.4685401660399	male	CNorm	2yr
rh_R_STSda	0.01347434055085954	-1.7571901718854512	4.6543697064923775	1.8447096673375385	-2.3503722585311904	0.7669140273329738	1.9199446132735412	-0.893328487786054	0.07888539990140739	3.249732541993233e-06	0.0650797838380423	0.018754643885135168	0.44313263300774697	0.05486489585005767	0.37168128647963083	0.7337342292807755	8.06941408362638e-06	0.6040738910095209	0.027316715031564433	0.9856559811831163	0.07410855334970476	0.9292023202881771	402	7	394	0.2829933108041511	111.49936445683552	male	CNorm	2yr
rh_R_STSdp	-0.07561590149851767	-0.0082411584630317	4.693769808204901	-0.245259496517549	-2.3267168618651244	-2.229338247196306	1.9265572159384488	2.424436211396272	0.9934245813294164	2.6821583331168125e-06	0.8062555111958519	0.019980339807821035	0.02579140764570741	0.05403483490471454	0.01533217660740997	0.9954535514298979	8.06941408362638e-06	0.9852052019953103	0.027518504705026366	0.9123808373514719	0.07362187792911663	0.6774226586318306	402	7	394	0.27997493420820807	110.310124078034	male	CNorm	2yr
rh_R_STSvp	-0.027726023697614278	-0.43863179233793975	4.571958548715817	0.3516601909573598	-2.584307194149481	-0.9626969569217807	2.1730910746602072	1.2878621756863864	0.6609283567953896	4.831865374409185e-06	0.7250931188767571	0.009757484299772119	0.33569962430558875	0.02977346333691544	0.19779394418648255	0.9954535514298979	8.624907100442294e-06	0.9852052019953103	0.02641889623192059	0.9417266307612487	0.07065519223175344	0.8419165016330714	402	7	394	0.2837261698042532	111.78811090287576	male	CNorm	2yr
rh_R_TGd	0.05453340763798263	-1.1582201354972237	4.588606085786212	1.5129040232003552	-1.9581843249328272	-0.5016157522431619	1.5563151230256411	0.4119605706934977	0.24677421329116567	4.462155295462293e-06	0.13030403983406397	0.05020838777420125	0.6159378367006565	0.11963317703361272	0.6803683235921598	0.9514014356393931	8.457232371036952e-06	0.7040307823870322	0.05222826544327831	0.9858726533790799	0.12516534706984914	0.9292023202881771	402	7	394	0.2831289188792819	111.55279403843706	male	CNorm	2yr
rh_R_TE1a	-0.05635674005858507	-1.2087592836661192	4.8674898257928305	1.0720242263015403	-1.8263589183843938	0.9901751297407634	1.4045516177041826	-1.050410763226398	0.22675533836770767	1.1302464853954648e-06	0.2837091508742403	0.06779621571045494	0.32208852640467234	0.16015465228732673	0.29352929921820115	0.9447455341406099	8.06941408362638e-06	0.8853682122109913	0.06855371532733152	0.9417266307612487	0.16194408974305105	0.8854800526415735	402	7	394	0.28446007815259666	112.0772707921231	male	CNorm	2yr
rh_R_TE1p	-0.028255032151360326	1.7824360863136564	4.072211231890985	-2.029425474694235	-2.151196225756661	1.163664932282125	1.7072690949901799	-1.3244749644518399	0.07467814517445732	4.656891695897523e-05	0.04241497258557982	0.031460714821504004	0.24455982604321247	0.08777204759996407	0.1853453523351507	0.7337342292807755	4.80283417069773e-05	0.47981937737437175	0.034934904188295854	0.9123808373514719	0.09599239042654681	0.8419165016330714	402	7	394	0.282415457360297	111.271690199957	male	CNorm	2yr
rh_R_TE2a	0.04835506493625537	-0.47318764559346826	4.727689418148769	0.6722387290710464	-1.96167786845187	-0.44508037104942993	1.5996812584901206	0.23479223987008205	0.6360793111027356	2.2708918490546113e-06	0.5014317289629793	0.04980000007128696	0.6562616734907654	0.10966931158023698	0.8143699910881652	0.9954535514298979	8.06941408362638e-06	0.9852052019953103	0.051952737826529906	0.9858726533790799	0.1157442880234571	0.9488474738860334	402	7	394	0.284500871416868	112.09334333824597	male	CNorm	2yr
rh_R_TF	-0.00527055151562991	-0.639476284624586	4.18667258778796	0.7113341149932854	-2.258790516322604	-2.078769266010932	1.8976688973733955	2.3026437321983053	0.5225131366485769	2.8307370443707764e-05	0.4768772159758812	0.023896418736174017	0.03763856302477283	0.05773971221360919	0.02129889646142083	0.9942411411470583	3.0510607947314318e-05	0.9852052019953103	0.02993253834773354	0.9123808373514719	0.07518624396160621	0.723552454962376	402	7	394	0.2820828714326223	111.1406513444532	male	CNorm	2yr
rh_R_TE2p	-0.022986796754636808	0.8683156465335203	4.685752922539345	-1.0427358486972271	-2.6763807073079064	-0.42533369922890674	2.317184442257342	0.405172275472729	0.385221558940149	2.7893260031997936e-06	0.29707064987575693	0.007442205418521115	0.6705934306822561	0.020493686647123102	0.6853508826434896	0.9853535794147648	8.06941408362638e-06	0.8909461261338718	0.02641889623192059	0.9858726533790799	0.07065519223175344	0.9292023202881771	402	7	394	0.28497625989599773	112.2806463990231	male	CNorm	2yr
rh_R_PHT	0.010032639472990759	-0.29310216798402594	4.800837468499713	0.34888226623083957	-2.1723302429961495	-0.08597894595395646	1.8174473376164237	-0.22069276091197176	0.7694440596984581	1.5800346961603238e-06	0.7271776991895437	0.029830762445315545	0.9314831539338357	0.06914864501325167	0.825331668452427	0.9954535514298979	8.06941408362638e-06	0.9852052019953103	0.03389902395980362	0.9944827195860506	0.08224617510598771	0.9505590389434976	402	7	394	0.28478743256179	112.20624842934527	male	CNorm	2yr
rh_R_PH	-0.08944589708424781	0.7793896992489792	4.410621730664777	-1.188566963233589	-2.711515612982815	0.4445497003615506	2.4479875775901023	-0.2572211759056622	0.43575018982689784	1.0307424124241857e-05	0.2346101145790831	0.006697638678520342	0.6566452043501466	0.014365660841961567	0.7970080378315798	0.9942411411470583	1.351915772817229e-05	0.847807595229916	0.02641889623192059	0.9858726533790799	0.07065519223175344	0.9488474738860334	402	7	394	0.28281189160627646	111.4278852928729	male	CNorm	2yr
rh_R_TPOJ1	0.02473921346071444	0.6188757347249443	4.351562675978883	-0.49119153847308744	-2.6025113803788447	-0.17600462161948796	2.173201649893128	0.4638470211814077	0.5359982250035606	1.3517066907396245e-05	0.6232909830246285	0.009254374367313585	0.8602903116016218	0.029765143669969324	0.6427573520137404	0.9942411411470583	1.642006114254175e-05	0.9852052019953103	0.02641889623192059	0.9944827195860506	0.07065519223175344	0.9292023202881771	402	7	394	0.28437088207001976	112.04212753558778	male	CNorm	2yr
rh_R_TPOJ2	-0.12181661368886548	0.7189819004608424	4.401383157998202	-1.2380520179840706	-2.5677231807172687	0.5423792554002682	2.2050173715680663	-0.6945816238268717	0.4721520717082778	1.0756298614307816e-05	0.2156967735824361	0.010236886816197213	0.587557267403813	0.027452875555857126	0.48731753168809644	0.9942411411470583	1.3906357494212248e-05	0.8133565837171028	0.02641889623192059	0.9858726533790799	0.07065519223175344	0.9292023202881771	402	7	394	0.2818997789044384	111.06851288834872	male	CNorm	2yr
rh_R_TPOJ3	0.012131073592510639	1.7467881137404635	4.229623599984969	-1.75720016857673	-2.2198789143748066	0.702357737072	1.8083545386189532	-0.9785988381398187	0.08067409915945539	2.3408264050149103e-05	0.07888369655399631	0.026426988196389622	0.4824560948484544	0.07055133863017606	0.3277782335949512	0.7337342292807755	2.5987541210147424e-05	0.640880361181397	0.031680311880481885	0.9858726533790799	0.08292072916923289	0.9198117872974599	402	7	394	0.2836131147872581	111.74356722617969	male	CNorm	2yr
rh_R_DVT	0.052829618417361626	0.4188776580703917	4.5404455410106745	-0.2362959176589463	-2.537734055591357	-0.6348674062581281	2.1528710687838166	0.5347947391068857	0.6753055460238123	5.6135477446718234e-06	0.8132030544953931	0.011157273366115142	0.5255148962911742	0.03132881279981841	0.592791801320721	0.9954535514298979	9.2790149934758e-06	0.9852052019953103	0.02641889623192059	0.9858726533790799	0.07065519223175344	0.9292023202881771	402	7	394	0.2856692556767443	112.55368673663725	male	CNorm	2yr
rh_R_PGp	0.03864977907261812	0.27431999106454197	4.609445874641495	-0.14681796251850418	-2.531539714770799	-0.8411176167353751	2.137027914629659	0.8293805493965634	0.7838387229081046	4.037436233538831e-06	0.8832757062869101	0.011356295617203943	0.40028204683125723	0.032595721244573835	0.40688910421862023	0.9954535514298979	8.186578809244333e-06	0.9852052019953103	0.02641889623192059	0.9856559811831163	0.07065519223175344	0.9292023202881771	402	7	394	0.28573871719166044	112.58105457351424	male	CNorm	2yr
rh_R_IP2	-0.008397516120498624	-0.4468143753998007	4.554614407926506	0.35731508090196284	-2.7273624693062617	-1.4585560720168373	2.3571636305323684	1.4121781648193603	0.6550090910104394	5.248175576994322e-06	0.7208559412728552	0.006384286529722382	0.14468733155585267	0.01841513033221146	0.15789750805634883	0.9954535514298979	8.906309645023908e-06	0.9852052019953103	0.02641889623192059	0.9123808373514719	0.07065519223175344	0.8419165016330714	402	7	394	0.28472096671784397	112.18006088683052	male	CNorm	2yr
rh_R_IP1	0.06560221041230159	0.4420000562989401	4.599860775394159	-0.21415543459233882	-2.534102341270051	-1.4085637659028496	2.1512430811484506	1.151330251586947	0.6584891651873949	4.227734021652559e-06	0.8304258478529964	0.011273580123159368	0.1589641993650408	0.031457018264905504	0.24959639620680507	0.9954535514298979	8.281801455601723e-06	0.9852052019953103	0.02641889623192059	0.9123808373514719	0.07065519223175344	0.8419165016330714	402	7	394	0.2830625039368808	111.52662655113105	male	CNorm	2yr
rh_R_IP0	0.0478102988308246	0.5187953670904477	4.533536289862257	-0.3013916172961238	-2.2859041006016105	0.2527351195616901	1.8811124062825264	-0.2265194980577672	0.6039034490149149	5.800429508123311e-06	0.7631158857512619	0.022259869508761014	0.8004729071992693	0.0599566297103859	0.8207973960494287	0.9954535514298979	9.332246586402838e-06	0.9852052019953103	0.028985873245221176	0.9858726533790799	0.07669363941752544	0.9505590389434976	402	7	394	0.2857056487672405	112.56802561429276	male	CNorm	2yr
rh_R_PFop	-0.10558408407363062	-1.21000093734369	4.840127028652079	0.7327267832252778	-1.832783078677064	1.5356813099257147	1.4216424045714215	-1.553324533278278	0.22627853321034774	1.2975616186716334e-06	0.46372508505975163	0.0668348365568058	0.1246165611756412	0.1551300880238884	0.12034562203164847	0.9447455341406099	8.06941408362638e-06	0.9852052019953103	0.06796126638641489	0.9123808373514719	0.1581889911680214	0.8419165016330714	402	7	394	0.28096345262377487	110.69960033376732	male	CNorm	2yr
rh_R_PF	0.00905586192694498	0.6939792587533531	4.588557973455069	-0.6632823323490021	-2.448843048479635	0.2213609610824571	2.042959204649445	-0.45066977137573766	0.48769521636894986	4.463183649925291e-06	0.5071497497354567	0.014331588291360104	0.8248113869696854	0.04105647670230778	0.6522275721039064	0.9942411411470583	8.457232371036952e-06	0.9852052019953103	0.02641889623192059	0.9944827195860506	0.07065519223175344	0.9292023202881771	402	7	394	0.2854837244225127	112.48058742247	male	CNorm	2yr
rh_R_PFm	0.02540471328048863	0.3415916950884836	4.746404740812271	-0.25871465048993025	-2.1998152212870017	0.7551319593794521	1.7951679703608625	-0.8584115168845527	0.7326581880176111	2.0706417377246636e-06	0.7958554148722174	0.027820007591177556	0.45016980881271385	0.07262694195141817	0.3906652703682659	0.9954535514298979	8.06941408362638e-06	0.9852052019953103	0.03228896206874764	0.9856559811831163	0.0845368263228726	0.9292023202881771	402	7	394	0.2856530326739355	112.5472948735306	male	CNorm	2yr
rh_R_PGi	-0.03760177473740499	1.6646939607952715	4.784844550100222	-1.9059999542904875	-2.910176085432574	0.07588423346002894	2.58817266927869	-0.1328102871322008	0.09597382847315683	1.7111971812360917e-06	0.05665021158460748	0.0036122517964727787	0.9395112005644304	0.009648660116605246	0.8943434184801909	0.7337342292807755	8.06941408362638e-06	0.540073245645078	0.02641889623192059	0.9944827195860506	0.07065519223175344	0.9630903402614178	402	7	394	0.28309939597851663	111.54116201553556	male	CNorm	2yr
rh_R_PGs	-0.03932842468556812	-0.012524369861445441	4.704242672553764	-0.19859771233552406	-2.4441738948531317	0.35646158172525044	2.0549777451083044	-0.46416135485165355	0.9900072598977205	2.548100233796649e-06	0.8425774432588642	0.014518426756905938	0.7214949183354733	0.03988115431016511	0.642532146412855	0.9954535514298979	8.06941408362638e-06	0.9852052019953103	0.02641889623192059	0.9858726533790799	0.07065519223175344	0.9292023202881771	402	7	394	0.2857788229202604	112.5968562305826	male	CNorm	2yr
rh_R_V6A	0.06080690372791805	0.9019397694391413	4.556721299775122	-0.5892387917555323	-2.5705656914009913	-0.8533379389222097	2.148137252576617	0.5399160288330483	0.36708886382436456	5.195829245118242e-06	0.5557010981757997	0.010153256846057434	0.3934719267264911	0.031702853615577634	0.5892549432842189	0.9853535794147648	8.872123522324546e-06	0.9852052019953103	0.02641889623192059	0.9856559811831163	0.07065519223175344	0.9292023202881771	402	7	394	0.2824111114803507	111.26997792325815	male	CNorm	2yr
rh_R_VMV1	-0.007016179183291093	1.6826491726691406	3.9078366083817455	-1.6855339781373502	-2.2198429324541555	-0.3007729032229399	1.831558773803033	0.26044869945986443	0.09244302657062654	9.31262475465356e-05	0.09188559496525936	0.026429431458302566	0.7635876722819472	0.06701718368262152	0.794517681957462	0.7337342292807755	9.443053672785963e-05	0.6824934323204382	0.031680311880481885	0.9858726533790799	0.08033185593744699	0.9488474738860334	402	7	394	0.28404472800071573	111.91362283228199	male	CNorm	2yr
rh_R_VMV3	0.07839845822101597	-1.0503056531921817	4.584272797143572	1.4338463177412633	-2.3842371180587114	0.4944879437615717	1.9656104008416586	-0.30705766427908027	0.29357760688162005	4.555691470586204e-06	0.15161612396026788	0.01711457085570849	0.6209616187948686	0.04934363174563433	0.7587994810489247	0.9681536561891958	8.457232371036952e-06	0.7620536278232963	0.02693684630333249	0.9858726533790799	0.07215317358229141	0.9488474738860334	402	7	394	0.28189349723492646	111.06603791056102	male	CNorm	2yr
rh_R_PHA2	-0.023319268389246292	-2.3679225124428354	5.107774411020383	2.3390231928818217	-2.8863543524435245	-2.099486992424588	2.5598633550190573	2.3901389449017048	0.017888281965021905	3.2597549530591593e-07	0.019334233197081704	0.0038973308606982194	0.0357739932767151	0.01047133268900355	0.016841999800238882	0.38294480043165796	8.06941408362638e-06	0.3922304155944708	0.02641889623192059	0.9123808373514719	0.07065519223175344	0.6774226586318306	402	7	394	0.2797556629296476	110.22373119428114	male	CNorm	2yr
rh_R_V4t	0.030991204930381086	0.42562481889093035	4.704877422066098	-0.28128202319609014	-2.4890785629446888	0.4208113259251308	2.0985016078786916	-0.5468604351749476	0.6703812524293733	2.540185293786484e-06	0.7784940973441409	0.012807466083149156	0.6738928605807823	0.035860858018437615	0.5844746192271018	0.9954535514298979	8.06941408362638e-06	0.9852052019953103	0.02641889623192059	0.9858726533790799	0.07065519223175344	0.9292023202881771	402	7	394	0.28571870814342576	112.57317100850975	male	CNorm	2yr
rh_R_FST	0.007618593045481611	-1.8027277002448265	4.698355246754276	1.7933177221105252	-2.23021612960642	-0.483679691089553	1.8482293771236484	0.7783670868196177	0.07143098964743898	2.6226496778591622e-06	0.07292213524278025	0.02573309795649201	0.6286132085136353	0.06456916731676969	0.43635263622276166	0.7337342292807755	8.06941408362638e-06	0.640880361181397	0.031155121940635813	0.9858726533790799	0.0792001159326948	0.9292023202881771	402	7	394	0.2826911627162116	111.38031811018739	male	CNorm	2yr
rh_R_V3CD	0.010726747694159391	-0.6217629426437103	4.824050223239658	0.8023992245275134	-2.3026467987725536	0.45511092299414885	1.8665538409793145	-0.27535718614049565	0.5340977567410515	1.4067197095063057e-06	0.42232206152395035	0.0212987237819035	0.6490294401429924	0.061963918675506796	0.7830418335969859	0.9942411411470583	8.06941408362638e-06	0.9675986472890509	0.028361650241390462	0.9858726533790799	0.07761570436170748	0.9488474738860334	402	7	394	0.28459824045267834	112.13170673835526	male	CNorm	2yr
rh_R_LO3	0.009290689412075477	0.949114533473684	4.525193908315362	-0.9670927770736458	-2.164976281620472	0.9998327602990728	1.759373902657833	-1.4196301299001273	0.342562363427114	6.034015533660077e-06	0.3334976559585068	0.030389501700299144	0.3173914488538252	0.07851402158709166	0.15571538897172738	0.9841871076239307	9.48662322613598e-06	0.8942677885702182	0.0341645950792183	0.9417266307612487	0.087994042769434	0.8419165016330714	402	7	394	0.28287723839876744	111.45363192911437	male	CNorm	2yr
rh_R_VMV2	-0.017575209193072622	-0.5949762368626995	4.705375010911258	0.5010980398607933	-2.421176479250461	0.6723832494998307	2.027405520984158	-0.5202318481282323	0.551859355404474	2.5339971701549315e-06	0.6163021262847512	0.015470364709708124	0.5013397436900894	0.042620957788398986	0.6029019901624261	0.9942411411470583	8.06941408362638e-06	0.9852052019953103	0.02641889623192059	0.9858726533790799	0.07065519223175344	0.9292023202881771	402	7	394	0.2856103868695627	112.53049242660768	male	CNorm	2yr
rh_R_31pd	-0.037842560023927156	1.123157260588088	4.964606198737195	-1.4062096343588264	-2.2467558575509172	1.4308462162835773	1.8755718239132524	-1.5903351862975341	0.2613707106823624	6.884060919190127e-07	0.15966188413326188	0.024655634278696	0.1524742942165797	0.060714098417235594	0.1117592713583985	0.9514014356393931	8.06941408362638e-06	0.7620536278232963	0.030331563311457314	0.9123808373514719	0.07683224309058401	0.8419165016330714	402	7	394	0.2832060634575936	111.58318900229189	male	CNorm	2yr
rh_R_31a	-0.019970063004149843	-0.11404217681313515	4.838159935542048	-0.15031379372363768	-2.3712553777659773	0.7484751547303006	2.020908061178223	-0.7926477828195522	0.9092043592601879	1.3104667482464068e-06	0.8805170508136488	0.01772777737036316	0.4541736057186606	0.04328928328046319	0.42798306108448236	0.9954535514298979	8.06941408362638e-06	0.9852052019953103	0.027316715031564433	0.9856559811831163	0.07065519223175344	0.9292023202881771	402	7	394	0.2854805454096442	112.4793348913998	male	CNorm	2yr
rh_R_VVC	0.018559008827582595	-2.4810743584954937	4.482482419874129	2.771978552472679	-2.0283682126809395	-1.0752036224313077	1.5047477841569141	1.714522159218719	0.013098704488558847	7.377972246911177e-06	0.005571670747082836	0.042522681831617004	0.2822835739871957	0.13238893285104048	0.08643287095647069	0.38294480043165796	1.0816586373781099e-05	0.36467278373769413	0.04514138071274298	0.9123808373514719	0.13614998207976323	0.8419165016330714	402	7	394	0.2772959605720517	109.25460846538839	male	CNorm	2yr
rh_R_25	-0.03248572348280895	-3.179699516702176	4.158820720927365	3.193718754705674	-1.8204159202755903	-2.3775482787729474	1.4178203297843068	2.7063894893069285	0.0014742783992214073	3.1989484233260363e-05	0.0014045287864868272	0.06869568979783752	0.017428161347373284	0.15624322718980121	0.006801921709954675	0.15834038483207488	3.4059392036588977e-05	0.2660524871474287	0.06926974848695594	0.9123808373514719	0.15887654000760684	0.6774226586318306	402	7	394	0.2762516713853922	108.84315852584452	male	CNorm	2yr
rh_R_s32	-0.014618192903086122	-1.6101658045452263	4.663624389832743	1.6800740923866018	-2.281020014940566	-1.5057351659787783	1.8886849888001283	1.5755599106878309	0.1073616644146093	3.1068824058550703e-06	0.09294290087360023	0.022547262539932465	0.13213517269199732	0.058934051231666625	0.11512726123204792	0.7337342292807755	8.06941408362638e-06	0.6824934323204382	0.029054518012767653	0.9123808373514719	0.07592215852620399	0.8419165016330714	402	7	394	0.28375156241922106	111.7981155931731	male	CNorm	2yr
rh_R_pOFC	0.023241390392900227	-0.23166251426569986	4.663631918370247	0.39305817234038976	-2.470897020457373	-0.34726037269071097	2.0909357149761414	0.45308788004260486	0.8168001486392638	3.1067686896147073e-06	0.6942765165204177	0.01347746230286371	0.7283957185298628	0.036533827002468044	0.6504854623013767	0.9954535514298979	8.06941408362638e-06	0.9852052019953103	0.02641889623192059	0.9858726533790799	0.07065519223175344	0.9292023202881771	402	7	394	0.2856507828766379	112.54640845339532	male	CNorm	2yr
rh_R_PoI1	0.05193768537155287	-1.260296060818103	4.379989889151729	1.5879456931235107	-2.2400114870565484	-2.027474915947163	1.8148275348811136	2.1448749731601877	0.20756258049385667	1.1868481569268855e-05	0.11229861984402507	0.025090177135673408	0.04261386721640145	0.0695504175152518	0.03196284472561748	0.9361274497001777	1.484821212281274e-05	0.6861702169384325	0.03051166120572847	0.9123808373514719	0.08227859849843515	0.8264678421909663	402	7	394	0.282121068893419	111.15570114400705	male	CNorm	2yr
rh_R_Ig	-0.12293210722930085	-0.7293416526928378	4.419088782162636	0.3334214506352269	-2.0537532681028097	-1.5265311084469821	1.6731420716084366	1.5412179363563816	0.4657926992527205	9.911792590190933e-06	0.738816173356746	0.039999578040643434	0.12687764919891492	0.09429933096032445	0.12326375357178411	0.9942411411470583	1.3240106707192316e-05	0.9852052019953103	0.042713413718917174	0.9123808373514719	0.10220466409472291	0.8419165016330714	402	7	394	0.28157935283873703	110.94226501846238	male	CNorm	2yr
rh_R_FOP5	-0.05934341660320002	-0.9955319792632321	4.677381665706688	0.9754286253441251	-2.414788591157539	-1.8529184823781215	2.0511766548006154	2.1997969050675437	0.3194775987887313	2.9056114769149932e-06	0.32934769016534327	0.015744344982920502	0.06389404357184363	0.040249746485169144	0.02782130766658188	0.9841871076239307	8.06941408362638e-06	0.8942677885702182	0.02641889623192059	0.9123808373514719	0.07065519223175344	0.8264678421909663	402	7	394	0.2814215077808717	110.88007406566345	male	CNorm	2yr
rh_R_p10p	-0.0655231018087765	0.2932843973253294	4.393774610918123	-0.4156533706028751	-2.3375233471496424	-0.12483570590614314	1.9560421946225568	0.028508802268536873	0.769304778694109	1.113993133867122e-05	0.677663666799647	0.01941198841498095	0.9006536192629637	0.05046018374443637	0.9772563476887611	0.9954535514298979	1.4300195548223337e-05	0.9852052019953103	0.027370722593186056	0.9944827195860506	0.07215317358229141	0.990943411381881	402	7	394	0.2860017576902865	112.68469252997288	male	CNorm	2yr
rh_R_p47r	-0.05410141703143425	-0.8818334379935981	4.6432385168396	0.8378669406118945	-2.6256553926701063	-1.093850925203916	2.2605040182457294	1.081222437854304	0.37786688633138765	3.429900014982818e-06	0.40210543770865126	0.008648232395330796	0.27402036500778504	0.023789987327563863	0.2795981793654333	0.9853535794147648	8.06941408362638e-06	0.9591514693049529	0.02641889623192059	0.9123808373514719	0.07065519223175344	0.8530900315676676	402	7	394	0.2851652014988849	112.35508939056066	male	CNorm	2yr
rh_R_TGv	0.010578221431302269	-0.17107290928765803	4.797083087191753	0.24491418241195	-1.9637727887554792	0.6692826964834742	1.5542871072028117	-0.6834960342023786	0.8641664370914894	1.6099283369837052e-06	0.8065228800863167	0.049556447065544004	0.5033151625882195	0.12011594748176158	0.4942934553032715	0.9954535514298979	8.06941408362638e-06	0.9852052019953103	0.051848074675511356	0.9858726533790799	0.12530827950546883	0.9292023202881771	402	7	394	0.2857843382102517	112.59902925483917	male	CNorm	2yr
rh_R_MBelt	0.020729290970161924	-1.2486459290241663	4.558360322142757	1.392433449999321	-2.3149347292670712	-0.8890202032526239	1.928737946000783	0.9316822660484125	0.211794605679965	5.155453378587205e-06	0.1637911810920969	0.020616504390149438	0.3739922220143438	0.05376340292361023	0.3515007539892546	0.9361274497001777	8.844901057102218e-06	0.7620536278232963	0.027847666377739166	0.9856559811831163	0.07362187792911663	0.9292023202881771	402	7	394	0.28483479342524093	112.22490860954491	male	CNorm	2yr
rh_R_LBelt	-0.028228993335871557	-0.32659389113723947	4.948796608648104	0.2325199783215148	-1.8303352004278233	-1.895061174909023	1.389338361614582	2.1150899244238457	0.7439750645632202	7.467372832441048e-07	0.8161341719253659	0.06719983084402362	0.058084297528474	0.16472988392841403	0.034422283800812886	0.9954535514298979	8.06941408362638e-06	0.9852052019953103	0.06814100494548053	0.9123808373514719	0.1661064567746125	0.8307244490596177	402	7	394	0.2827222209724808	111.39255506315743	male	CNorm	2yr
rh_R_A4	-0.056958222527829755	-0.8824732177950525	4.759572159167999	0.6436063666260621	-2.409604317422152	0.2660978789620491	2.0382947011003507	-0.12496670965407443	0.37752095667348196	1.9400375808765288e-06	0.5198307207188689	0.0159698298880403	0.7901638284742952	0.04152046949668402	0.9005499055416627	0.9853535794147648	8.06941408362638e-06	0.9852052019953103	0.02641889623192059	0.9858726533790799	0.07065519223175344	0.9630903402614178	402	7	394	0.2849527241704493	112.27137332315704	male	CNorm	2yr
rh_R_STSva	-0.008851360234576057	-0.3077077006193028	4.710405023464872	0.2645438200609164	-2.2445169314614595	-1.0986869356744564	1.8683905484710754	1.2715428456228315	0.7583047596151843	2.4722498985740065e-06	0.7913609035342766	0.024799160778984558	0.2719046429389098	0.06170765352849074	0.20353559497975993	0.9954535514298979	8.06941408362638e-06	0.9852052019953103	0.030331563311457314	0.9123808373514719	0.07756309228233906	0.8419165016330714	402	7	394	0.2848785538550657	112.24215021889589	male	CNorm	2yr
rh_R_TE1m	-0.011789374362671584	0.2519483956637627	5.024265618322566	-0.40343816409977057	-2.3024392930056075	1.7004568690429975	1.890631743461654	-1.8463757268957477	0.8010809515351712	5.053625478145616e-07	0.6866259159389911	0.021310411231100015	0.08904502265984413	0.058673519758566064	0.0648376691398125	0.9954535514298979	8.06941408362638e-06	0.9852052019953103	0.028361650241390462	0.9123808373514719	0.07585647911643184	0.8419165016330714	402	7	394	0.28381194704502816	111.8219071357411	male	CNorm	2yr
rh_R_PI	0.02131820404451417	-2.1100215882424656	4.539111072914471	2.2797202954190223	-2.5985897781240466	-2.4118184624555083	2.2015679289989416	2.4936627748917304	0.034856496417945346	5.649187434684142e-06	0.02262428281410818	0.009360756354610708	0.015873182754611314	0.02769584343007437	0.0126432599093985	0.5486109436215746	9.293291599606299e-06	0.3922304155944708	0.02641889623192059	0.9123808373514719	0.07065519223175344	0.6774226586318306	402	7	394	0.280839247037122	110.65066333262604	male	CNorm	2yr
rh_R_a32pr	-0.07730254185340556	0.7407178835831023	4.3003249161382655	-0.9799711092750125	-2.4852046648396677	-0.1273303842256643	2.132747956665441	0.506520843210405	0.45886451367606895	1.7054787012827713e-05	0.3271003798675025	0.01294769717637134	0.8986789128890161	0.03294540758448651	0.6124910613470063	0.9942411411470583	1.9661888212240865e-05	0.8942677885702182	0.02641889623192059	0.9944827195860506	0.07065519223175344	0.9292023202881771	402	7	394	0.2820768109401361	111.13826351041362	male	CNorm	2yr
rh_R_p24	-0.048589687599500164	0.9913440875456633	4.484440563833035	-1.2108422720744243	-1.9756527053083404	1.1455371947577464	1.5068104266250704	-1.4059273438159006	0.321517592065112	7.3105479226149016e-06	0.22595586066211792	0.04819412489975461	0.2519866969381914	0.13185925621154052	0.15974570074236838	0.9841871076239307	1.0806647456661343e-05	0.8412141108361787	0.050630739414291075	0.9123808373514719	0.13599159757429535	0.8419165016330714	402	7	394	0.28394386032985375	111.87388096996236	male	CNorm	2yr
lh_avg	0.0018646912665890914	-0.040628192125282805	3.7477778045851937	0.008987374769176572	-0.6744195780131051	-1.4419501798105376	0.9345033807799271	1.457069007986722	0.9675923086410065	0.00017840818968802268	0.9928292089639256	0.5000445992070128	0.14931642867763292	0.35004429287699523	0.14509733233317404	0.998399992420138	0.00027837829597872506	0.9945696553939143	0.5710288483058001	0.9766792808070349	0.40100010766288696	0.9663656260508203	402	7	394	0.27371940373258397	107.84544507063808	male	CNorm	4yr
lh_L_V1	0.07807093283150485	0.142938758649127	3.688355969228072	0.15224888948765006	-1.123079027204378	0.26448094357305085	1.4476500590784085	-0.3456428350718558	0.886338547873412	0.00022570773339955846	0.8789906351424268	0.261403932536714	0.7914093470036957	0.1477149435229545	0.7296111500800104	0.998399992420138	0.0003082819961758752	0.9945696553939143	0.5240745648529234	0.9766792808070349	0.3379142016758571	0.9663656260508203	402	7	394	0.273907723006127	107.91964286441403	male	CNorm	4yr
lh_L_MST	0.04009473806236221	1.059733286163531	3.543684356320151	-0.833507240858856	-1.0206244303597214	0.03506454763222945	1.3714394130001515	0.510331820843473	0.28926595507692443	0.0003945773352834818	0.40455871583917935	0.3074324102745981	0.972028270908513	0.17023801825686546	0.6098190131751093	0.998399992420138	0.0004682074012820945	0.9945696553939143	0.5240745648529234	0.9916084436086633	0.3379142016758571	0.9663656260508203	402	7	394	0.2694652768106228	106.1693190633854	male	CNorm	4yr
lh_L_V6	-0.03368754965979579	0.2677759238704679	3.1236230800516718	-0.44085265866625195	-0.5225507768153123	0.565694427146054	0.686781318869438	-0.6859782379608114	0.7888718041210169	0.0017863913420589944	0.6593196683338038	0.6012869023308649	0.5716015242639185	0.4922205436587235	0.49272683156886454	0.998399992420138	0.0018636128698137058	0.9945696553939143	0.643981830307021	0.9766792808070349	0.5164748892882838	0.9663656260508203	402	7	394	0.2746838671539357	108.22544365865068	male	CNorm	4yr
lh_L_V2	0.07385603203123807	0.15341052192402108	3.8562666800661214	0.11831681120630216	-1.0766959343349902	-0.4200119610783737	1.3925511999677822	0.1344022090219286	0.8780745478106249	0.00011513188355484414	0.9058166375433502	0.2816161293082702	0.6744767158475388	0.16375554871564757	0.893084534937592	0.998399992420138	0.000255887996034592	0.9945696553939143	0.5240745648529234	0.9766792808070349	0.3379142016758571	0.9663656260508203	402	7	394	0.27310227198196313	107.60229516089349	male	CNorm	4yr
lh_L_V3	-0.03580920026408199	-0.8744397112850109	3.9550854748877	0.6951746929776121	-0.992564305112925	0.12861438656325364	1.2860967156980943	-0.24887201993447428	0.38187883912106124	7.650729387742866e-05	0.4869458299266566	0.320922327152225	0.8976627820292012	0.1984093102018908	0.8034597793093868	0.998399992420138	0.000255887996034592	0.9945696553939143	0.5240745648529234	0.9848024345281174	0.3379142016758571	0.9663656260508203	402	7	394	0.2742763709005746	108.06489013482641	male	CNorm	4yr
lh_L_V4	-0.07032628679432326	0.27266877832823294	3.4171882694996945	-0.6162027585320431	-1.1705868482920718	0.28780858843672286	1.4857475416483075	-0.3329153066500037	0.7851078368363316	0.0006327150792884987	0.5377607080440302	0.2417648862656968	0.7734932627929005	0.13734591040685004	0.7391982148555003	0.998399992420138	0.0007135291548362509	0.9945696553939143	0.5240745648529234	0.9766792808070349	0.3379142016758571	0.9663656260508203	402	7	394	0.2739277927441031	107.92755034117663	male	CNorm	4yr
lh_L_V8	0.03882973588738757	-0.7618107902209225	3.7036560586913834	0.9830707312783069	-0.9173408779991876	-0.14817153397202748	1.1834564392804723	0.34122196231015495	0.44617293945838077	0.00021251434456528274	0.32557262821895416	0.35896404301350593	0.882207396412916	0.23662830069565288	0.7329364908525083	0.998399992420138	0.0003005085653618451	0.9945696553939143	0.5240745648529234	0.9848024345281174	0.3406998384158901	0.9663656260508203	402	7	394	0.2737153563632635	107.84385040712581	male	CNorm	4yr
lh_L_4	0.10143191367863581	0.31473371013123286	3.7926158202054503	0.20511225940657718	-1.2841920796033044	-0.7508029088649675	1.5078375306541918	0.5145655656139603	0.7529638470344031	0.00014906868597468298	0.8374844184418611	0.19907475582581402	0.4527712785477873	0.13159611405272661	0.6068566327139557	0.998399992420138	0.00025594893914862864	0.9945696553939143	0.5240745648529234	0.9766792808070349	0.3379142016758571	0.9663656260508203	402	7	394	0.27042530142189847	106.54756876022802	male	CNorm	4yr
lh_L_3b	0.057288447511382554	0.03945966784376865	3.20003292488916	0.24569237741555766	-0.6968881790301067	-1.0563786804679491	1.0203095760236858	0.9732853688795979	0.9685239088536101	0.001374118892422164	0.8059203733088827	0.485872776100183	0.29079524222047715	0.307581663192396	0.3304114921229788	0.998399992420138	0.001446247043848102	0.9945696553939143	0.5673740159621491	0.9766792808070349	0.37175150426942805	0.9663656260508203	402	7	394	0.27373889187071426	107.85312339706144	male	CNorm	4yr
lh_L_FEF	0.023837630080191775	0.48884835367834906	3.3267974734588126	-0.3105662933194857	-1.5657685134359443	-1.1470760184791213	1.765816421126696	1.0510131038455035	0.6249490620640961	0.0008785019703323536	0.7561303548871509	0.11740282001833428	0.25135020430346344	0.07742665263958232	0.2932525715257137	0.998399992420138	0.0009550081479288648	0.9945696553939143	0.5240745648529234	0.9766792808070349	0.3379142016758571	0.9663656260508203	402	7	394	0.2739139716655675	107.92210483623361	male	CNorm	4yr
lh_L_PEF	0.033570881351799406	0.3743843831951815	3.5428834829367974	-0.26701159201913904	-0.6911070877145848	0.7848774898353651	0.9788433983279232	-0.7417340531364623	0.7081183599668637	0.0003957775270506103	0.789460235883924	0.4894982464868213	0.43252540118233795	0.32765736274976753	0.458248483371947	0.998399992420138	0.0004682074012820945	0.9945696553939143	0.5679434782956068	0.9766792808070349	0.38448284112763914	0.9663656260508203	402	7	394	0.27453659027728994	108.16741656925223	male	CNorm	4yr
lh_L_55b	0.08236537217322859	0.6845922557099499	2.833227810055037	-0.3783152660588077	-1.492960593934276	-0.7560046725233124	1.5911834409224028	0.48543589613289695	0.49360125527148346	0.004608053313303142	0.7051964060346712	0.1354475022537048	0.44964639425214803	0.11156829837837007	0.6273671745513807	0.998399992420138	0.004712190111343891	0.9945696553939143	0.5240745648529234	0.9766792808070349	0.3379142016758571	0.9663656260508203	402	7	394	0.27242358361034164	107.33489194247463	male	CNorm	4yr
lh_L_V3A	-0.03801263374494247	0.4442824763903154	3.6864778053614016	-0.6339386945931125	-1.304788606033845	-0.7177854685867715	1.6316003255847586	0.7263367557889467	0.6568383690062287	0.00022737926237281398	0.5261208316610277	0.19196483997563174	0.47288957461346914	0.10276370960941082	0.4676323519016228	0.998399992420138	0.0003082819961758752	0.9945696553939143	0.5240745648529234	0.9766792808070349	0.3379142016758571	0.9663656260508203	402	7	394	0.2739952305294264	107.954120828594	male	CNorm	4yr
lh_L_RSC	0.06831504849315234	-0.4139190601947356	3.911656339559038	0.7740158954975203	-1.4911834253869516	-2.2316452282009673	1.7779799291606284	2.1239771657458992	0.678933384530319	9.166528731314906e-05	0.4389213913442822	0.13591334403005761	0.025638419895031777	0.07540715135886869	0.03367205300705494	0.998399992420138	0.000255887996034592	0.9945696553939143	0.5240745648529234	0.9766792808070349	0.3379142016758571	0.9663656260508203	402	7	394	0.2706134223297907	106.62168839793755	male	CNorm	4yr
lh_L_POS2	0.0847824068867517	0.6664641630249657	3.8655443010015826	-0.23561926640605338	-1.0855373437726787	-0.4370756726128275	1.3860839405602876	0.33657146839352264	0.5051144625954832	0.00011084172648025211	0.813728121898307	0.27768373332068497	0.6620564694139446	0.16572127354473665	0.7364399674549685	0.998399992420138	0.000255887996034592	0.9945696553939143	0.5240745648529234	0.9766792808070349	0.3379142016758571	0.9663656260508203	402	7	394	0.2725102352805288	107.36903270052835	male	CNorm	4yr
lh_L_V7	-0.07367751798442423	-0.3198870012484625	3.5874426828879424	0.0230230589472559	-1.1477515318698976	-0.5454258952246445	1.3727601524809874	0.23170891989049267	0.7490539920544108	0.00033393710821585714	0.981631879442667	0.25107115110242995	0.5854606345484825	0.16982692221073226	0.8167641028452004	0.998399992420138	0.0004091397508445092	0.9945696553939143	0.5240745648529234	0.9766792808070349	0.3379142016758571	0.9663656260508203	402	7	394	0.2727382768120064	107.45888106393052	male	CNorm	4yr
lh_L_IPS1	-0.01940161701382627	0.4744166618030582	3.7547695551670803	-0.5419970411036272	-0.9765097663701795	0.10819911685022518	1.2200142412584623	-0.39467969700568634	0.6352028137738726	0.00017350103437874907	0.5878205442396418	0.32881191051447156	0.9138377454957871	0.22245947627635987	0.6930792883296113	0.998399992420138	0.00027790873648277504	0.9945696553939143	0.5240745648529234	0.9848024345281174	0.3386952585240461	0.9663656260508203	402	7	394	0.2741814703241653	108.02749930772111	male	CNorm	4yr
lh_L_FFC	0.04689317935733948	0.31332721460604024	3.9658163107099096	-0.07341050158671548	-1.2074883310204312	0.9857437877592441	1.5232425562732912	-0.9206014024499352	0.7540320760747863	7.31451790262581e-05	0.941479461087264	0.22724413627392093	0.32425885623219397	0.12769803276704045	0.35725856973128234	0.998399992420138	0.000255887996034592	0.9945696553939143	0.5240745648529234	0.9766792808070349	0.3379142016758571	0.9663656260508203	402	7	394	0.2735429391685182	107.77591803239613	male	CNorm	4yr
lh_L_V3B	-0.06332775538992617	-0.2768663689836988	3.5417022582957287	0.13206025201408658	-1.5181069641102076	-1.9046708043578955	1.8258098545562316	1.7354838173448675	0.7818827171355329	0.0003975539414295022	0.8949366347894621	0.1289874358465736	0.056822876404091616	0.06787890840660908	0.08265514538993583	0.998399992420138	0.0004687769602523772	0.9945696553939143	0.5240745648529234	0.9766792808070349	0.3379142016758571	0.9663656260508203	402	7	394	0.27192235336292897	107.137407224994	male	CNorm	4yr
lh_L_LO1	-0.018893626448065526	0.8029198321258711	3.816485547775001	-0.9583238547072314	-1.2483441145087621	0.43479168058741247	1.5861877544157583	-0.33985121008732433	0.42202107241777953	0.00013536600014713354	0.33789947856400104	0.21190506544983245	0.6637136441504093	0.11269672479361052	0.7339685806246561	0.998399992420138	0.000255887996034592	0.9945696553939143	0.5240745648529234	0.9766792808070349	0.3379142016758571	0.9663656260508203	402	7	394	0.2742070033298524	108.03755931196183	male	CNorm	4yr
lh_L_LO2	0.006944680647352002	1.0919444961013902	3.394952870931308	-1.0584707904050144	-1.1738776922863976	-0.2168949660350009	1.4413389699738701	0.03016355016843021	0.27485749818064176	0.0006864041517472651	0.28984086069982595	0.24044401887688627	0.8282902007518375	0.149488942861038	0.9759366180471984	0.998399992420138	0.0007669083423842899	0.9945696553939143	0.5240745648529234	0.9830854185972628	0.3379142016758571	0.9951804386847488	402	7	394	0.27403365083157677	107.96925842764125	male	CNorm	4yr
lh_L_PIT	-0.009602027358387917	-0.550252001206658	3.7935411757748243	0.5964930688420909	-1.01892928453156	-0.6626718950577382	1.2428081969968854	0.4702496556425519	0.5821465410255902	0.00014851398997187265	0.5508458828232776	0.3082365397401926	0.5075407135005396	0.21393852120779644	0.6381766613949507	0.998399992420138	0.00025594893914862864	0.9945696553939143	0.5240745648529234	0.9766792808070349	0.3381910247913638	0.9663656260508203	402	7	394	0.2742474441974519	108.05349301379604	male	CNorm	4yr
lh_L_MT	0.00975075838418448	1.3480717526996049	3.798558560588477	-1.3481045154378553	-0.9974748598882905	-0.9717215348986867	1.3105673750566553	1.1636726322588264	0.17763530566755492	0.00014554004443145243	0.1776247693334002	0.318534070711774	0.3311891004214712	0.19000396760753335	0.24455670438782817	0.998399992420138	0.00025594893914862864	0.9945696553939143	0.5240745648529234	0.9766792808070349	0.3379142016758571	0.9663656260508203	402	7	394	0.27263222182221797	107.41709539795389	male	CNorm	4yr
lh_L_A1	0.02899021283467287	-0.35720670822489303	3.9293941399467647	0.44722444474392925	-0.943137592909375	1.015898556373228	1.2475216855635178	-0.8589348613244298	0.7209370643095885	8.516015659253667e-05	0.6547130133629044	0.3456105292899738	0.30967769639686227	0.21220627388228175	0.3903764547014117	0.998399992420138	0.000255887996034592	0.9945696553939143	0.5240745648529234	0.9766792808070349	0.3379142016758571	0.9663656260508203	402	7	394	0.2741391905876843	108.0108410915476	male	CNorm	4yr
lh_L_PSL	0.05467927372377732	-0.7492687244961307	3.9921263834117675	1.019762132923931	-0.33163376306927783	1.0697200904049424	0.5736723318827557	-1.1040247953517701	0.45369525436947766	6.548345489788906e-05	0.3078412861990961	0.7401658218002811	0.2847453204504534	0.5661895546686133	0.26958238191096373	0.998399992420138	0.000255887996034592	0.9945696553939143	0.76336190168576	0.9766792808070349	0.5839333868662052	0.9663656260508203	402	7	394	0.27301386756120377	107.5674638191143	male	CNorm	4yr
lh_L_SFL	-0.0299228207561508	0.00914275945697559	3.199987766719326	-0.14933402591090023	-0.5042357514862575	1.720063113940393	0.8003856528706303	-1.4548050253032427	0.992705235014582	0.001374334207413666	0.8812900674916955	0.6140957199716601	0.08542096973459327	0.42348739087917453	0.14572324658195127	0.998399992420138	0.001446247043848102	0.9945696553939143	0.6504713940557396	0.9766792808070349	0.4606456948041963	0.9663656260508203	402	7	394	0.27262753761402164	107.41524981992453	male	CNorm	4yr
lh_L_PCV	0.031875035045207244	0.7998858241421062	3.3979294690628743	-0.6923024571523347	-1.0666452686579715	0.11565813925695476	1.447831126640459	0.09616935404619684	0.4237769517510285	0.0006789792267216081	0.4887474073428397	0.2861320505308217	0.9079234835658703	0.14766428525424122	0.9233860699024354	0.998399992420138	0.0007609612386167868	0.9945696553939143	0.5240745648529234	0.9848024345281174	0.3379142016758571	0.9773852552768468	402	7	394	0.2739480709060828	107.93553993699663	male	CNorm	4yr
lh_L_STV	0.032286178028450595	-0.697637316302982	3.2819323046276483	0.720081856446828	0.3077013007100449	2.149179543627508	-0.031071067587653968	-2.0411557712198056	0.48540403846095515	0.0010309835313505877	0.4714745978230427	0.7583096298951794	0.03162017021544391	0.9752128632450475	0.041235346342389595	0.998399992420138	0.0011074659891659132	0.9945696553939143	0.7732622141466337	0.9766792808070349	0.9752128632450475	0.9663656260508203	402	7	394	0.2710209288003909	106.78224594735403	male	CNorm	4yr
lh_L_7Pm	-0.041493325385740513	0.28554267661061916	3.8304380506598354	-0.6196253376501407	-1.109771474188816	0.5864793427152477	1.4969407739194767	-0.37183114729621175	0.775228413447098	0.00012791533555439618	0.5355044812560349	0.2670975144779105	0.5575534393433083	0.13440866950121585	0.7100185715622853	0.998399992420138	0.000255887996034592	0.9945696553939143	0.5240745648529234	0.9766792808070349	0.3379142016758571	0.9663656260508203	402	7	394	0.2729468048457772	107.5410411092362	male	CNorm	4yr
lh_L_7m	-0.008600536564013899	-0.24659410895084746	3.8308450085291184	0.20818082453538134	-1.0975553535060467	-0.10858284847197827	1.4078923612625986	0.17384244688331935	0.8052223641596284	0.0001277039325212197	0.8350877803920878	0.27239869737996836	0.9135333652448313	0.1591629453440876	0.861989284472049	0.998399992420138	0.000255887996034592	0.9945696553939143	0.5240745648529234	0.9848024345281174	0.3379142016758571	0.9663656260508203	402	7	394	0.2752151652621873	108.43477511330181	male	CNorm	4yr
lh_L_POS1	0.060794101394298	1.6478325355841748	3.5147744553245026	-1.4084018189427545	-1.055196808359738	0.5538398797243145	1.4201037029626045	-0.3927021143632867	0.09938704054553604	0.0004401276183044311	0.15901212093114714	0.291335323564899	0.5796884328987937	0.15557749241289628	0.694539508836147	0.998399992420138	0.0005156187631915989	0.9945696553939143	0.5240745648529234	0.9766792808070349	0.3379142016758571	0.9663656260508203	402	7	394	0.27239059273517185	107.3218935376577	male	CNorm	4yr
lh_L_23d	-0.004574768316106505	1.056079628936968	3.8447896281081917	-1.0175011856658835	-1.0121344821489344	-0.7481160382143884	1.3459583116211542	0.8404908653379686	0.2909318364273923	0.00012065590345570931	0.3089150685179425	0.31147375725450377	0.4543901689113252	0.1783159614990475	0.40063322114597955	0.998399992420138	0.000255887996034592	0.9945696553939143	0.5240745648529234	0.9766792808070349	0.3379142016758571	0.9663656260508203	402	7	394	0.27372408515455043	107.84728955089287	male	CNorm	4yr
lh_L_v23ab	0.059580546000398055	0.5922707559865922	3.8008474290986656	-0.27143270954623155	-1.1589900678372074	-0.29102936108346805	1.4752412842931875	0.31230188288561883	0.5536692953973871	0.00014420207511341648	0.786058247406261	0.24646023356865143	0.7710288640426476	0.14014768582397766	0.7548111092296602	0.998399992420138	0.000255887996034592	0.9945696553939143	0.5240745648529234	0.9766792808070349	0.3379142016758571	0.9663656260508203	402	7	394	0.2738588741637226	107.90039642050674	male	CNorm	4yr
lh_L_d23ab	-0.06059638916409217	-0.23587752739610515	3.710030508550621	0.04424755135248721	-1.1181427944945916	-1.5223759851297674	1.4414244069908102	1.602686523029112	0.8135277068105936	0.00020723427262275119	0.9647070786477571	0.2635060116968466	0.12791489859574506	0.14946481909439652	0.10900388042396614	0.998399992420138	0.00029887970792603956	0.9945696553939143	0.5240745648529234	0.9766792808070349	0.3379142016758571	0.9663656260508203	402	7	394	0.2728429210319143	107.50011088657422	male	CNorm	4yr
lh_L_31pv	-0.0347958698266589	1.4199442805455038	3.546451286468109	-1.6423059309549568	-0.9696827322905041	0.6148295426162549	1.2887988618533195	-0.6247207526280868	0.15562390320267713	0.00039045692334686096	0.10052661859693007	0.3322046602341424	0.5386672970253201	0.19746802182406475	0.5321543502655732	0.998399992420138	0.00046495199424856473	0.9945696553939143	0.5240745648529234	0.9766792808070349	0.3379142016758571	0.9663656260508203	402	7	394	0.2729897936669866	107.55797870479272	male	CNorm	4yr
lh_L_5m	-0.01542512513083429	-0.7341892812208469	3.8845102552165245	0.6842823139476181	-0.9400262185245748	0.9998401270793298	1.2301137482559508	-0.7805113697090826	0.46283338531025253	0.00010253636501744235	0.4937969128069952	0.34720411224510117	0.31738788318041977	0.21865451242656764	0.43508993785083405	0.998399992420138	0.000255887996034592	0.9945696553939143	0.5240745648529234	0.9766792808070349	0.3386952585240461	0.9663656260508203	402	7	394	0.27381753472411613	107.88410868130175	male	CNorm	4yr
lh_L_5mv	-0.004057331751275789	0.45025843798103254	3.439339473872335	-0.42642976557728557	-0.8442350679320484	0.5586896550924977	1.157138571998818	-0.4439780784385539	0.6525241036927704	0.0005831355002679328	0.6697947158438899	0.3985380621098027	0.5763735406701498	0.24721574987439565	0.6570584330671099	0.998399992420138	0.0006659149876876709	0.9945696553939143	0.5240745648529234	0.9766792808070349	0.3406998384158901	0.9663656260508203	402	7	394	0.27479866394433794	108.27067359406914	male	CNorm	4yr
lh_L_23c	0.0023453756935727446	-0.004283009520794892	3.7224980083795733	0.0877730033807416	-1.0820896806963471	0.09110168069958638	1.4048521096109101	-0.07489275219469707	0.9965826632776239	0.00019726146532358436	0.9300570951124422	0.2792126806851575	0.9274117971932017	0.16006525987466158	0.9403000432739146	0.998399992420138	0.00029312090012728967	0.9945696553939143	0.5240745648529234	0.9848024345281174	0.3379142016758571	0.9809470192079455	402	7	394	0.2752370928085826	108.44341456658157	male	CNorm	4yr
lh_L_5L	-0.10574795974994347	-0.7343160755017553	3.6512678389686797	0.24374737858087103	-0.7392781604497676	0.37354838524275186	0.9756190881447389	-0.42850680757247206	0.46275612262698873	0.0002609489247311081	0.8074264769830591	0.4597381080610794	0.7087403408500745	0.3292532617391385	0.6682821783555741	0.998399992420138	0.0003410235045222423	0.9945696553939143	0.5566060037395009	0.9766792808070349	0.38448284112763914	0.9663656260508203	402	7	394	0.27195810585209695	107.15149370572621	male	CNorm	4yr
lh_L_24dd	0.018125693517761082	0.8203993234331347	3.2180459337981064	-0.7268836481395742	-0.9464774873001037	0.5092066272218958	1.2778954493267798	-0.3596011448412725	0.411988501049497	0.0012906714660627237	0.4672972349996237	0.34390509952508364	0.6106073982824098	0.20128629284306532	0.7191454273189888	0.998399992420138	0.0013701556325944459	0.9945696553939143	0.5240745648529234	0.9766792808070349	0.3379142016758571	0.9663656260508203	402	7	394	0.2742637387067039	108.05991305044134	male	CNorm	4yr
lh_L_24dv	0.008596702981698715	-0.99685163477843	3.8827728204246204	0.9823405706307542	-1.1509550846159398	0.6610081770476426	1.4584383640774667	-0.5870650631821306	0.3188365307494567	0.00010327204480101218	0.3259320936533594	0.24975071416090489	0.5086070696072997	0.14471975261050735	0.557160010395971	0.998399992420138	0.000255887996034592	0.9945696553939143	0.5240745648529234	0.9766792808070349	0.3379142016758571	0.9663656260508203	402	7	394	0.27431749809837497	108.08109425075975	male	CNorm	4yr
lh_L_7AL	-0.0013432133661789227	0.3734060914149575	3.672177175789762	-0.40476120543782457	-1.2884773827603928	-0.3785366687629972	1.4998039885292023	0.05078402489361958	0.7088462265439299	0.0002404928501488512	0.6856530476393945	0.19757983697355885	0.705031958961722	0.13366518387115942	0.9594976207384531	0.998399992420138	0.00032028506420434384	0.9945696553939143	0.5240745648529234	0.9766792808070349	0.3379142016758571	0.9913350233764989	402	7	394	0.2740389943805832	107.97136378594978	male	CNorm	4yr
lh_L_SCEF	0.03436564820949619	0.08872580893603062	3.917260525803768	0.12329805798587642	-1.0879215622697076	0.5080246417743187	1.4132294231047597	-0.4145304306743112	0.9292998208576508	8.956094259438707e-05	0.9018710786029881	0.2766297362882053	0.6114360621110367	0.1575882779188611	0.6784856857282247	0.998399992420138	0.000255887996034592	0.9945696553939143	0.5240745648529234	0.9766792808070349	0.3379142016758571	0.9663656260508203	402	7	394	0.27434996378611565	108.09388573172957	male	CNorm	4yr
lh_L_6ma	0.01153422771146757	-0.3760633137234998	3.8937435599470156	0.36694073066628036	-0.8045754324905858	1.0094212724612224	1.1876196218137323	-0.7037721546574934	0.7068698271959355	9.870899810212443e-05	0.7136632287138582	0.42106472384844407	0.3127726407113195	0.23498330372432552	0.4815746772037689	0.998399992420138	0.000255887996034592	0.9945696553939143	0.5368395207459213	0.9766792808070349	0.3406998384158901	0.9663656260508203	402	7	394	0.27361096813028235	107.80272144333125	male	CNorm	4yr
lh_L_7Am	-0.029783645007392754	0.25002250272979104	3.8147484580039386	-0.3579541469917413	-1.3604168356594264	-0.8759469889162955	1.6616298428899563	0.8189977811738627	0.802569946506801	0.00013632172066146747	0.7203776283111347	0.17369805381020198	0.38105885306556375	0.09658701586979215	0.4127876795176457	0.998399992420138	0.000255887996034592	0.9945696553939143	0.5240745648529234	0.9766792808070349	0.3379142016758571	0.9663656260508203	402	7	394	0.27421255195688027	108.03974547101083	male	CNorm	4yr
lh_L_7PL	-0.1119268277668427	-1.6838554423278667	4.164482860726341	1.126300334308694	-1.4257028717647298	-0.472538035785883	1.6890286342981922	0.4019726375539563	0.09220960933965193	3.120590665799938e-05	0.26003841632652924	0.15395412724025181	0.6365427992846849	0.0912139426937108	0.6877041637725051	0.998399992420138	0.000255887996034592	0.9945696553939143	0.5240745648529234	0.9766792808070349	0.3379142016758571	0.9663656260508203	402	7	394	0.2699177746764266	106.34760322251208	male	CNorm	4yr
lh_L_7PC	0.0024516944932771925	0.07788168359337938	3.4014661052386206	-0.1533880581513012	-1.1767330887232277	-0.2865667980613499	1.3717498080256134	0.07798306873891814	0.9379221695250752	0.000670254397021758	0.8780922616618124	0.2393020565900167	0.774444039912835	0.17014133709967383	0.9378415211621361	0.998399992420138	0.0007535158128008585	0.9945696553939143	0.5240745648529234	0.9766792808070349	0.3379142016758571	0.9809470192079455	402	7	394	0.2746933929644135	108.22919682797891	male	CNorm	4yr
lh_L_LIPv	0.03335414718007761	0.5712616846372535	3.9167443013891523	-0.4958428078233786	-1.0563843272606348	0.5647715833243855	1.3931457736699422	-0.641204153618353	0.5678222700792407	8.975285743103782e-05	0.6200053198004489	0.29079266341725407	0.572229137719893	0.16357571369306756	0.5213900513492062	0.998399992420138	0.000255887996034592	0.9945696553939143	0.5240745648529234	0.9766792808070349	0.3379142016758571	0.9663656260508203	402	7	394	0.2747538018154807	108.2529979152994	male	CNorm	4yr
lh_L_VIP	0.0023476102451590237	-0.05491973959788411	3.6275964922536534	-0.030614288390718912	-0.6388715289041949	0.8883826337604442	1.000007348311468	-0.7547172044833861	0.9562024056860333	0.00028607187727431086	0.9755771470033517	0.5229065109601554	0.37433496361644003	0.3173069517234802	0.4504186813373029	0.998399992420138	0.00036464091399049484	0.9945696553939143	0.587863841514212	0.9766792808070349	0.38034806795993326	0.9663656260508203	402	7	394	0.2745636267655208	108.17806894561521	male	CNorm	4yr
lh_L_MIP	0.014869882820061133	-0.5555148215087242	3.7764926421665375	0.5613444350869818	-0.9151017979521927	0.3074241956185276	1.1785636742482792	-0.18077232053650397	0.578542575136543	0.00015905225584936342	0.5745627552461685	0.36013819119402635	0.7585205138591513	0.23857196353410737	0.8565462901498614	0.998399992420138	0.00026655979915495167	0.9945696553939143	0.5240745648529234	0.9766792808070349	0.3406998384158901	0.9663656260508203	402	7	394	0.27490644244675033	108.31313832401963	male	CNorm	4yr
lh_L_1	0.025097498136689152	-1.4632488515139357	3.631950337303106	1.5852035511490434	-1.0681113169977614	-1.0561939326700711	1.323336255913649	0.8563879434470879	0.14339929792668843	0.000281287263070522	0.11292009394817691	0.28547030154689745	0.29087962217831986	0.18572357976980636	0.39178323130128867	0.998399992420138	0.0003610850681969112	0.9945696553939143	0.5240745648529234	0.9766792808070349	0.3379142016758571	0.9663656260508203	402	7	394	0.2718552118544621	107.11095347065807	male	CNorm	4yr
lh_L_2	0.09907642860667619	-0.47798070721735975	3.70565199353883	0.8973880609593162	-0.8415284683649663	0.2735190604984783	1.1111045508814552	-0.3435006301024756	0.6326639366740967	0.0002108476408583838	0.36951188106014654	0.4000519434791233	0.7844542425939258	0.2665233492392298	0.7312218668803194	0.998399992420138	0.0003005085653618451	0.9945696553939143	0.5240745648529234	0.9766792808070349	0.3459481232882658	0.9663656260508203	402	7	394	0.27224828030009135	107.26582243823597	male	CNorm	4yr
lh_L_3a	0.05561781342933131	1.217585842440292	3.9877511514512656	-0.9537196961098305	-1.2024836028207961	0.7986459144562124	1.4748271546418514	-0.5879966297421529	0.223381397143266	6.670257537744115e-05	0.34022554750244804	0.22917621529156662	0.4244957562984496	0.14025901871970786	0.5565345549999398	0.998399992420138	0.000255887996034592	0.9945696553939143	0.5240745648529234	0.9766792808070349	0.3379142016758571	0.9663656260508203	402	7	394	0.2726871322331222	107.43873009985015	male	CNorm	4yr
lh_L_6d	0.058624499790404364	0.33951453398998843	3.327499514103886	0.0552722218885572	-1.7266600864895925	-1.6325850646779763	2.0322173145369264	1.7070398651894807	0.7342221500744166	0.0008762914197746693	0.9559215920477346	0.08422872786815112	0.10255629449725354	0.04213166080400641	0.08781464296472782	0.998399992420138	0.0009550081479288648	0.9945696553939143	0.5240745648529234	0.9766792808070349	0.3379142016758571	0.9663656260508203	402	7	394	0.2721883921374829	107.24222650216825	male	CNorm	4yr
lh_L_6mp	0.0007046188838889743	0.6518426329346263	2.6540730653361604	-0.6675780011166004	-0.49336019273427384	0.4370904150020911	0.718242843169477	-0.42693265776949035	0.5145026957678025	0.007952660479044485	0.5044030040680032	0.6217581041971951	0.662045778279716	0.4726075655557249	0.6694283779817993	0.998399992420138	0.008086694082623885	0.9945696553939143	0.6561995152168648	0.9766792808070349	0.4973370311952687	0.9663656260508203	402	7	394	0.27490369653287006	108.3120564339508	male	CNorm	4yr
lh_L_6v	0.014153104718138442	-1.0168397618374179	3.7143516429474093	1.0491555733935805	-0.3917878400964399	0.7556603890588481	0.742616330594883	-0.6257801288302319	0.30922966335799085	0.0002037253447630655	0.2941065220632232	0.6952149804650547	0.44985283895228567	0.45771399861574613	0.5314591672884186	0.998399992420138	0.00029676293801207367	0.9945696553939143	0.723183399219396	0.9766792808070349	0.4830684183641403	0.9663656260508203	402	7	394	0.2741565561713656	108.01768313151803	male	CNorm	4yr
lh_L_p24pr	-0.006166434966033155	1.3115119189356585	4.081454030307452	-1.3119277285092221	-1.2562768422462416	0.5258292413613246	1.6318106213676973	-0.8390675853486211	0.1896848695840182	4.475483038599277e-05	0.189544520664517	0.20901561501310117	0.5990068556283255	0.10271938711581753	0.4014313845851408	0.998399992420138	0.000255887996034592	0.9945696553939143	0.5240745648529234	0.9766792808070349	0.3379142016758571	0.9663656260508203	402	7	394	0.27304799557617027	107.58091025701108	male	CNorm	4yr
lh_L_33pr	0.08273946445370231	1.6404381075739138	3.070795862991219	-1.4459424020168767	-0.17907106564973566	1.7542466524960252	0.577872499806861	-1.4880956734026198	0.10091410738151284	0.0021348905699514215	0.1481933576272212	0.8578819010232809	0.07938825248027276	0.5633502030438331	0.1367256643377877	0.998399992420138	0.0022080868180640416	0.9945696553939143	0.8626479115845214	0.9766792808070349	0.5826650671481931	0.9663656260508203	402	7	394	0.27010171505128105	106.42007573020476	male	CNorm	4yr
lh_L_a24pr	-0.056630932524365886	0.5272252893809145	3.2197428601095286	-0.7756213962600726	-0.7939241774756433	1.3080415939495187	1.063873313428761	-1.2520085942971728	0.5980371487982392	0.0012830562904872827	0.4379725632615882	0.4272395735448187	0.190859201819786	0.2873860937943621	0.2105667323441457	0.998399992420138	0.001366077579871754	0.9945696553939143	0.5368395207459213	0.9766792808070349	0.3624869893852232	0.9663656260508203	402	7	394	0.2732662735981745	107.66691179768078	male	CNorm	4yr
lh_L_p32pr	0.041307679200610896	0.31157654767003246	3.8923954445447886	-0.13990577461840611	-1.1621885701006975	0.25579916629311694	1.473763038561891	-0.264182988776112	0.755362359823971	9.92592811737e-05	0.8887344386811792	0.24515887643462342	0.7981059176981254	0.14054540325835257	0.7916389185516297	0.998399992420138	0.000255887996034592	0.9945696553939143	0.5240745648529234	0.9766792808070349	0.3379142016758571	0.9663656260508203	402	7	394	0.2748008919726072	108.27155143720725	male	CNorm	4yr
lh_L_a24	0.1079823950114994	0.1880491382729426	3.80203883197494	0.3226460513951069	-1.1726345869321162	0.5713339982005878	1.449693570394908	-0.31279061354987103	0.8508381314629485	0.0001435102269158262	0.7469633133689003	0.2409423733080397	0.5677732598152703	0.14714398951158553	0.7544397471254929	0.998399992420138	0.000255887996034592	0.9945696553939143	0.5240745648529234	0.9766792808070349	0.3379142016758571	0.9663656260508203	402	7	394	0.2712224654333402	106.86165138073605	male	CNorm	4yr
lh_L_d32	0.03928051190213388	0.3955098995600059	3.891504644832089	-0.10084717952095847	-1.1033221595020128	0.4356602656051285	1.4555424309793044	-0.13865025511073373	0.6924666171467024	9.962448164227493e-05	0.919671773877362	0.2698872867858688	0.6630832386465637	0.1455191523994344	0.8897265289664144	0.998399992420138	0.000255887996034592	0.9945696553939143	0.5240745648529234	0.9766792808070349	0.3379142016758571	0.9663656260508203	402	7	394	0.2732168756431403	107.64744900339727	male	CNorm	4yr
lh_L_8BM	-0.04258546907287112	-0.011329647852407409	3.729557812519938	-0.057734646605743296	-1.1725533857937864	-0.09742197504320628	1.4939439643916397	0.23477950496825517	0.9909604422873026	0.00019181609375112273	0.9539599957127657	0.24097495171106487	0.9223912941722594	0.1351902660469893	0.8143798758349865	0.998399992420138	0.00029053316292011055	0.9945696553939143	0.5240745648529234	0.9848024345281174	0.3379142016758571	0.9663656260508203	402	7	394	0.2749556695121798	108.33253378779884	male	CNorm	4yr
lh_L_p32	-0.06765850219381384	-0.49658285936087787	3.8464271206389946	0.19316179377480885	-1.1569233866175384	0.3347152431244096	1.4446757942444615	-0.3529475867292357	0.6194832429129549	0.00011985275868219404	0.8468322593499501	0.2473036629192753	0.7378399017302255	0.14854897205862932	0.7241277345895052	0.998399992420138	0.000255887996034592	0.9945696553939143	0.5240745648529234	0.9766792808070349	0.3379142016758571	0.9663656260508203	402	7	394	0.27418491761655944	108.02885754092443	male	CNorm	4yr
lh_L_10r	0.05969965122931487	0.665631549863206	3.8280083771412423	-0.35659867128423045	-1.1133368045330214	-0.6569257568607648	1.4138662563470608	0.7806420134087428	0.5056466352101668	0.00012918436065698362	0.7213922723320645	0.2655638051747342	0.511228655712638	0.15740117520240782	0.43501307425031954	0.998399992420138	0.000255887996034592	0.9945696553939143	0.5240745648529234	0.9766792808070349	0.3379142016758571	0.9663656260508203	402	7	394	0.27357671028447683	107.78922385208386	male	CNorm	4yr
lh_L_47m	0.0645673167170699	-0.90550525960503	3.931785543641368	1.2691318193596777	-0.8392090875920389	0.4925688251400731	1.1576363433601626	-0.7107315164154299	0.36519777474232673	8.431726790194298e-05	0.2043940532728611	0.40135198861248533	0.6223172801598431	0.24701247143840854	0.4772506256257605	0.998399992420138	0.000255887996034592	0.9945696553939143	0.5240745648529234	0.9766792808070349	0.3406998384158901	0.9663656260508203	402	7	394	0.270959656770077	106.75810476741032	male	CNorm	4yr
lh_L_8Av	-0.013866322363333666	-0.42955522991744854	3.6818800218054473	0.38496588095637324	-1.0233455016931345	0.23440476849455416	1.3689437918561058	-0.09859498711035308	0.667519209976837	0.0002315203655449294	0.7002626941361031	0.30614451707971524	0.8146707570385536	0.17101684553138785	0.9214598503350099	0.998399992420138	0.0003115627224061875	0.9945696553939143	0.5240745648529234	0.9820814968872267	0.3379142016758571	0.9773852552768468	402	7	394	0.27497243150661227	108.33913801360524	male	CNorm	4yr
lh_L_8Ad	0.06560572474244228	0.9349417043718143	3.748672985243978	-0.6055492642598076	-1.1963571580676629	-0.2713242145498059	1.5000253334686144	0.2519578557823337	0.34981834305175563	0.00017777270175149752	0.5448141017054939	0.2315572123104367	0.7861416842153595	0.13360784040250917	0.801073639267976	0.998399992420138	0.00027837829597872506	0.9945696553939143	0.5240745648529234	0.9766792808070349	0.3379142016758571	0.9663656260508203	402	7	394	0.27351821610907845	107.76617714697691	male	CNorm	4yr
lh_L_9m	0.032400293337177456	-0.313411377808458	4.048189467695292	0.5061826531551875	-0.9500303839814604	0.8516291184553286	1.2154802904305897	-0.8668428790296234	0.7539681411165531	5.161535687723829e-05	0.6127284314711919	0.3420968141884573	0.39441997285212116	0.22418296155617756	0.38602810443153623	0.998399992420138	0.000255887996034592	0.9945696553939143	0.5240745648529234	0.9766792808070349	0.33955745641563295	0.9663656260508203	402	7	394	0.2732819911336953	107.67310450667593	male	CNorm	4yr
lh_L_8BL	-0.042238042470882885	-0.3265373414906821	3.518992128581402	0.23529896028769157	-1.1540659435520966	-0.18611406034891323	1.4534311914477729	0.20397519795083616	0.744017841754598	0.0004331895602017656	0.8139767020423284	0.24847313448405128	0.8523553159876605	0.1461040714264098	0.838372880612776	0.998399992420138	0.0005091383791981791	0.9945696553939143	0.5240745648529234	0.9848024345281174	0.3379142016758571	0.9663656260508203	402	7	394	0.27511750016768377	108.39629506606741	male	CNorm	4yr
lh_L_9p	0.009516077146227202	-0.16306441399427904	3.979408212027078	0.12317946128609446	-0.8992339982206908	1.9926453966911715	1.2065620531595	-1.8037838118589327	0.8704677182466583	6.908702685954574e-05	0.9019649892165738	0.36852803475072826	0.046300290446022005	0.22760084801653213	0.07126520456838772	0.998399992420138	0.000255887996034592	0.9945696553939143	0.5240745648529234	0.9766792808070349	0.3404607726528291	0.9663656260508203	402	7	394	0.2721270310657558	107.21805023990778	male	CNorm	4yr
lh_L_10d	0.033962926750153395	0.5367884931900999	3.816037501861363	-0.43806113094445304	-1.2201144156598507	0.8753300716424357	1.540424222486674	-0.8310253879436327	0.591413720892407	0.00013561190230875853	0.6613419698366463	0.22242150451180098	0.3813943363601874	0.12345698081354135	0.40595928736195863	0.998399992420138	0.000255887996034592	0.9945696553939143	0.5240745648529234	0.9766792808070349	0.3379142016758571	0.9663656260508203	402	7	394	0.2745180848078828	108.16012541430585	male	CNorm	4yr
lh_L_8C	0.012091191489888724	0.358339947880108	3.6720037175114855	-0.24958400571017397	-0.9035359526060434	0.6296701827293073	1.1974812745373244	-0.6890788716535119	0.720088926202284	0.000240656180838623	0.8029090688110989	0.36624151593421106	0.5289103948590254	0.23111902191410882	0.49077363521414674	0.998399992420138	0.00032028506420434384	0.9945696553939143	0.5240745648529234	0.9766792808070349	0.3406998384158901	0.9663656260508203	402	7	394	0.2748191501070269	108.27874514216857	male	CNorm	4yr
lh_L_44	0.010993917150860509	0.6908637085873753	3.8505484691206173	-0.6831817893112357	-1.1360024028211957	0.25449105658655774	1.4580720570803334	-0.3733266284787865	0.48965119458826767	0.00011785360294872709	0.4944919783506402	0.2559555586842778	0.7991162125186695	0.14482068251852057	0.7089053600752311	0.998399992420138	0.000255887996034592	0.9945696553939143	0.5240745648529234	0.9766792808070349	0.3379142016758571	0.9663656260508203	402	7	394	0.27481339546054173	108.27647781145345	male	CNorm	4yr
lh_L_45	0.043602203331702026	-0.041916126828827255	3.9541866020689396	0.3519478681974244	-1.1445434119118512	-0.1842156484410458	1.5060789227664297	0.38034027210285515	0.9665655603461082	7.679545877449443e-05	0.7248773592898599	0.2523983449854019	0.8538442838787427	0.13204691463093424	0.7036928448639739	0.998399992420138	0.000255887996034592	0.9945696553939143	0.5240745648529234	0.9848024345281174	0.3379142016758571	0.9663656260508203	402	7	394	0.2741405165466694	108.01136351938774	male	CNorm	4yr
lh_L_47l	-0.024874259194628535	0.04705517963099558	3.727255586098849	-0.1511046616958791	-1.0458862376823956	0.9842567798061934	1.4027783479116502	-0.7309945068800923	0.9624692492125141	0.0001935761313672122	0.8798931552255524	0.29561355908331355	0.3249892743687167	0.16068294554630247	0.46478250818814004	0.998399992420138	0.00029197733147887843	0.9945696553939143	0.5240745648529234	0.9766792808070349	0.3379142016758571	0.9663656260508203	402	7	394	0.273796027012624	107.87563464297388	male	CNorm	4yr
lh_L_a47r	-0.02886171730651413	-1.4236627376685893	3.923551508578413	1.3620330373059266	-1.2066872763126857	0.41162551028527	1.5805923968121474	0.07604279048385122	0.1545441252107054	8.725309975015711e-05	0.17318745912854583	0.22755260097656627	0.6806139305996544	0.11397126539646388	0.939385054847905	0.998399992420138	0.000255887996034592	0.9945696553939143	0.5240745648529234	0.9766792808070349	0.3379142016758571	0.9809470192079455	402	7	394	0.27198987169563954	107.16400944808197	male	CNorm	4yr
lh_L_6r	0.04688512580743544	-1.0300442268311458	4.265555628448082	1.3749546304856426	-0.9650455642120477	0.3478930477787377	1.2887743148353636	-0.43423511321817365	0.3029892447575563	1.9940532027052807e-05	0.1691455108038119	0.3345219904271781	0.7279205066111254	0.197476558003979	0.6641177172952097	0.998399992420138	0.000255887996034592	0.9945696553939143	0.5240745648529234	0.9766792808070349	0.3379142016758571	0.9663656260508203	402	7	394	0.2722379634080849	107.26175758278546	male	CNorm	4yr
lh_L_IFJa	-0.0024142419635277707	-0.11617518697122556	3.81129151851459	0.2017150696371057	-1.1436254784186182	4.5537400899377424e-05	1.4878779913634248	0.16071757234837025	0.9075137015044413	0.000138242620245132	0.8401394808979947	0.25277899067348086	0.9999636664108958	0.13678307279928853	0.8723158486231649	0.998399992420138	0.000255887996034592	0.9945696553939143	0.5240745648529234	0.9999636664108958	0.3379142016758571	0.9663656260508203	402	7	394	0.2749403126791342	108.3264831955789	male	CNorm	4yr
lh_L_IFJp	0.015630871936196687	-1.732223079352691	4.074877847534516	1.9040798225686553	-1.308325087380553	-1.9369311420484687	1.5733557813148844	1.7511768278002304	0.08323385132980732	4.603850637883185e-05	0.05689978912019388	0.19076306948060617	0.05275376106573722	0.1156364598028948	0.07991545563944025	0.998399992420138	0.000255887996034592	0.9945696553939143	0.5240745648529234	0.9766792808070349	0.3379142016758571	0.9663656260508203	402	7	394	0.27079643725383545	106.69379627801118	male	CNorm	4yr
lh_L_IFSp	0.0280898816141042	0.37258069359968105	3.8277521583735825	-0.24311019084132784	-1.1663461952392113	-0.0873498130071748	1.4695747971650106	0.01591780026925008	0.7094605441437354	0.00012931887380274377	0.8079200368594246	0.243474502967035	0.9303934602447961	0.14167695026514243	0.9872999692400921	0.998399992420138	0.000255887996034592	0.9945696553939143	0.5240745648529234	0.9848024345281174	0.3379142016758571	0.9956400915996644	402	7	394	0.2750135484927309	108.35533810613597	male	CNorm	4yr
lh_L_IFSa	0.038666934545710185	0.282894567924705	3.8057883021422816	-0.1643053086730516	-1.0669778005042179	0.583497669525232	1.397789555596155	-0.45327841394213353	0.7772576587417851	0.00014135325112244252	0.8694908027735019	0.2859818605762826	0.5595583254282472	0.1621762716708851	0.6503482744324047	0.998399992420138	0.000255887996034592	0.9945696553939143	0.5240745648529234	0.9766792808070349	0.3379142016758571	0.9663656260508203	402	7	394	0.274558327493143	108.17598103229835	male	CNorm	4yr
lh_L_p9-46v	-0.00478832567773701	-1.5602462346864219	4.235827783835569	1.7595705930651226	-1.0910362837694967	-0.015553767559539999	1.4186929574878004	0.12950489724225617	0.1187017035156763	2.277112569945137e-05	0.07848064120679178	0.2752569172701217	0.9875903893587941	0.15598855129544123	0.8969581501466177	0.998399992420138	0.000255887996034592	0.9945696553939143	0.5240745648529234	0.9978209815679026	0.3379142016758571	0.9663656260508203	402	7	394	0.27301779770374246	107.56901229527455	male	CNorm	4yr
lh_L_46	0.031184618629155777	0.2539891332837901	3.779169330072536	0.07707615486860354	-0.9635858483365765	0.49880429963448397	1.2524692512092266	-0.5507508503784584	0.7995039532698689	0.00015735239807945756	0.9385629622174639	0.33525360463780807	0.6179172582550102	0.2103989259275254	0.5818044809027572	0.998399992420138	0.0002649375260686681	0.9945696553939143	0.5240745648529234	0.9766792808070349	0.3379142016758571	0.9663656260508203	402	7	394	0.2742887517437352	108.06976818703166	male	CNorm	4yr
lh_L_a9-46v	-0.025875489807997712	-0.8022562499345929	3.8665663275340734	0.786801196218673	-0.6565230240213272	1.365173118832257	0.9081854281453741	-1.4057190867798262	0.42240474424878605	0.00011037845398732938	0.4313982531411992	0.5114876584404375	0.17219864500953164	0.3637802615886466	0.15980755693764226	0.998399992420138	0.000255887996034592	0.9945696553939143	0.5796074513959817	0.9766792808070349	0.4141146374059437	0.9663656260508203	402	7	394	0.2732450560481131	107.65855208295659	male	CNorm	4yr
lh_L_9-46d	0.029361597354545257	-0.9105570284451183	4.031872523612131	1.0443699566110716	-0.7753620162642101	1.1250735101638125	1.1563926304482	-0.9746979772772174	0.36252882075976145	5.533420043949365e-05	0.2963142579645508	0.43812577319656987	0.26055788538777547	0.2475205946070933	0.32971009659963524	0.998399992420138	0.000255887996034592	0.9945696553939143	0.5469018272315803	0.9766792808070349	0.3406998384158901	0.9663656260508203	402	7	394	0.27272553406773203	107.45386042268643	male	CNorm	4yr
lh_L_9a	-0.03773502459580483	-1.0151000162245332	3.9936241059116253	0.8617158631643771	-0.857424230763417	-0.1220713175595371	1.1029342838589042	-0.17288443863987063	0.31005815390392266	6.50709946373253e-05	0.38884389409413156	0.39121047270435705	0.9028425372386868	0.27005570453464345	0.8627422636320137	0.998399992420138	0.000255887996034592	0.9945696553939143	0.5240745648529234	0.9848024345281174	0.3479009432083307	0.9663656260508203	402	7	394	0.27309863722466166	107.60086306651668	male	CNorm	4yr
lh_L_10v	0.04439664949623705	1.9689111095061715	4.095203436465033	-1.841419704724131	-1.1611950793060777	0.4453346266880708	1.51369284549665	-0.41593535632185635	0.048963299583409274	4.217978432435157e-05	0.06556007739303933	0.24556257541827842	0.656077947769738	0.13010376037749846	0.6774573067213046	0.998399992420138	0.000255887996034592	0.9945696553939143	0.5240745648529234	0.9766792808070349	0.3379142016758571	0.9663656260508203	402	7	394	0.27229417153235685	107.28390358374861	male	CNorm	4yr
lh_L_a10p	-0.013751940514473334	-0.1792335856578765	3.6984704244738853	0.04625344640930029	-1.0308671376828686	1.7350300670561658	1.2997812185611097	-1.6518373737534957	0.857754293160493	0.00021690261752510014	0.9631082439503985	0.3026031290572614	0.08273547974462518	0.19367596436932677	0.09856770757324468	0.998399992420138	0.0003019951828618702	0.9945696553939143	0.5240745648529234	0.9766792808070349	0.3379142016758571	0.9663656260508203	402	7	394	0.273080470595096	107.59370541446782	male	CNorm	4yr
lh_L_10pp	0.05155350719360431	-1.4556919360283986	4.009248605397217	1.6746610288431607	-0.8023199435153814	1.2529415852634092	1.1290285902057569	-1.176794897802514	0.14547780009617786	6.091226221038318e-05	0.09400075780798042	0.422367908848865	0.21022696630484905	0.2588857731708224	0.23927737957690187	0.998399992420138	0.000255887996034592	0.9945696553939143	0.5368395207459213	0.9766792808070349	0.3438888121417484	0.9663656260508203	402	7	394	0.27164612478623074	107.02857316577492	male	CNorm	4yr
lh_L_11l	0.07959640326866788	0.6197097961235242	3.9365195102863852	-0.2346928639607699	-1.2979347240486379	0.8052084775551307	1.605887385879577	-0.7967144838463807	0.5354488650477458	8.267190189269301e-05	0.8144471267981118	0.19430976661635735	0.42069938520143413	0.10829865556822553	0.42561687016825944	0.998399992420138	0.000255887996034592	0.9945696553939143	0.5240745648529234	0.9766792808070349	0.3379142016758571	0.9663656260508203	402	7	394	0.27277719124523764	107.47421335062361	male	CNorm	4yr
lh_L_13l	0.06799249332102424	-0.056477249076610156	3.792421016386634	0.44806479388392745	-0.6775590659898083	-1.4893190194334798	1.034677637092583	0.86070631099809	0.9549616191981517	0.00014918570762530566	0.6541064354279971	0.49805130756342386	0.13640338168205268	0.30081948312713935	0.38939981636279697	0.998399992420138	0.00025594893914862864	0.9945696553939143	0.5705524472720236	0.9766792808070349	0.3703967785443008	0.9663656260508203	402	7	394	0.267301768898309	105.31689694593373	male	CNorm	4yr
lh_L_OFC	0.09164451972034851	0.8010428154953085	4.054826808177765	-0.3158530898132326	-0.8989344993630963	-0.2651733794786091	1.1495033163613273	0.5139204773187642	0.42310685954934646	5.017146165231315e-05	0.7521140193609633	0.368687550555469	0.7908759011384359	0.25034850005145515	0.6073075901198015	0.998399992420138	0.000255887996034592	0.9945696553939143	0.5240745648529234	0.9766792808070349	0.3406998384158901	0.9663656260508203	402	7	394	0.27090894535411625	106.73812446952181	male	CNorm	4yr
lh_L_47s	0.05418167815099147	0.47201976132944035	3.7971973736040265	-0.21687883739242403	-1.141182168374202	0.13309486008431534	1.381227393932939	0.15816575951014233	0.6369126834538389	0.00014634126703616225	0.8283027704048359	0.2537941231989703	0.894118360042058	0.1672090544108431	0.8743261840437334	0.998399992420138	0.00025594893914862864	0.9945696553939143	0.5240745648529234	0.9848024345281174	0.3379142016758571	0.9663656260508203	402	7	394	0.27316412930446266	107.62666694595829	male	CNorm	4yr
lh_L_LIPd	0.03916622185501919	-0.6957330943750236	3.963103607884952	0.9575585322869138	-0.6860537959562845	1.7864415358997598	0.9376779891634993	-1.4821490064955412	0.4865959959689009	7.398165502167321e-05	0.33828541789739863	0.49267918549779255	0.07402779543324596	0.34840991865682025	0.1383006514985235	0.998399992420138	0.000255887996034592	0.9945696553939143	0.5679932011152895	0.9766792808070349	0.4003948906468855	0.9663656260508203	402	7	394	0.2711938345760462	106.8503708229622	male	CNorm	4yr
lh_L_6a	0.006558699759168308	0.14219283606833824	3.5869681169489103	-0.17758795275700673	-0.7462864586657425	0.8578164722517296	1.0442382742652325	-0.8640003964294167	0.8869276902833887	0.0003345452106352893	0.8590465864569221	0.4554943897010293	0.3909938125528658	0.2963751629878757	0.3875876727790152	0.998399992420138	0.0004091397508445092	0.9945696553939143	0.5540013704978723	0.9766792808070349	0.3674240034301746	0.9663656260508203	402	7	394	0.2747993283907727	108.27093538596445	male	CNorm	4yr
lh_L_i6-8	0.06222971037865402	0.3111975142333774	3.806304665153794	-0.009119162465143656	-0.8156030629559178	0.9731425013074511	1.145589198522635	-0.7231937531877535	0.7556504726397772	0.00014105860378139633	0.9927240619051885	0.41472719706731154	0.3304824831932194	0.2519651686619232	0.4695608561475444	0.998399992420138	0.000255887996034592	0.9945696553939143	0.5337480306612009	0.9766792808070349	0.3412679069663225	0.9663656260508203	402	7	394	0.2723807939154236	107.31803280267691	male	CNorm	4yr
lh_L_s6-8	0.05363674196651998	-0.03984631959559223	3.7962468491788437	0.3334900988247341	-0.48262357985916765	1.631937505574568	0.7821171779455127	-1.2937274426528345	0.968215647836264	0.0001469032260367746	0.738764362121137	0.6293630333673088	0.10269265202186564	0.4341457122786637	0.1957595827440256	0.998399992420138	0.00025594893914862864	0.9945696553939143	0.662271784750789	0.9766792808070349	0.46774032096689366	0.9663656260508203	402	7	394	0.27065068705679746	106.63637070037817	male	CNorm	4yr
lh_L_43	0.11919725690955682	1.5954299044096154	3.9743972422357774	-1.033173829284756	-1.3673808472947382	-0.10802351676853449	1.6341902383051874	0.16234902988746147	0.11061613320452401	7.05577162207852e-05	0.30152255783200554	0.1715059624362556	0.9139770376789499	0.10221891161819922	0.8710310065035485	0.998399992420138	0.000255887996034592	0.9945696553939143	0.5240745648529234	0.9848024345281174	0.3379142016758571	0.9663656260508203	402	7	394	0.2699135581735245	106.34594192036869	male	CNorm	4yr
lh_L_OP4	0.029328544506690597	-0.002005313463640769	3.931194811430136	0.08980272344515909	-0.9580158981539815	0.5336961872014451	1.2469541185742878	-0.6316787194149129	0.998399992420138	8.452474468238965e-05	0.9284439839409627	0.33805474189780305	0.5935517475241999	0.21241432134664417	0.5275968363752039	0.998399992420138	0.000255887996034592	0.9945696553939143	0.5240745648529234	0.9766792808070349	0.3379142016758571	0.9663656260508203	402	7	394	0.2747869794689985	108.2660699107854	male	CNorm	4yr
lh_L_OP1	0.008464227683849763	-1.3114372251459636	3.8409729660886827	1.3542739639888064	-1.077847554708226	0.16206490244453875	1.3982368395880647	0.03048886116157673	0.1897100892181418	0.00012254761155023336	0.1756489893786931	0.28110179333301444	0.8712547445594614	0.1620419574581048	0.975677176758205	0.998399992420138	0.000255887996034592	0.9945696553939143	0.5240745648529234	0.9848024345281174	0.3379142016758571	0.9951804386847488	402	7	394	0.27387525485162484	107.90685041154018	male	CNorm	4yr
lh_L_OP2-3	0.07669767160401861	-1.2890059936082414	4.0920035350012425	1.8449872077411766	-1.0355497629584078	-1.3771972239630117	1.3698560804676936	1.355573351015557	0.19739600289397108	4.276621308511593e-05	0.06503939948949908	0.3004122392475793	0.1684512798904354	0.1707318319066531	0.1752349555999385	0.998399992420138	0.000255887996034592	0.9945696553939143	0.5240745648529234	0.9766792808070349	0.3379142016758571	0.9663656260508203	402	7	394	0.2698474954524082	106.31991320824883	male	CNorm	4yr
lh_L_52	0.06353994861778649	-0.26501993938992063	4.054516777328689	0.6687833729367958	-1.1766627110837835	-0.5182103152837149	1.486792720623998	0.40284635089390175	0.7909941014470784	5.0238044973954515e-05	0.5036336746410011	0.2393301567498627	0.60431153848533	0.1370695646927043	0.687061260516495	0.998399992420138	0.000255887996034592	0.9945696553939143	0.5240745648529234	0.9766792808070349	0.3379142016758571	0.9663656260508203	402	7	394	0.27288299745452466	107.51590099708271	male	CNorm	4yr
lh_L_RI	0.03889690483503189	-0.4874083960109421	4.0780560679413975	0.7561096219482865	-0.8649335602853973	0.228438247512965	1.149753372675351	-0.35184284023421286	0.6259689447857378	4.5413816227263845e-05	0.44958347350143046	0.3870752562292743	0.8193055581766366	0.2502454647016311	0.7249561283362824	0.998399992420138	0.000255887996034592	0.9945696553939143	0.5240745648529234	0.9820814968872267	0.3406998384158901	0.9663656260508203	402	7	394	0.273734071209361	107.85122405648823	male	CNorm	4yr
lh_L_PFcm	0.07287906980995429	-1.0539188134268482	4.1954541209903295	1.4193775434706142	-0.697836332447986	0.8426037749309824	1.0077286491874269	-0.7648796724295929	0.291920088669956	2.723254083251167e-05	0.15578897583812434	0.4852795545771009	0.3994500791612454	0.31358474743211295	0.44434319941056044	0.998399992420138	0.000255887996034592	0.9945696553939143	0.5673740159621491	0.9766792808070349	0.37713514475224214	0.9663656260508203	402	7	394	0.2715367994066685	106.9854989662274	male	CNorm	4yr
lh_L_PoI2	0.01032277668952769	0.3034954422994262	3.866459153548273	-0.310423337015951	-0.7453562629164872	-1.051358194474962	1.0501344713986411	1.3385804849197678	0.7615123203056776	0.00011042694881256335	0.756239049707851	0.4560563768186905	0.2930941086901331	0.2936562919705117	0.18070728267657443	0.998399992420138	0.000255887996034592	0.9945696553939143	0.5540013704978723	0.9766792808070349	0.3665640610114663	0.9663656260508203	402	7	394	0.27326252364184767	107.66543431488799	male	CNorm	4yr
lh_L_TA2	-0.04209400525193574	-0.6630496027207881	3.719568600208411	0.4923966652881622	-1.1450877158634059	1.3707329323475275	1.4338991702995245	-1.1952462215496809	0.5072987862711226	0.00019956334147172932	0.6224389562403613	0.2521728235664208	0.1704582247774904	0.15160103868316796	0.23199084440979345	0.998399992420138	0.0002948650188276164	0.9945696553939143	0.5240745648529234	0.9766792808070349	0.3379142016758571	0.9663656260508203	402	7	394	0.27325000561517077	107.66050221237728	male	CNorm	4yr
lh_L_FOP4	0.039526039488280325	0.3561911538943838	3.593727082928983	-0.1415218884926204	-1.200751361341259	-0.42568500559028877	1.4378203151094795	0.27246236193028084	0.721697416266263	0.00032598128632659366	0.8874576695460312	0.22984766419372937	0.6703373895240301	0.15048504368537974	0.7852665277115126	0.998399992420138	0.00040412748510351677	0.9945696553939143	0.5240745648529234	0.9766792808070349	0.3379142016758571	0.9663656260508203	402	7	394	0.27440515028668006	108.11562921295194	male	CNorm	4yr
lh_L_MI	-0.000500984765059741	-0.49915104007614586	3.555291972307474	0.570130301971636	-0.5627570068867803	-1.949305563209283	0.8602827132044387	1.9524686062545993	0.6176729829766421	0.0003775595777370642	0.5685893242415154	0.5736003598533758	0.05125894461601496	0.3896332196136222	0.05088259466150378	0.998399992420138	0.00045257141437356706	0.9945696553939143	0.6254317176714519	0.9766792808070349	0.4380348618016498	0.9663656260508203	402	7	394	0.2725667151486909	107.39128576858423	male	CNorm	4yr
lh_L_Pir	-0.013357363260693665	-0.7414304806507067	4.101670284987188	0.7632259203140447	-0.9972620925845919	-2.6355191833171876	1.234592252794441	2.2566082681809485	0.45843246886844613	4.101784783441493e-05	0.4453286729307103	0.31863730858829675	0.008400867704907021	0.2169822937321475	0.02403256326991299	0.998399992420138	0.000255887996034592	0.9945696553939143	0.5240745648529234	0.626132566563613	0.3386952585240461	0.9663656260508203	402	7	394	0.2693144167665524	106.10988020602164	male	CNorm	4yr
lh_L_AVI	0.004436823435573678	0.4325432365858667	3.8188225816673897	-0.35162813013972194	-0.9139076809854723	-0.5207625390362564	1.2511495300566742	0.4841963216163802	0.6653466349274664	0.0001340901556697874	0.7251171660268365	0.3607653573014121	0.6025322022128188	0.21087992774972908	0.6282465471846996	0.998399992420138	0.000255887996034592	0.9945696553939143	0.5240745648529234	0.9766792808070349	0.3379142016758571	0.9663656260508203	402	7	394	0.2749903780932067	108.34620896872343	male	CNorm	4yr
lh_L_AAIC	-0.007868227056688258	0.37756291506600487	3.892100264151785	-0.2913170115780711	-1.078121380341263	-1.4203509967703845	1.4027902720190415	1.2804543130234	0.7057553183549653	9.938015581291884e-05	0.7708088780411546	0.2809795913933123	0.1555055214372153	0.16067938871907483	0.20038540280749995	0.998399992420138	0.000255887996034592	0.9945696553939143	0.5240745648529234	0.9766792808070349	0.3379142016758571	0.9663656260508203	402	7	394	0.27363963431922345	107.81401592177401	male	CNorm	4yr
lh_L_FOP1	0.07662443480736847	0.43367041595393013	3.652813396443456	-0.10443356201371588	-1.6780379419386258	-1.5148195457978024	1.891071654214301	1.2306679920316768	0.664527792638801	0.0002593827291405242	0.9168252896551916	0.09333969226339661	0.12981810921489934	0.05861477978556903	0.21844706406980652	0.998399992420138	0.00034020488387271654	0.9945696553939143	0.5240745648529234	0.9766792808070349	0.3379142016758571	0.9663656260508203	402	7	394	0.27131548987011916	106.89830300882696	male	CNorm	4yr
lh_L_FOP3	0.056315651322073175	0.5068224635478128	3.945706806243117	-0.13279124683737156	-1.2042619772938987	-1.0099249113525393	1.49928534060141	1.00767135093381	0.6122793932160822	7.956492489388605e-05	0.8943584770633689	0.22848833785387734	0.31253126654253094	0.13379962371580895	0.31361226292290634	0.998399992420138	0.000255887996034592	0.9945696553939143	0.5240745648529234	0.9766792808070349	0.3379142016758571	0.9663656260508203	402	7	394	0.27335002240996115	107.69990882952467	male	CNorm	4yr
lh_L_FOP2	0.0507358572239361	-0.21921334609255497	3.7670326611927067	0.4506055965900499	-1.388698706842309	-1.06061931116995	1.7118867790376535	1.1052586185348718	0.8264838596343123	0.00016519939543140319	0.6522738322989647	0.16492438759835593	0.28886294283702707	0.08691753558424378	0.26904754336528924	0.998399992420138	0.0002730693203021368	0.9945696553939143	0.5240745648529234	0.9766792808070349	0.3379142016758571	0.9663656260508203	402	7	394	0.2738616811743405	107.90150238269014	male	CNorm	4yr
lh_L_PFt	0.046516747191185565	-1.4787578473792273	4.26856971642236	1.6997735478085474	-0.4306121262828569	1.2086368688712872	0.6660115290010479	-1.1366411512019976	0.13920504550008844	1.9673034296584466e-05	0.08917352895604379	0.6667504225068114	0.22680238542705267	0.5054037313243165	0.25568832976452394	0.998399992420138	0.000255887996034592	0.9945696553939143	0.6975828119868951	0.9766792808070349	0.5287750021370017	0.9663656260508203	402	7	394	0.2708586935827545	106.71832527160527	male	CNorm	4yr
lh_L_AIP	0.0017674832749817115	-0.30577668475219155	3.8093064490912587	0.24795311030536166	-0.655085995734971	0.8085869034658283	0.9700662130441734	-0.7176717541678588	0.7597746816188846	0.00013935714809299503	0.8041706865759317	0.5124123880593696	0.41875280043729657	0.33201348894381055	0.47295970328191517	0.998399992420138	0.000255887996034592	0.9945696553939143	0.5796074513959817	0.9766792808070349	0.3864594308606412	0.9663656260508203	402	7	394	0.2747581281761987	108.25470250142229	male	CNorm	4yr
lh_L_EC	-0.028792812406140938	0.046357154903179855	3.9032824118154577	-0.08371712863604178	-1.0541530076914618	-0.4956222252304573	1.4241557264736184	0.8186272397335892	0.9630255852095103	9.489686411679591e-05	0.9332813382708043	0.2918128707113591	0.6201609691126008	0.15440139783128082	0.41299912072277445	0.998399992420138	0.000255887996034592	0.9945696553939143	0.5240745648529234	0.9766792808070349	0.3379142016758571	0.9663656260508203	402	7	394	0.2731679502066141	107.62817238140595	male	CNorm	4yr
lh_L_PreS	0.04920018140581359	-1.628568240657501	3.4899100791005204	1.9269084368377094	-0.9363075341782003	-2.0505868653482873	1.1673358711928974	2.0032692781791925	0.10340445210534625	0.00048318309966879225	0.05399104188938557	0.34911487014534226	0.040307196560163	0.24307475781116195	0.0451483931637281	0.998399992420138	0.0005624189134408451	0.9945696553939143	0.5240745648529234	0.9766792808070349	0.3406998384158901	0.9663656260508203	402	7	394	0.2694546280285529	106.16512344324985	male	CNorm	4yr
lh_L_H	0.0192509461331481	-0.9186635842159041	2.5349618201126742	1.1506950260512354	-0.22794582246336076	-1.0886786068919085	0.38098556568253356	1.309881360187673	0.3582715627974564	0.011245958232757099	0.24985772352534796	0.8196883591111557	0.27629563897330567	0.7032139591963774	0.19023597378934376	0.998399992420138	0.01140346465058283	0.9945696553939143	0.8288468882632356	0.9766792808070349	0.7110710984052755	0.9663656260508203	402	7	394	0.2732398399781891	107.65649695140652	male	CNorm	4yr
lh_L_ProS	0.0219449426438736	0.025846262783501425	3.852263641386422	0.07387087275108617	-0.9912473186004984	-1.228124248276126	1.255265279132692	1.212647435991478	0.979379961794428	0.00011703092063028661	0.9411131326845129	0.32156483018494786	0.21940032967534462	0.2093824749911971	0.22526464450358685	0.998399992420138	0.000255887996034592	0.9945696553939143	0.5240745648529234	0.9766792808070349	0.3379142016758571	0.9663656260508203	402	7	394	0.27425213059479353	108.05533945434863	male	CNorm	4yr
lh_L_PeEc	0.01810477820673201	0.21085930958605612	3.8362564310107428	-0.20491279968459442	-1.0797642587036138	0.9919576170467376	1.3893819575480073	-0.8545083736977012	0.8329970564549798	0.0001249239710429109	0.8376402547108407	0.2802471707902163	0.32121820080202	0.1647166337409991	0.39282337172393467	0.998399992420138	0.000255887996034592	0.9945696553939143	0.5240745648529234	0.9766792808070349	0.3379142016758571	0.9663656260508203	402	7	394	0.2744475652473476	108.13234070745493	male	CNorm	4yr
lh_L_STGa	-0.00703991778324954	0.0879983046784768	3.5989855856635513	-0.12455224471990609	-0.5911456746627003	2.0136571539181403	0.8957650862028684	-1.6770684925457386	0.9298780235871587	0.0003194608938540813	0.9008780370768231	0.5544228186725335	0.044045541358780714	0.3703782404856355	0.09352908912192788	0.998399992420138	0.00039877532267302564	0.9945696553939143	0.6175435897412608	0.9766792808070349	0.4189903845493752	0.9663656260508203	402	7	394	0.2711019444335925	106.81416610683546	male	CNorm	4yr
lh_L_PBelt	0.03963600267695791	0.1710028657802196	3.994670743606023	-0.08089180152395328	-0.3658883506092309	2.160200484002412	0.6386916511872485	-1.9514871344776574	0.8642215122214001	6.478422022329862e-05	0.9355280000353573	0.7144483894047635	0.030757152717065677	0.5230235450146374	0.05099912518176955	0.998399992420138	0.000255887996034592	0.9945696553939143	0.741061080127577	0.9766792808070349	0.5456326319749243	0.9663656260508203	402	7	394	0.27133771226421355	106.90705863210013	male	CNorm	4yr
lh_L_A5	0.08290699394545761	-0.20226432437028638	3.992622675780966	0.5660192722199878	-0.4800798387310268	1.5137047722510615	0.7671254692265733	-1.3215921279498866	0.8397100885585222	6.534650678795673e-05	0.5713806794997146	0.6311706235884591	0.13010073404723363	0.44300692029759603	0.18630400613640585	0.998399992420138	0.000255887996034592	0.9945696553939143	0.662271784750789	0.9766792808070349	0.4692994006502228	0.9663656260508203	402	7	394	0.2712975144154816	106.89122067969974	male	CNorm	4yr
lh_L_PHA1	0.0009546889992258386	-0.5375057529137808	3.626327532068157	0.5432587857375577	-1.1816352708536881	-0.5886657781011833	1.5067524742195055	0.7259269619831151	0.5909183121679353	0.0002874806738345342	0.5869516366777203	0.23735045217318684	0.5560854989870279	0.1318741156545765	0.4678835467751348	0.998399992420138	0.0003651508909757943	0.9945696553939143	0.5240745648529234	0.9766792808070349	0.3379142016758571	0.9663656260508203	402	7	394	0.2746131653920204	108.19758716445605	male	CNorm	4yr
lh_L_PHA3	-0.017978654032191767	-0.22464010982113153	3.8918458614675666	0.2290266937431743	-1.2081734063831504	-0.09069662784353558	1.5272880734226864	0.37106711051010527	0.822259259125234	9.948444369649167e-05	0.8188481688634198	0.2269805686945201	0.9277336501804057	0.12668939386229958	0.7105875470400187	0.998399992420138	0.000255887996034592	0.9945696553939143	0.5240745648529234	0.9848024345281174	0.3379142016758571	0.9663656260508203	402	7	394	0.2741243233128408	108.0049833852593	male	CNorm	4yr
lh_L_STSda	0.06314948654439416	-0.5434852479571121	4.015146793103031	0.7970669517975778	-0.5270096468640242	1.325082690866848	0.8026394431217976	-1.21935832605826	0.5867957451856738	5.940880726420482e-05	0.42541214858268284	0.5981868893670714	0.18514372643654575	0.4221831635970894	0.22270821992769174	0.998399992420138	0.000255887996034592	0.9945696553939143	0.642562771367596	0.9766792808070349	0.4606456948041963	0.9663656260508203	402	7	394	0.2729013176550536	107.52311915609114	male	CNorm	4yr
lh_L_STSdp	0.08906209473613	0.05818463778870967	4.001665496173696	0.48091122912755246	-1.1025332627193616	-0.29284560466063164	1.3795909639128812	0.20603626713058693	0.9536015572590607	6.289817803603597e-05	0.6305795916118231	0.2702299059003749	0.7696401680469238	0.1677126211877682	0.8367625819444633	0.998399992420138	0.000255887996034592	0.9945696553939143	0.5240745648529234	0.9766792808070349	0.3379142016758571	0.9663656260508203	402	7	394	0.2720413157759154	107.18427841571066	male	CNorm	4yr
lh_L_STSvp	0.014971746194702465	0.1389388352679654	3.7864315428706674	-0.018454677799664643	-0.8474291863971546	0.11509960303771187	1.0462661817707033	-0.36163356284331977	0.8894984824631643	0.00015282617344410896	0.9852761332776102	0.3967559421011433	0.9083661745438123	0.2954381545306478	0.7176258802980429	0.998399992420138	0.00025973274547778143	0.9945696553939143	0.5240745648529234	0.9848024345281174	0.3674240034301746	0.9663656260508203	402	7	394	0.274076611040414	107.98618474992311	male	CNorm	4yr
lh_L_TGd	-0.014084111060411688	1.2244606000650837	3.6866451763402734	-1.2530205049460226	-1.0766393450821272	0.15113965025282358	1.3820049681749906	-0.23976989284458566	0.22077852072301385	0.00022722983523415798	0.2101982444433549	0.28164141961357125	0.8798655553639617	0.16697017564626748	0.8105086482420873	0.998399992420138	0.0003082819961758752	0.9945696553939143	0.5240745648529234	0.9848024345281174	0.3379142016758571	0.9663656260508203	402	7	394	0.27417077972340725	108.02328721102245	male	CNorm	4yr
lh_L_TE1a	-0.012403563207467785	-1.1939346505745416	4.144014247590837	1.3058295174234549	-0.5598775651526283	-0.25243097714548196	0.7843101171331152	-0.002698746779433515	0.23250353187934347	3.412785266482115e-05	0.19161053971398678	0.5755629523389967	0.800707958927879	0.43285816445189673	0.9978467142249879	0.998399992420138	0.000255887996034592	0.9945696553939143	0.6256870532934438	0.9766792808070349	0.46774032096689366	0.9978467142249879	402	7	394	0.2729921467696212	107.55890582723077	male	CNorm	4yr
lh_L_TE1p	-0.0045242680232712475	-0.3886966298888843	3.7733272356750014	0.4142955422418036	-1.0856827609032689	-0.0158447462975783	1.3852286426043234	-0.048633235192519185	0.6975005756746333	0.00016108477994040702	0.6786576781179247	0.277619370224401	0.9873582505260153	0.16598256510969311	0.961211583439644	0.998399992420138	0.0002687220752922919	0.9945696553939143	0.5240745648529234	0.9978209815679026	0.3379142016758571	0.9913350233764989	402	7	394	0.27516726049384127	108.41590063457346	male	CNorm	4yr
lh_L_TE2a	0.09579925997792747	1.0755433824910534	3.943869795186919	-0.5144556918668913	-1.1144411241753334	-1.32795534346244	1.435273410936776	1.1287616425511098	0.2821315202146456	8.01772012291874e-05	0.6069334308220868	0.2650899891735654	0.18419285992304868	0.151209201497148	0.25899839765607324	0.998399992420138	0.000255887996034592	0.9945696553939143	0.5240745648529234	0.9766792808070349	0.3379142016758571	0.9663656260508203	402	7	394	0.26997680150534864	106.37085979310737	male	CNorm	4yr
lh_L_TF	-0.0025202001604576617	-0.9883134387951936	3.9973808681569714	1.0321994325168635	-0.7305247184633722	0.9032255942303536	0.9620050721741857	-0.9380962207698528	0.32299916579682764	6.404720594979702e-05	0.30197870084762646	0.46506950934696434	0.3664061767862029	0.3360470560755563	0.3481949638302857	0.998399992420138	0.000255887996034592	0.9945696553939143	0.5611838746120036	0.9766792808070349	0.3874173066858324	0.9663656260508203	402	7	394	0.27325563482024384	107.66272011917606	male	CNorm	4yr
lh_L_TE2p	-0.021316882138927466	0.19521911365350214	3.7586307587233927	-0.2976955806453195	-0.8595337454639665	1.1670273093534747	1.1251535702151316	-1.2008140523864492	0.8452214163934266	0.0001708457467741634	0.7659355167234568	0.39004611054618743	0.2431993411015908	0.26052396401086964	0.2298233396052487	0.998399992420138	0.0002773370418486419	0.9945696553939143	0.5240745648529234	0.9766792808070349	0.3438888121417484	0.9663656260508203	402	7	394	0.2743123760530976	108.07907616492042	male	CNorm	4yr
lh_L_PHT	0.017665368502678153	0.817501802897321	2.902648187135056	-0.8853637206987459	0.7170089921246546	3.114125771702095	-0.436607248917784	-2.9067300548326838	0.4136417193995817	0.003700220547556616	0.37596049278231314	0.4733685482567538	0.001844908283558266	0.6623962046601612	0.003652282270085746	0.998399992420138	0.0037945604482025356	0.9945696553939143	0.5618341457998193	0.33392839932404617	0.6735601856375797	0.6610630908855201	402	7	394	0.26820874500074215	105.6742455302924	male	CNorm	4yr
lh_L_PH	0.03151894976955254	0.8182205342093997	3.2844658101078514	-0.7446075920487819	-1.197236627246406	0.12617531971115056	1.5071519783609075	0.20369023413531476	0.4132312719989091	0.0010217589442917928	0.4565089769660571	0.23121433736859176	0.8995931472289667	0.13177170607269773	0.8385955742416228	0.998399992420138	0.0011008236245048481	0.9945696553939143	0.5240745648529234	0.9848024345281174	0.3379142016758571	0.9663656260508203	402	7	394	0.2728885804691188	107.51810070483279	male	CNorm	4yr
lh_L_TPOJ1	0.09521366883616121	0.3212641082431287	3.8269393752610106	0.12829846208372628	-0.8534473496779378	0.6996662221182804	1.1669750802094472	-0.465208962410893	0.7480102533747206	0.00012974645354064487	0.89791278212798	0.39341127316562974	0.48413577570828625	0.24322043330376297	0.6417818211535806	0.998399992420138	0.000255887996034592	0.9945696553939143	0.5240745648529234	0.9766792808070349	0.3406998384158901	0.9663656260508203	402	7	394	0.2716492167666474	107.02979140605906	male	CNorm	4yr
lh_L_TPOJ2	-0.014655934652896493	0.5606253734824295	3.7017144988005874	-0.6343107156913168	-1.1351187227544681	0.2887455670897222	1.4546084900334815	-0.04479092239547916	0.5750529504250801	0.00021414750736612368	0.5258780646596382	0.25632557786443577	0.7727760896622977	0.1457776792603207	0.9642739607115735	0.998399992420138	0.00030163967963632983	0.9945696553939143	0.5240745648529234	0.9766792808070349	0.3379142016758571	0.9916681073226977	402	7	394	0.2738679234812607	107.90396185161674	male	CNorm	4yr
lh_L_TPOJ3	-0.05038772604999734	-0.7767965848162355	3.683875712868626	0.5024973093934603	0.13578481315033022	2.6256550984586093	0.06912271788146496	-2.4404230752071423	0.43727879199924125	0.00022971428020698804	0.6153177445631905	0.8919913972086306	0.008648239869663163	0.9448919380204867	0.014670069939772717	0.998399992420138	0.0003102857068467525	0.9945696553939143	0.8944622875056075	0.626132566563613	0.9484081563097128	0.9663656260508203	402	7	394	0.2699205865612914	106.34871110514882	male	CNorm	4yr
lh_L_DVT	0.00344034085005253	1.384171791056484	3.3559967307177514	-1.4294591773695742	-0.8296686668363046	0.4870014620324149	1.0365440071485696	-0.6732376587448349	0.16630585870498338	0.0007907950357684237	0.15287230012051825	0.40672614152804365	0.6262572948601217	0.2999484200031092	0.5007961065699369	0.998399992420138	0.0008727676919151505	0.9945696553939143	0.5258387972612564	0.9766792808070349	0.3703967785443008	0.9663656260508203	402	7	394	0.27354502702638533	107.77674064839582	male	CNorm	4yr
lh_L_PGp	0.043543901690313344	1.349209114808178	3.8904482098472815	-1.2911182341754424	-1.0351037551773872	0.8667211536269759	1.3337903387527015	-0.9263089802538597	0.17726980792532676	0.00010005923161986691	0.1966626821485069	0.300620459056847	0.38609481216066455	0.1822725781339637	0.3542854303255867	0.998399992420138	0.000255887996034592	0.9945696553939143	0.5240745648529234	0.9766792808070349	0.3379142016758571	0.9663656260508203	402	7	394	0.2735806540211351	107.79077768432724	male	CNorm	4yr
lh_L_IP2	0.03836038113173957	-0.6066897147743889	3.937587014688272	0.7722759369507377	-0.9788178434392237	-0.7889972135002676	1.2038384580803732	0.3852897582694729	0.5440568491331645	8.230508995415965e-05	0.43995101420647664	0.3276699915835126	0.43011363515667167	0.22865202207141522	0.7000227486621371	0.998399992420138	0.000255887996034592	0.9945696553939143	0.5240745648529234	0.9766792808070349	0.34062564604877493	0.9663656260508203	402	7	394	0.2715383167295956	106.98609679146065	male	CNorm	4yr
lh_L_IP1	0.03638516071976474	-0.711210709383015	3.8484529272584473	0.927838241477019	-0.8650553654960237	0.6884232534004929	1.1657117256876763	-0.34582871535365217	0.4769536731676446	0.00011886613159014806	0.35349148394297436	0.38700840136457115	0.49118628461044833	0.24373101772091244	0.7294714434319594	0.998399992420138	0.000255887996034592	0.9945696553939143	0.5240745648529234	0.9766792808070349	0.3406998384158901	0.9663656260508203	402	7	394	0.27232253990442423	107.29508072234314	male	CNorm	4yr
lh_L_IP0	0.046270685332534055	1.1285036474007015	3.730847649344042	-0.8511565761941433	-1.2519858076368973	-0.34246203748593224	1.5731455781832733	0.49331335100586127	0.2591072773570887	0.00019083660611853937	0.39468238095570507	0.21057503549813095	0.7320032083945218	0.11568511332272075	0.6217911962282725	0.998399992420138	0.00029044603872627965	0.9945696553939143	0.5240745648529234	0.9766792808070349	0.3379142016758571	0.9663656260508203	402	7	394	0.2730136130805547	107.56736355373857	male	CNorm	4yr
lh_L_PFop	0.08022829278765639	-0.7504226214826792	3.7306897825891876	1.1203635677835553	-0.9423781253987439	0.8872784591106653	1.2528765056806683	-0.699052270492912	0.4530002108002881	0.00019095623540567555	0.26255886347318125	0.3459990824513607	0.374928999963956	0.21025065336657145	0.4845193652582531	0.998399992420138	0.00029044603872627965	0.9945696553939143	0.5240745648529234	0.9766792808070349	0.3379142016758571	0.9663656260508203	402	7	394	0.2721773309371702	107.23786838924507	male	CNorm	4yr
lh_L_PF	0.02963248216779094	-0.9824305346543698	4.021168006499797	1.2877840800380669	-0.813742180152147	0.2598495791405088	1.0266913392236514	-0.26929028375850345	0.32588778952723874	5.791028245951979e-05	0.19782113553297842	0.41579266476922283	0.7949798055127679	0.30456582874413984	0.787706308551302	0.998399992420138	0.000255887996034592	0.9945696553939143	0.5337480306612009	0.9766792808070349	0.3712216498497597	0.9663656260508203	402	7	394	0.27326908712240994	107.66802032622951	male	CNorm	4yr
lh_L_PFm	0.001848525459238232	-0.1637282142547789	3.6239131797205637	0.1344604122963263	0.05690472256261632	1.9524936969956093	0.20640014075831026	-1.7800366858075114	0.8699451055000862	0.0002901790472425073	0.893038513175533	0.9546210923501478	0.050879618554065975	0.8364783608891914	0.07506995705697986	0.998399992420138	0.0003660098087170301	0.9945696553939143	0.9546210923501478	0.9766792808070349	0.8434684307573462	0.9663656260508203	402	7	394	0.27230255359729083	107.28720611733259	male	CNorm	4yr
lh_L_PGi	0.05243138312035242	-0.0821767262416849	3.8009524864143676	0.34900694310117186	-0.5645520615344467	0.8655761807374068	0.8473916206314137	-0.8121076758178254	0.9345061806064429	0.00014414094223968258	0.7270840970884132	0.5723784796720642	0.38672262250121103	0.39677687348392787	0.41672984912901423	0.998399992420138	0.000255887996034592	0.9945696553939143	0.6254317176714519	0.9766792808070349	0.44331243271969717	0.9663656260508203	402	7	394	0.27386896286671747	107.90437136948665	male	CNorm	4yr
lh_L_PGs	0.0009798056498063665	-1.5404251000097882	4.007994959304573	1.5559159414628934	-1.2610571151449754	-0.8535115365660845	1.521651123892997	0.7180191092591753	0.1234567670526896	6.123642702538987e-05	0.11972808211414433	0.20728826999400052	0.3933756927977121	0.12809652035616634	0.47274550434656837	0.998399992420138	0.000255887996034592	0.9945696553939143	0.5240745648529234	0.9766792808070349	0.3379142016758571	0.9663656260508203	402	7	394	0.2730839558198978	107.59507859303974	male	CNorm	4yr
lh_L_V6A	-0.08304123812759397	0.8568026777691584	2.4897979139181214	-1.3067348855536836	-0.5681194855072162	0.4270923872586937	0.7665127691783549	-0.49439750533882654	0.3915539455587316	0.012781574789293525	0.19130276634066357	0.5699538375328261	0.6693120375684737	0.44337125696789004	0.6210254754655086	0.998399992420138	0.012924385680794011	0.9945696553939143	0.6252220884451002	0.9766792808070349	0.4692994006502228	0.9663656260508203	402	7	394	0.2723056201123955	107.28841432428382	male	CNorm	4yr
lh_L_VMV1	0.009543964821921155	1.1476874943555622	3.194507863329924	-1.1257826537816331	-0.991846461986454	0.7286426268972699	1.2716593310452338	-0.6533604326504889	0.25109759558875744	0.0014006946932782415	0.26025752815593906	0.3212724289432908	0.4662202964022656	0.20349418631637828	0.5135239408990894	0.998399992420138	0.0014697144317876042	0.9945696553939143	0.5240745648529234	0.9766792808070349	0.3379142016758571	0.9663656260508203	402	7	394	0.27396055460950697	107.94045851614575	male	CNorm	4yr
lh_L_VMV3	0.036257795600104774	0.5350914121819688	3.968651699095489	-0.37541054745519875	-1.317761903168842	0.9924822126857225	1.5915659337293344	-0.7594807168247111	0.5925866480477343	7.228043785156107e-05	0.7073551618403968	0.1875833647624957	0.32096235211028845	0.11148226960566403	0.44756504494331517	0.998399992420138	0.000255887996034592	0.9945696553939143	0.5240745648529234	0.9766792808070349	0.3379142016758571	0.9663656260508203	402	7	394	0.2732517655032105	107.66119560826493	male	CNorm	4yr
lh_L_PHA2	-0.06119459872817343	-1.106352857023745	3.6683528929388167	0.9155105821191099	-1.1722042370453583	-0.12328049390211596	1.5095964257012726	0.31009463678774557	0.2685738219345908	0.0002441180875434459	0.3599236496832724	0.24111506771165658	0.9018849866089961	0.13114643395839817	0.7564889906100584	0.998399992420138	0.000323702372493507	0.9945696553939143	0.5240745648529234	0.9848024345281174	0.3379142016758571	0.9663656260508203	402	7	394	0.27366157447629635	107.82266034366079	male	CNorm	4yr
lh_L_V4t	-0.007344690282310143	-0.8712750699218351	4.173304022118337	0.7898436901911253	-0.7937868680054113	0.5807721730195388	1.099161740643456	-0.8320658625826263	0.3836039792332252	3.002139059292173e-05	0.4296190600732934	0.4273195188436911	0.5613940119262373	0.27169752354131704	0.40537176938674246	0.998399992420138	0.000255887996034592	0.9945696553939143	0.5368395207459213	0.9766792808070349	0.3479673074721644	0.9663656260508203	402	7	394	0.2729582647951786	107.54555632930037	male	CNorm	4yr
lh_L_FST	-0.0037257437750669	0.5924684979316351	3.794919264345096	-0.5419615152554872	-0.9266399097432899	-1.5756945859347307	1.3244103707573311	1.3894229349991591	0.5535369095650033	0.00014769150827529615	0.5878450179238539	0.3541135262660313	0.11509620578138936	0.18536679218333896	0.1647041801251291	0.998399992420138	0.00025594893914862864	0.9945696553939143	0.5240745648529234	0.9766792808070349	0.3379142016758571	0.9663656260508203	402	7	394	0.27288069506013796	107.51499385369436	male	CNorm	4yr
lh_L_V3CD	-0.011115586286419923	0.6134814201826273	3.7629006448219227	-0.6928904758811395	-1.3191949693225902	1.8326731988949942	1.5846509678422325	-1.4165576061771694	0.5395580643341151	0.0001679539392974614	0.48837828708009334	0.1871039396957439	0.06685118527197073	0.11304565795727829	0.15661231060978195	0.998399992420138	0.00027387083795351816	0.9945696553939143	0.5240745648529234	0.9766792808070349	0.3379142016758571	0.9663656260508203	402	7	394	0.27076329607554595	106.6807386537651	male	CNorm	4yr
lh_L_LO3	0.0006747877986710133	0.003979873102186645	3.816134294200798	-0.06173507537505702	-0.9954285817535377	1.4360075076757355	1.3232791345602897	-1.233639158717166	0.9968245290807333	0.0001355587439162769	0.9507738071204137	0.31952786328712146	0.15100020495149347	0.1857425679184762	0.21733739446200695	0.998399992420138	0.000255887996034592	0.9945696553939143	0.5240745648529234	0.9766792808070349	0.3379142016758571	0.9663656260508203	402	7	394	0.2735363910899265	107.77333808943105	male	CNorm	4yr
lh_L_VMV2	-0.02376724730109736	0.7403747280335815	3.713853497425853	-0.7492518773007038	-1.1485917950370224	0.5863396020287338	1.4591527118984613	-0.2529269325683942	0.4590726489182343	0.00020412699327349818	0.45370540663969827	0.25072434192445425	0.5576473232588526	0.14452308079105622	0.8003246767939244	0.998399992420138	0.00029676293801207367	0.9945696553939143	0.5240745648529234	0.9766792808070349	0.3379142016758571	0.9663656260508203	402	7	394	0.2725939609744154	107.40202062391967	male	CNorm	4yr
lh_L_31pd	-0.05263872546599658	-2.292627160344052	4.202862093585931	2.153552703650308	-0.65571569863956	0.31615469164943494	0.9644485960143708	-0.2746140818621609	0.02186947932146	2.6356117149359993e-05	0.031275266744408024	0.512007066133186	0.7518850960321577	0.334821068311988	0.7836127463831335	0.998399992420138	0.000255887996034592	0.9945696553939143	0.5796074513959817	0.9766792808070349	0.38723714609884874	0.9663656260508203	402	7	394	0.27161708304323384	107.01713071903414	male	CNorm	4yr
lh_L_31a	-0.04212032270438857	0.0364913847793894	3.459724226820494	-0.2981464050144864	-0.7206359971811186	0.761631882944478	0.981558445611186	-0.8062599681606741	0.9708905480859092	0.0005407288646812708	0.7655914250828666	0.471133500160403	0.44627974038603935	0.32631742778316497	0.42009296759211734	0.998399992420138	0.0006194425601728482	0.9945696553939143	0.5618341457998193	0.9766792808070349	0.38448284112763914	0.9663656260508203	402	7	394	0.27446327332577697	108.13852969035614	male	CNorm	4yr
lh_L_VVC	0.027230844228005948	1.208425371492372	3.3640137984932332	-1.115309806216619	-1.0505433148334546	1.2426265528907712	1.3762498013282256	-0.9378927614758096	0.22688368554924743	0.0007681770248035723	0.2647176846349669	0.29346838724866675	0.21400548049110624	0.1687443084705721	0.34829952348531634	0.998399992420138	0.0008530063895058072	0.9945696553939143	0.5240745648529234	0.9766792808070349	0.3379142016758571	0.9663656260508203	402	7	394	0.2712309594125814	106.86499800855708	male	CNorm	4yr
lh_L_25	-0.008952699432772026	0.13031193363346302	3.8592717401526815	-0.16784667649181803	-0.7643392424109788	-0.6321611191319656	1.0192561893042789	0.6499803354887018	0.8963196389033716	0.00011372542472962373	0.8667039008322127	0.4446651055416	0.5272816007712802	0.30808135712936024	0.5157049238801396	0.998399992420138	0.000255887996034592	0.9945696553939143	0.547165508073688	0.9766792808070349	0.37175150426942805	0.9663656260508203	402	7	394	0.2748329362771493	108.28417689319681	male	CNorm	4yr
lh_L_s32	0.03365030576779578	0.5076446273616354	3.9474145707549018	-0.27829548009340965	-1.058690817097658	0.0636253110687968	1.4036385524742188	-0.1618774224329544	0.6117025875820229	7.899969329612599e-05	0.7807855454941708	0.2897406113222194	0.9492685772524396	0.1604265088273853	0.8714023825920063	0.998399992420138	0.000255887996034592	0.9945696553939143	0.5240745648529234	0.9875728013830795	0.3379142016758571	0.9663656260508203	402	7	394	0.27449428794269326	108.15074944942117	male	CNorm	4yr
lh_L_pOFC	0.049269891112688424	-0.4611842418851573	3.699117820468868	0.7211363687567103	-1.0081190934563213	0.3805032241133227	1.3452476663621316	-0.8100133295786592	0.6446664263539494	0.0002163501562598771	0.47082561675064827	0.31339729246820647	0.7035719037172763	0.17854526772357115	0.4179325147719276	0.998399992420138	0.0003019951828618702	0.9945696553939143	0.5240745648529234	0.9766792808070349	0.3379142016758571	0.9663656260508203	402	7	394	0.2706659042971662	106.64236629308351	male	CNorm	4yr
lh_L_PoI1	-0.016518717702416544	1.0865393084507715	3.312897552082881	-1.1593770227846665	-0.929071619616842	0.34531328447501336	1.2551217823768595	-0.24219789839043473	0.2772404597761108	0.0009233479537835561	0.24630253842871885	0.3528519712312166	0.7298588606472571	0.20943455419321422	0.8086268234233541	0.998399992420138	0.0010007543690708004	0.9945696553939143	0.5240745648529234	0.9766792808070349	0.3379142016758571	0.9663656260508203	402	7	394	0.27409731408456395	107.99434174931821	male	CNorm	4yr
lh_L_Ig	0.070219148200293	0.3086508189148617	3.5504492572255097	0.25146098442566306	-1.251011563668083	-3.316503243814809	1.4950796105090582	3.2149356026598244	0.7575871590441614	0.00038457426416198145	0.8014577231511628	0.2109302585627768	0.0009115152925858198	0.13489366646907497	0.0013047378869301296	0.998399992420138	0.00045945836180408343	0.9945696553939143	0.5240745648529234	0.3299685359160668	0.3379142016758571	0.47231511506870694	402	7	394	0.26587481795161666	104.75467827293696	male	CNorm	4yr
lh_L_FOP5	0.049799907089773846	-0.09881634240524172	3.9550347343382333	0.4904442007731594	-0.9131326360019187	-0.10982976116113335	1.2458214873048423	-0.17523333811048278	0.9212840926386969	7.652353325643583e-05	0.62381960559358	0.3611727877232679	0.9125443878237115	0.21282993917705917	0.8608962895715904	0.998399992420138	0.000255887996034592	0.9945696553939143	0.5240745648529234	0.9848024345281174	0.3379142016758571	0.9663656260508203	402	7	394	0.2725781309604779	107.3957835984283	male	CNorm	4yr
lh_L_p10p	-0.057444837114620534	-0.9389322286806809	3.8414535947169415	0.6708417202454928	-1.0124780317263862	0.8033437975690143	1.300879006572304	-0.9788339063391782	0.34776554091723966	0.0001223078609505051	0.5023213665220496	0.3113095452833833	0.42177604986987427	0.1932998730379385	0.32766205350803335	0.998399992420138	0.000255887996034592	0.9945696553939143	0.5240745648529234	0.9766792808070349	0.3379142016758571	0.9663656260508203	402	7	394	0.27274081976900744	107.45988298898894	male	CNorm	4yr
lh_L_p47r	-0.011391091983701742	-0.3281850257926902	3.87116891518821	0.33741858578228967	-0.9054516919962906	-0.8047514374743715	1.2515885299063236	0.5934912622752482	0.7427717691075197	0.0001083147001029906	0.7358013758875854	0.3652261412057807	0.42096313037079636	0.2107198362543533	0.5528524288768519	0.998399992420138	0.000255887996034592	0.9945696553939143	0.5240745648529234	0.9766792808070349	0.3379142016758571	0.9663656260508203	402	7	394	0.27413555663662714	108.00940931483112	male	CNorm	4yr
lh_L_TGv	0.011997691192552234	0.0431376259129506	3.6419488156878104	0.16030409511817278	-1.4189153605249831	-1.6092513184996016	1.6675427614646356	1.2657227700652731	0.9655918260609359	0.00027058188041967303	0.8726415331564235	0.15592369349114613	0.10756139913438408	0.09540652895318054	0.2056123532436711	0.998399992420138	0.0003498237168282915	0.9945696553939143	0.5240745648529234	0.9766792808070349	0.3379142016758571	0.9663656260508203	402	7	394	0.27180982180095564	107.09306978957653	male	CNorm	4yr
lh_L_MBelt	-0.04070475137309521	-0.7280553314466527	3.8714924191420885	0.5178789323172883	-1.09279230410605	0.7075428998747438	1.392897354171456	-0.5098972675585579	0.4665797160133751	0.00010817102209271999	0.6045427419755338	0.2744850013635999	0.47922916282457384	0.16365083265036395	0.6101234363602068	0.998399992420138	0.000255887996034592	0.9945696553939143	0.5240745648529234	0.9766792808070349	0.3379142016758571	0.9663656260508203	402	7	394	0.27407856978082784	107.98695649364615	male	CNorm	4yr
lh_L_LBelt	0.005927093391344211	-0.9992187652204753	4.066010517435763	0.9562126819293135	-0.5768695738248789	2.1192711031851195	0.9042583275013788	-1.5575376395619915	0.31768872743559673	4.7824778363286e-05	0.3389647940380429	0.5640275657950146	0.03406756228961385	0.36585843822173825	0.11934289133502277	0.998399992420138	0.000255887996034592	0.9945696553939143	0.6243974887394351	0.9766792808070349	0.4151747794240415	0.9663656260508203	402	7	394	0.26891318583383145	105.95179521852961	male	CNorm	4yr
lh_L_A4	0.03428421007324353	-0.16488355613736352	3.998126005388429	0.2803825236088513	-0.5701909202622278	1.4310236474416833	0.8478230538063379	-1.4488341872487813	0.8690356355451772	6.384596229093523e-05	0.7791840436851551	0.5685482137334916	0.15242343791950286	0.396536522045816	0.14738389394403825	0.998399992420138	0.000255887996034592	0.9945696553939143	0.6252220884451002	0.9766792808070349	0.44331243271969717	0.9663656260508203	402	7	394	0.27333301972741175	107.69320977260023	male	CNorm	4yr
lh_L_STSva	0.06180343798995673	1.023889794679821	3.9687441330839794	-0.7152840845965965	-1.1691870316007094	0.5583294720668005	1.4367880045238637	-0.4498632283486006	0.30588733102187027	7.225241060555162e-05	0.47443352088418145	0.24232828495194603	0.5766194233434363	0.15077823986107206	0.6528090633465411	0.998399992420138	0.000255887996034592	0.9945696553939143	0.5240745648529234	0.9766792808070349	0.3379142016758571	0.9663656260508203	402	7	394	0.27331301496213317	107.68532789508046	male	CNorm	4yr
lh_L_TE1m	-0.014071386231461726	0.10168922176879375	3.7364841137625002	-0.07403871816406973	-0.7071754847956906	-0.4167413359003419	0.7848778249181643	-0.22058551969783682	0.9190033575777461	0.00018661123290691816	0.940979577149321	0.47945743127388196	0.6768676159865559	0.4325252047005309	0.8254151769560732	0.998399992420138	0.00028746070771193356	0.9945696553939143	0.5661181297882419	0.9766792808070349	0.46774032096689366	0.9663656260508203	402	7	394	0.27088355921822665	106.72812233198131	male	CNorm	4yr
lh_L_PI	0.046856863412722806	-0.5129236473779161	3.94391738691407	0.8318655404056498	-1.3593486560966548	-1.148988627403867	1.6387330905068218	0.9581191097266247	0.6080047311257327	8.016128284712942e-05	0.4054848444797573	0.17403613270397877	0.2505606701386429	0.10126885932101123	0.3380027003205821	0.998399992420138	0.000255887996034592	0.9945696553939143	0.5240745648529234	0.9766792808070349	0.3379142016758571	0.9663656260508203	402	7	394	0.2727602145158708	107.46752451925309	male	CNorm	4yr
lh_L_a32pr	0.01133294897726642	0.49265865042860796	3.85928283163355	-0.41524716292812863	-1.0480711724701712	1.143778518351607	1.3666491181984233	-0.9691087028405851	0.6222537991346774	0.00011372026372804	0.6779609763111878	0.294605816821073	0.25271550080102057	0.17173531354232774	0.3324909559703909	0.998399992420138	0.000255887996034592	0.9945696553939143	0.5240745648529234	0.9766792808070349	0.3379142016758571	0.9663656260508203	402	7	394	0.27372097125976447	107.8460626763472	male	CNorm	4yr
lh_L_p24	0.020716952295237668	0.5979133372840698	3.7352528562467886	-0.49762609490968357	-1.118788471012982	-0.36276414792407347	1.4319824085834807	0.18097132829365334	0.5498977601114023	0.00018752666791662197	0.618747607634812	0.2632303912852674	0.716781075878884	0.15214885584799462	0.8563900811049112	0.998399992420138	0.00028764683807549644	0.9945696553939143	0.5240745648529234	0.9766792808070349	0.3379142016758571	0.9663656260508203	402	7	394	0.2744870243440684	108.14788759156295	male	CNorm	4yr
rh_avg	-0.04081220945295539	-0.6631654875455103	3.5902200826132358	0.4610755197519634	-0.7192967597860942	-0.8272195456192182	0.9908070231849766	0.9469758205670422	0.5072245725060278	0.000330398874907581	0.6447444243905134	0.47195809193156724	0.4081126352023222	0.3217798192401995	0.3436511000928868	0.998399992420138	0.00040820611848649935	0.9945696553939143	0.5618341457998193	0.9766792808070349	0.38317202159523756	0.9663656260508203	402	7	394	0.2737391383778836	107.85322052088614	male	CNorm	4yr
rh_R_V1	0.056845020473821326	0.5278725162378363	3.8679321443272148	-0.29626722146235573	-1.1180758467230894	-0.5665929320497181	1.4426656378239007	0.3704914746406357	0.5975878214987344	0.00010976219667164483	0.7670260163394635	0.26353460113077687	0.5709907780840213	0.14911468347376486	0.7110163276044648	0.998399992420138	0.000255887996034592	0.9945696553939143	0.5240745648529234	0.9766792808070349	0.3379142016758571	0.9663656260508203	402	7	394	0.2738874210585256	107.91164389705907	male	CNorm	4yr
rh_R_MST	-0.024416758995710844	-1.0969200210330203	3.755531090367482	1.01418834108222	-1.086017795564524	-0.21932898951775984	1.377317129921955	0.34319156957682034	0.272676355846578	0.00017297428563594632	0.31049289078054854	0.27747111915850176	0.8263937812470741	0.1684142213905423	0.7314543464863843	0.998399992420138	0.00027790873648277504	0.9945696553939143	0.5240745648529234	0.9830854185972628	0.3379142016758571	0.9663656260508203	402	7	394	0.2740970791665221	107.99424919160974	male	CNorm	4yr
rh_R_V6	-0.010552217557462957	-0.24814456352356745	3.751116243748031	0.14347503977205242	-1.3052508293040395	-0.7918508307772232	1.5296651583848881	0.44378446230272467	0.8040225569086307	0.0001760490503196114	0.8859150226658646	0.19180745128771381	0.4284476596160456	0.12609963202520924	0.6571984230504673	0.998399992420138	0.00027837829597872506	0.9945696553939143	0.5240745648529234	0.9766792808070349	0.3379142016758571	0.9663656260508203	402	7	394	0.2734255537151139	107.72966816375488	male	CNorm	4yr
rh_R_V2	0.010528950447901787	-0.7328255561831608	3.8312793001851975	0.7762837847398304	-1.1326902897101105	-0.7825612301317003	1.4825061601704175	0.5189776396013489	0.4636648320785678	0.0001274786935921944	0.43758144513046904	0.2573443368590289	0.4338848158715134	0.13820566571126916	0.603776334302704	0.998399992420138	0.000255887996034592	0.9945696553939143	0.5240745648529234	0.9766792808070349	0.3379142016758571	0.9663656260508203	402	7	394	0.2733649561481577	107.70579272237411	male	CNorm	4yr
rh_R_V3	0.06190010231458264	0.11976207328203012	4.028505402373856	0.1886336878334541	-0.8949079005989813	0.24863224247552596	1.1416630442474898	-0.5514723117337323	0.9046716267773798	5.6132571130278654e-05	0.8503799277110633	0.3708363230283701	0.8036452656182234	0.25359410766281976	0.5813099421774699	0.998399992420138	0.000255887996034592	0.9945696553939143	0.5240745648529234	0.9766792808070349	0.3412679069663225	0.9663656260508203	402	7	394	0.2726046880687101	107.40624709907176	male	CNorm	4yr
rh_R_V4	0.047512362150714554	0.7196273012656148	3.4607795735119655	-0.5203663197202598	-0.5879652524910574	0.7503059032290772	0.8348207804838654	-0.7743293789921893	0.4717544978948073	0.0005386136376297018	0.602808280055939	0.5565556161685917	0.45307048806381345	0.4038186237647907	0.43873603433975616	0.998399992420138	0.0006189782121331811	0.9945696553939143	0.6180157455614423	0.9766792808070349	0.4497918209318592	0.9663656260508203	402	7	394	0.27407488557072446	107.98550491486544	male	CNorm	4yr
rh_R_V8	0.012150266162642418	-0.1307211701542675	3.842368982861504	0.21179310499220647	-0.7247203649612072	1.4448523693803494	0.9953132618148882	-1.5917826323657132	0.8959958846875702	0.00012185246311150689	0.8322684479243861	0.46862359896314265	0.1484993575398813	0.31958392972353855	0.11143355383773047	0.998399992420138	0.000255887996034592	0.9945696553939143	0.5618341457998193	0.9766792808070349	0.38181314376211534	0.9663656260508203	402	7	394	0.27313999048218424	107.61715624998057	male	CNorm	4yr
rh_R_4	0.06547142668362592	-0.2435566204704491	3.7220994104679423	0.5683131331492637	-1.0578812343073996	-0.17637528680200057	1.3043504377151942	0.14936161118887928	0.8075742284648605	0.00019757320340071458	0.5698223628918506	0.2901095915412899	0.8599991185735579	0.19211412553236695	0.881268301723144	0.998399992420138	0.00029312090012728967	0.9945696553939143	0.5240745648529234	0.9848024345281174	0.3379142016758571	0.9663656260508203	402	7	394	0.27369151782092105	107.83445802144291	male	CNorm	4yr
rh_R_3b	0.06138772058200857	-0.9992285447637248	3.2492123563203137	1.376171055479814	-0.9162523595374746	-0.28205824298896104	1.2730733765884836	0.1778611689313948	0.31768399103503775	0.001157250512754316	0.16876868099948217	0.35953454888472836	0.7778988510196485	0.20299200528020933	0.8588320072434024	0.998399992420138	0.0012394221467960428	0.9945696553939143	0.5240745648529234	0.9766792808070349	0.3379142016758571	0.9663656260508203	402	7	394	0.2722791610383986	107.27798944912905	male	CNorm	4yr
rh_R_FEF	0.040720202707664105	-0.7769649036653131	3.841239154246485	0.8672064276361993	-0.5304992811815914	1.1252743804861087	0.8062990504532209	-1.0944871385784154	0.4371794769718026	0.0001224147749898696	0.38582891510192485	0.5957658072625329	0.2604727825840457	0.42007043788370557	0.2737413851131243	0.998399992420138	0.000255887996034592	0.9945696553939143	0.642562771367596	0.9766792808070349	0.4606456948041963	0.9663656260508203	402	7	394	0.27309558889912294	107.59966202625444	male	CNorm	4yr
rh_R_PEF	0.06463149605279325	-0.7314986828446711	3.92932088179883	1.0385204543578939	-0.9324453356515142	0.169746185371055	1.288614400540997	-0.010596478445419734	0.46447460876100133	8.518610287085063e-05	0.29902781757575736	0.3511064246566119	0.8652097504308505	0.19753217451320992	0.9915453916712655	0.998399992420138	0.000255887996034592	0.9945696553939143	0.5240745648529234	0.9848024345281174	0.3379142016758571	0.9970539771805503	402	7	394	0.27313052571572144	107.61342713199423	male	CNorm	4yr
rh_R_55b	-0.012865436969721996	0.11454288169808939	2.2891391865068442	-0.17684728506856812	-0.8688679116614533	-0.06166768340020057	1.1234615990399932	0.16163428778159847	0.9088074553857611	0.02207126663266295	0.8596283462547607	0.3849193825137812	0.950827475879271	0.2612415009364111	0.8715938545907567	0.998399992420138	0.02213240587541271	0.9945696553939143	0.5240745648529234	0.9875728013830795	0.3438888121417484	0.9663656260508203	402	7	394	0.27499957866029723	108.3498339921571	male	CNorm	4yr
rh_R_V3A	0.0010869245399644921	1.3736127902058466	3.7036998867254822	-1.4222964075636757	-1.068954248399722	0.6268681079769818	1.3974792901856496	-0.736037479429879	0.16956192405092507	0.00021247761351973686	0.15494022135247457	0.28509028565270045	0.5307456940509734	0.16226949012944092	0.46170788915602634	0.998399992420138	0.0003005085653618451	0.9945696553939143	0.5240745648529234	0.9766792808070349	0.3379142016758571	0.9663656260508203	402	7	394	0.27360105376445254	107.7988151831943	male	CNorm	4yr
rh_R_RSC	0.08420239021317129	0.6876501390324279	3.5979580220764573	-0.2719421258320054	-1.3182980189150748	-1.6958079559624522	1.6432662665569266	1.8338782654505779	0.4916731259982947	0.00032072536673591546	0.785666519632673	0.1874039038818054	0.08992225529844282	0.10032785454784508	0.06667206653653922	0.998399992420138	0.00039897794762337247	0.9945696553939143	0.5240745648529234	0.9766792808070349	0.3379142016758571	0.9663656260508203	402	7	394	0.2713385553950949	106.90739082566739	male	CNorm	4yr
rh_R_POS2	0.019460159129634395	0.20841306127879827	3.9029298160702015	-0.17414419366095255	-1.2384504884720056	-0.8034209380192167	1.5692024127982227	0.385569788513933	0.8349064588131375	9.503526681446774e-05	0.8617521422659518	0.2155490697693795	0.4217314770246663	0.1166007822018878	0.6998153115535195	0.998399992420138	0.000255887996034592	0.9945696553939143	0.5240745648529234	0.9766792808070349	0.3379142016758571	0.9663656260508203	402	7	394	0.2727478265690113	107.46264366819045	male	CNorm	4yr
rh_R_V7	-0.03503447970160432	-0.528845839614803	3.8877839358458837	0.3478026338892944	-1.111298355349916	0.4772589569875625	1.4217894545980336	-0.42512024764423684	0.5969123957128893	0.00010116361570528257	0.727988411462902	0.26643994709082486	0.6331777332474984	0.15508738185406995	0.6707490184030753	0.998399992420138	0.000255887996034592	0.9945696553939143	0.5240745648529234	0.9766792808070349	0.3379142016758571	0.9663656260508203	402	7	394	0.2747072538452157	108.23465801501501	male	CNorm	4yr
rh_R_IPS1	-0.054656739960556054	-0.1433237849289976	3.925646284142655	-0.2122085171526446	-1.111848459190347	-0.05854342839626561	1.43066198786387	-0.16701361174900783	0.8860344720917313	8.649718393954102e-05	0.8319443623324334	0.2662033122985803	0.9533157709346075	0.15252711244665418	0.8673593387272336	0.998399992420138	0.000255887996034592	0.9945696553939143	0.5240745648529234	0.9875728013830795	0.3379142016758571	0.9663656260508203	402	7	394	0.2736650824136542	107.82404247097976	male	CNorm	4yr
rh_R_FFC	0.016210000908248718	0.033164123078676694	3.9686669210032544	0.03250122450636111	-0.9762999229490633	1.339490589198191	1.2659454022555152	-1.5450365570517288	0.9735437080105699	7.22758216543236e-05	0.9740723395320392	0.3289158581300424	0.18041101606177434	0.20553262995714228	0.12233742111141539	0.998399992420138	0.000255887996034592	0.9945696553939143	0.5240745648529234	0.9766792808070349	0.3379142016758571	0.9663656260508203	402	7	394	0.27268630219768125	107.43840306588639	male	CNorm	4yr
rh_R_V3B	0.035898408988218194	1.1350129462472685	3.8249350665327304	-0.9686053544377331	-1.1673448268165296	-0.7593797000263379	1.4917922415268214	0.7159332517824386	0.2563698940453837	0.00013080655818821017	0.33274213080675596	0.2430711426061124	0.44762545335430104	0.13575361848407588	0.474032565145193	0.998399992420138	0.000255887996034592	0.9945696553939143	0.5240745648529234	0.9766792808070349	0.3379142016758571	0.9663656260508203	402	7	394	0.2737752642302154	107.86745410670488	male	CNorm	4yr
rh_R_LO1	0.023420620546496546	1.5622332130796561	3.686857249792771	-1.4888131273892284	-1.2945059629978855	-0.2835207657133168	1.580725174342785	-0.021048509604799318	0.11823305900196819	0.0002270406305554674	0.1365365845208387	0.1954907109218056	0.7767776656947277	0.11394088970772406	0.9832069591650289	0.998399992420138	0.0003082819961758752	0.9945696553939143	0.5240745648529234	0.9766792808070349	0.3379142016758571	0.9956400915996644	402	7	394	0.2728643142910125	107.5085398306589	male	CNorm	4yr
rh_R_LO2	0.06207819752002956	0.026590156651165545	3.750276558400588	0.24902690093536933	-1.1144688667804366	-0.5846846746154364	1.3756643335589878	0.4264500602055584	0.9787866243397255	0.0001766396449036573	0.8033399728244722	0.26507809352102296	0.5587597606870196	0.16892557905701178	0.6697799304560992	0.998399992420138	0.00027837829597872506	0.9945696553939143	0.5240745648529234	0.9766792808070349	0.3379142016758571	0.9663656260508203	402	7	394	0.27408343430430177	107.9888731158949	male	CNorm	4yr
rh_R_PIT	0.05382272216562065	0.43292823857330937	3.624306099675269	-0.11713812245116746	-1.2266124137477579	-0.5983591432563174	1.4903537508232032	0.44160131197434144	0.6650669043184159	0.0002897382942646267	0.9067506003232091	0.2199683012071708	0.5496003211659262	0.1361312463138485	0.6587777344515295	0.998399992420138	0.0003660098087170301	0.9945696553939143	0.5240745648529234	0.9766792808070349	0.3379142016758571	0.9663656260508203	402	7	394	0.27367281682884265	107.827089830564	male	CNorm	4yr
rh_R_MT	-0.06186795097747769	-1.08739578647633	3.854767829503593	0.855842585012619	-1.1543596579780744	-0.0509476772237483	1.4708338226226778	0.1473040565321271	0.27686193251678926	0.00011583950719801178	0.39208485651353897	0.24835274730885537	0.9593672138833167	0.14133606306811866	0.8828920307588726	0.998399992420138	0.000255887996034592	0.9945696553939143	0.5240745648529234	0.9875728013830795	0.3379142016758571	0.9663656260508203	402	7	394	0.27387180646798226	107.90549174838497	male	CNorm	4yr
rh_R_A1	0.06647409219687626	0.7986377426896842	3.7158008112199137	-0.48052824682497836	-0.6874130274633528	0.9468055957239769	0.981684098153567	-1.1302319930572473	0.42450049602464324	0.0002025611156683503	0.6308518228077126	0.4918224904931814	0.34373784986657896	0.326255501853734	0.25837848212262693	0.998399992420138	0.00029676293801207367	0.9945696553939143	0.5679932011152895	0.9766792808070349	0.38448284112763914	0.9663656260508203	402	7	394	0.2723431190642282	107.30318891130591	male	CNorm	4yr
rh_R_PSL	0.056949743175586647	-0.015198512986776092	3.8410628209135695	0.36085317224177055	-0.792301226096486	0.844003779463012	1.0235884691587551	-1.0486294958452516	0.9878738079903637	0.00012250275587973616	0.7182092113139734	0.42818505695082687	0.3986672936345439	0.30602969384454193	0.29434867500227	0.998399992420138	0.000255887996034592	0.9945696553939143	0.5368395207459213	0.9766792808070349	0.37175150426942805	0.9663656260508203	402	7	394	0.2725313604223393	107.37735600640167	male	CNorm	4yr
rh_R_SFL	0.0675523769352561	1.0571815825360034	3.4728985239691457	-0.8568708193133009	-0.5150512522638286	1.6995956207619987	0.8081187728712731	-1.8178005664795789	0.2904287236183287	0.0005148699848835278	0.39151628131833294	0.6065172058660231	0.08920701465404214	0.4190222116256872	0.06909462003886957	0.998399992420138	0.0005954726342742398	0.9945696553939143	0.6476673407772872	0.9766792808070349	0.4606456948041963	0.9663656260508203	402	7	394	0.2715647598064302	106.9965153637335	male	CNorm	4yr
rh_R_PCV	0.15955644216457962	1.801419672744353	3.711617653152783	-1.1208716937579761	-1.0901139252291847	-0.41059145506467853	1.3742259551795832	0.27292148827135115	0.07163675770050196	0.00020593890550803338	0.2623424813116143	0.27566296294180737	0.6813721304278888	0.1693715453093293	0.7849135681049871	0.998399992420138	0.00029819953517563235	0.9945696553939143	0.5240745648529234	0.9766792808070349	0.3379142016758571	0.9663656260508203	402	7	394	0.26884747730929826	105.92590605986351	male	CNorm	4yr
rh_R_STV	-0.01239395210350149	-1.0414580186403124	3.910672159076668	0.9708229688333682	-1.317691462197026	-0.009640443062804847	1.6017379206501903	-0.17589772639013332	0.2976630274902813	9.203962972117742e-05	0.33163644268140413	0.18760695379600645	0.9923081584653175	0.10921357591285626	0.8603742915809357	0.998399992420138	0.000255887996034592	0.9945696553939143	0.5240745648529234	0.9978209815679026	0.3379142016758571	0.9663656260508203	402	7	394	0.27383866432101867	107.89243374248136	male	CNorm	4yr
rh_R_7Pm	-0.006660417293107434	0.7754777159524633	3.576585946579176	-0.8662878228864499	-1.3109258848829355	-0.28523075959620053	1.584699144386158	0.15169568480081894	0.438057428183249	0.0003481108984172844	0.38633234239140046	0.18988280465481044	0.7754673559685998	0.1130347063810595	0.879426960814512	0.998399992420138	0.00042287297056059383	0.9945696553939143	0.5240745648529234	0.9766792808070349	0.3379142016758571	0.9663656260508203	402	7	394	0.27454281417135534	108.169868783514	male	CNorm	4yr
rh_R_7m	0.0634205242434709	0.3201143595459173	3.7873373212154977	-0.047384694924615466	-1.0951887716869937	-0.10061957894469604	1.4242632161409838	0.3861272864113074	0.7488816406220506	0.00015227031583920627	0.9622066269989686	0.27343394380305064	0.9198524538343139	0.15437029132308033	0.6994024023092822	0.998399992420138	0.00025973274547778143	0.9945696553939143	0.5240745648529234	0.9848024345281174	0.3379142016758571	0.9663656260508203	402	7	394	0.2732149952861644	107.64670814274875	male	CNorm	4yr
rh_R_POS1	0.11633783820788927	1.4063662144897917	3.6482735454728994	-0.9324014761864432	-1.0158101987725903	-0.6764137535707893	1.2935005835740234	0.7611331252141137	0.15961540731375579	0.0002640084623064011	0.3511290821921179	0.30971977842704	0.49877798744459223	0.19583798236304173	0.4465775568642313	0.998399992420138	0.00034378080343495395	0.9945696553939143	0.5240745648529234	0.9766792808070349	0.3379142016758571	0.9663656260508203	402	7	394	0.27184814102509836	107.10816756388874	male	CNorm	4yr
rh_R_23d	-0.011392945339945216	-0.6823861879314443	3.82319966807322	0.5625094290434982	-1.1242169236402901	-1.063382130446271	1.4484398476654108	0.6366855999986489	0.49499478712470635	0.0001317310205580098	0.5737689811964404	0.26092101163272674	0.2876086931211901	0.14749407736882414	0.5243296551573502	0.998399992420138	0.000255887996034592	0.9945696553939143	0.5240745648529234	0.9766792808070349	0.3379142016758571	0.9663656260508203	402	7	394	0.2722049576463996	107.24875331268146	male	CNorm	4yr
rh_R_v23ab	0.07050047617745517	-0.4765892387205216	4.0982971482994115	0.776707447475557	-1.002501860167548	1.1094684219507258	1.2879834878026322	-1.2110307050927378	0.6336546478585332	4.1620076093595175e-05	0.4373313919473867	0.31610126859495646	0.2672281597269467	0.19775171115146717	0.2258836370043903	0.998399992420138	0.000255887996034592	0.9945696553939143	0.5240745648529234	0.9766792808070349	0.3379142016758571	0.9663656260508203	402	7	394	0.27220866464752125	107.25021387112338	male	CNorm	4yr
rh_R_d23ab	0.037557450675440494	0.13989642105397843	3.86996018997558	0.09303615076988625	-1.064785845545278	-0.5475101345841495	1.390592599726557	0.39888569292394477	0.8887418290672922	0.00010885312678741125	0.9258748415979197	0.2869728518653052	0.5840283097636786	0.1643490016774234	0.6899774315926108	0.998399992420138	0.000255887996034592	0.9945696553939143	0.5240745648529234	0.9766792808070349	0.3379142016758571	0.9663656260508203	402	7	394	0.27430446174809725	108.07595792875031	male	CNorm	4yr
rh_R_31pv	0.011007149470029239	-0.8650660978996498	4.022286167509404	0.948926544446828	-0.9139415273812689	-0.07334342192396039	1.135408849666715	-0.14642355073488422	0.3870025110396912	5.763597187220731e-05	0.3426579729329806	0.3607475712935282	0.9415328390227456	0.25620405345152364	0.8835870368705379	0.998399992420138	0.000255887996034592	0.9945696553939143	0.5240745648529234	0.9875728013830795	0.3435032124053761	0.9663656260508203	402	7	394	0.27435301202599655	108.09508673824264	male	CNorm	4yr
rh_R_5m	-0.015561626975307009	0.169554469521653	3.8023245773516035	-0.2401813951415942	-1.163817490507859	0.35435648550060084	1.469067998424582	-0.2658467632599285	0.8653605320190351	0.00014334475984000851	0.8101896361245766	0.24449798247054189	0.7230717410369913	0.14181434663206832	0.7903572267765678	0.998399992420138	0.000255887996034592	0.9945696553939143	0.5240745648529234	0.9766792808070349	0.3379142016758571	0.9663656260508203	402	7	394	0.2750503273760259	108.3698289861542	male	CNorm	4yr
rh_R_5mv	0.043666563949326914	0.6591842693617644	3.764610533931598	-0.4468350919216437	-1.170094709878072	-0.40072044153011593	1.4663166229981701	0.39459215362015926	0.5097774470960801	0.00016680886905504855	0.6549941319971373	0.2419628571335245	0.6886259590693324	0.14256204890852245	0.6931439051267998	0.998399992420138	0.0002732344370946949	0.9945696553939143	0.5240745648529234	0.9766792808070349	0.3379142016758571	0.9663656260508203	402	7	394	0.2744903001468442	108.14917825785663	male	CNorm	4yr
rh_R_23c	0.033450089948946514	0.6099115443442422	3.6798902480288675	-0.5016162562819007	-1.0937270324082156	0.1485903427033476	1.3715834479427973	-0.33250645161184744	0.5419204047702791	0.0002333343563093932	0.6159374820786445	0.2740747146550382	0.8818768938162703	0.17019314945247466	0.7395068688960815	0.998399992420138	0.00031284087771851977	0.9945696553939143	0.5240745648529234	0.9848024345281174	0.3379142016758571	0.9663656260508203	402	7	394	0.274661708521214	108.21671315735833	male	CNorm	4yr
rh_R_5L	-0.05701031995808265	-1.0548155082539408	3.991658556629879	0.7765110495900917	-0.6913466497373598	0.6517340526960186	0.9767315378987752	-0.7032357121680246	0.2915097104651363	6.561279681519383e-05	0.4374472991987013	0.48934772231142476	0.5145727510062238	0.32870207736408064	0.4819088670086614	0.998399992420138	0.000255887996034592	0.9945696553939143	0.5679434782956068	0.9766792808070349	0.38448284112763914	0.9663656260508203	402	7	394	0.2732372531448833	107.655477739084	male	CNorm	4yr
rh_R_24dd	0.09364715968318482	0.007895040498505753	3.824046178365759	0.45987301398825886	-1.2742253058794368	-0.29415774864735605	1.5699233767059926	0.08061053383496605	0.993700734520014	0.00013127931047537137	0.6456073712560668	0.20258357925072334	0.7686373647297817	0.11643293837986339	0.9357516886819223	0.998399992420138	0.000255887996034592	0.9945696553939143	0.5240745648529234	0.9766792808070349	0.3379142016758571	0.9809470192079455	402	7	394	0.2720112251903435	107.17242272499534	male	CNorm	4yr
rh_R_24dv	0.03004594341164341	0.49558538157052845	3.4906749292286174	-0.4091396645828868	-0.8751204205802858	0.8223893045162212	1.1776953640411996	-0.6001775845888522	0.6201869686991357	0.00048180208576643473	0.682437169297121	0.3815083871154731	0.41085536458862615	0.23891807577214486	0.5483878906975452	0.998399992420138	0.0005624189134408451	0.9945696553939143	0.5240745648529234	0.9766792808070349	0.3406998384158901	0.9663656260508203	402	7	394	0.27404397570467104	107.97332642764039	male	CNorm	4yr
rh_R_7AL	-0.015308111318149424	-0.29625461695471483	3.8925437056442114	0.11138359213673886	-0.9604378820506855	0.010224300466391903	1.1939427080173908	-0.20102646117659934	0.7670356414742174	9.919862149851951e-05	0.9113121706730296	0.33683488017442065	0.9918423306418931	0.2325003798070604	0.8406778833718676	0.998399992420138	0.000255887996034592	0.9945696553939143	0.5240745648529234	0.9978209815679026	0.3406998384158901	0.9663656260508203	402	7	394	0.2744999763774373	108.15299069271029	male	CNorm	4yr
rh_R_SCEF	0.07797049100630758	0.8353871179677408	3.963654956387029	-0.46280591515955205	-1.1068929874403242	0.076836139283729	1.4329805132504185	-0.3508027304725911	0.4034997805468755	7.381091474620236e-05	0.6435034909417391	0.2683401981352128	0.9387539007159795	0.1518634063080881	0.725736348612074	0.998399992420138	0.000255887996034592	0.9945696553939143	0.5240745648529234	0.9875728013830795	0.3379142016758571	0.9663656260508203	402	7	394	0.2728473232115602	107.50184534535472	male	CNorm	4yr
rh_R_6ma	-0.043494716712100194	0.585625043685986	3.2973965671985868	-0.7913201898026178	-0.5355697685364362	1.2221659189941039	0.808737146580981	-1.1400987649278307	0.5581275150751785	0.0009758560987080487	0.428757169644836	0.5922559270257065	0.22164488913557512	0.41866635648432315	0.2542451564342877	0.998399992420138	0.0010545071872606377	0.9945696553939143	0.6419061245009154	0.9766792808070349	0.4606456948041963	0.9663656260508203	402	7	394	0.27377912874602517	107.86897672593392	male	CNorm	4yr
rh_R_7Am	0.008265457877234528	-0.9934292997585464	3.883399830803951	0.8856722707041298	-1.1598943629151095	-0.5246305400180984	1.4656655733761836	0.4976126272483503	0.32050078885234845	0.00010300597796369735	0.37579415484127043	0.24609181811393	0.5998400520550374	0.1427394174248292	0.6187571018955957	0.998399992420138	0.000255887996034592	0.9945696553939143	0.5240745648529234	0.9766792808070349	0.3379142016758571	0.9663656260508203	402	7	394	0.27445855380215844	108.13667019805042	male	CNorm	4yr
rh_R_7PL	-0.01934505754256375	-0.29216644871582326	3.6637861878433533	0.18823047620077224	-0.7622772584803001	0.38391226963410374	1.0584228540910388	-0.3009003253348409	0.770159363034645	0.00024851425776538995	0.8506959829115113	0.4458945438722043	0.7010434720930032	0.2898627047186789	0.7634905022254406	0.998399992420138	0.00032713513204025876	0.9945696553939143	0.547165508073688	0.9766792808070349	0.36434131634778394	0.9663656260508203	402	7	394	0.2750020122723073	108.35079283528906	male	CNorm	4yr
rh_R_7PC	0.01041393198701828	0.8882010289045957	3.621724804952135	-1.0442946555706076	-0.34858331201806264	1.6233826556382682	0.6066481705501037	-1.7724942444884266	0.37443262543339106	0.0002926453416236049	0.296349084778884	0.7274021579044083	0.10450763007146881	0.5440844250703014	0.07631254985951344	0.998399992420138	0.0003678389363463367	0.9945696553939143	0.7523416604611309	0.9766792808070349	0.56597287895244	0.9663656260508203	402	7	394	0.27288867203907746	107.51813678339654	male	CNorm	4yr
rh_R_LIPv	0.07672259033928541	1.5604819098479363	3.9189309519464373	-1.3931881658592538	-1.327717072092441	-0.39663585028957243	1.674031247555711	0.10744119003013357	0.11864604166226891	8.894258771353604e-05	0.16356289742027352	0.18427159150623273	0.6916360117800185	0.09412445836448828	0.9144389786893415	0.998399992420138	0.000255887996034592	0.9945696553939143	0.5240745648529234	0.9766792808070349	0.3379142016758571	0.9736085596633577	402	7	394	0.27286210877908945	107.50767085896126	male	CNorm	4yr
rh_R_VIP	-0.015461189938256839	1.4531728121297112	3.6200391205597935	-1.626050155871226	-1.0393300599888138	0.5144767923341961	1.3779098271573982	-0.4660573495699415	0.1461757788318883	0.0002945584778810371	0.10393898611401976	0.2986512592095988	0.6069186819578698	0.1682311304601527	0.6411744508909374	0.998399992420138	0.00036896252246690456	0.9945696553939143	0.5240745648529234	0.9766792808070349	0.3379142016758571	0.9663656260508203	402	7	394	0.27315744452170204	107.62403314155063	male	CNorm	4yr
rh_R_MIP	-0.05838768914317518	-1.3580256889072548	3.845754481206466	1.039540369944455	-1.065661099946987	0.4465909250984267	1.370031999655819	-0.26646226190098626	0.17445553292956628	0.0001201820577591989	0.29855349307097756	0.28657686829664153	0.6551704490978962	0.17067691286981224	0.7898832196966307	0.998399992420138	0.000255887996034592	0.9945696553939143	0.5240745648529234	0.9766792808070349	0.3379142016758571	0.9663656260508203	402	7	394	0.27294560917524596	107.54057001504691	male	CNorm	4yr
rh_R_1	0.01572592088642824	-0.3942575136017	3.866180679856291	0.48553838201702326	-1.2255062410184356	-0.724175730084478	1.5288462199801658	0.6777942121597474	0.6933909274107612	0.00011055304849364875	0.6272944931998368	0.2203845400681651	0.4689578565032093	0.12630257115410706	0.49790218132976116	0.998399992420138	0.000255887996034592	0.9945696553939143	0.5240745648529234	0.9766792808070349	0.3379142016758571	0.9663656260508203	402	7	394	0.27478399378426666	108.26489355100107	male	CNorm	4yr
rh_R_2	0.014824754720401338	0.10745585667482337	3.9614181370738972	-0.09572322266425883	-0.9533574416706013	0.11072322498116793	1.265505116015616	-0.47931195940354326	0.9144273437579317	7.45059268322638e-05	0.9237403965712881	0.34040899666419433	0.911835828346694	0.20569031560757878	0.6317167154170191	0.998399992420138	0.000255887996034592	0.9945696553939143	0.5240745648529234	0.9848024345281174	0.3379142016758571	0.9663656260508203	402	7	394	0.2734583226638016	107.74257912953784	male	CNorm	4yr
rh_R_3a	0.011565434885641811	-1.0681092688075724	4.112000458341936	1.2657485121777214	-0.9816479878412361	0.7875695298381393	1.2258535243038056	-0.7009883417798	0.285471225342369	3.922455204337943e-05	0.20560313399487973	0.3262732974855226	0.4309485434340905	0.22025380094731628	0.4833102907918502	0.998399992420138	0.000255887996034592	0.9945696553939143	0.5240745648529234	0.9766792808070349	0.3386952585240461	0.9663656260508203	402	7	394	0.27292686072901184	107.53318312723067	male	CNorm	4yr
rh_R_6d	0.013241281063035461	0.9611429980737858	2.7959584682840926	-0.9750826057722388	-0.6526820086113868	0.720733638838453	0.8696065028876304	-0.7841260907882374	0.33648027255812996	0.005174604966142269	0.32951928605416925	0.5139613035859396	0.47107341159505434	0.38451548280405135	0.43296612744970864	0.998399992420138	0.005276639430263384	0.9945696553939143	0.5796074513959817	0.9766792808070349	0.43362805225877443	0.9663656260508203	402	7	394	0.27442911824031646	108.1250725866847	male	CNorm	4yr
rh_R_6mp	0.07233762074921693	0.30510396407700324	3.0789079984714753	-0.00867916372690798	-0.679927815487682	0.2607880741107038	0.8149509008700222	-0.30641254839480203	0.7602869721632546	0.0020776083052935234	0.9930751162012018	0.496550168238168	0.794255941777295	0.41510041536308806	0.7592905553218894	0.998399992420138	0.0021549977264076086	0.9945696553939143	0.5705524472720236	0.9766792808070349	0.45953012342947364	0.9663656260508203	402	7	394	0.2738202270636836	107.88516946309132	male	CNorm	4yr
rh_R_6v	-0.008453946325261068	0.04917181641465527	2.1756352145249465	-0.09906874815711432	-0.9671702285919651	-0.4107258287970576	1.0282019642778029	0.25413443784481565	0.9607823713310607	0.02958254801066738	0.9210836853478102	0.33345894242871377	0.6812735854224325	0.3038548346460902	0.799391698961075	0.998399992420138	0.02958254801066738	0.9945696553939143	0.5240745648529234	0.9766792808070349	0.3712216498497597	0.9663656260508203	402	7	394	0.27486628325421525	108.29731560216078	male	CNorm	4yr
rh_R_p24pr	-0.06605163714391608	1.4632248755355035	3.234567799913132	-1.8223507909383665	-0.989565690619878	0.7913743311138762	1.2854589923988036	-0.703412019399628	0.14340585621747678	0.0012182699193442421	0.06840177612127363	0.32238644670220906	0.4287255843737312	0.19863193788697187	0.4817990182472044	0.998399992420138	0.0013009254005976864	0.9945696553939143	0.5240745648529234	0.9766792808070349	0.3379142016758571	0.9663656260508203	402	7	394	0.27150779876770303	106.974072714475	male	CNorm	4yr
rh_R_33pr	0.0345942133700064	-0.14390731553203198	3.845468317919806	0.23643710540350057	-1.0362569616153872	0.24816505764677685	1.37083633365287	-0.08710704510497626	0.885573658862593	0.00012032241109011307	0.8130935062982434	0.30008227893802986	0.8040067007748519	0.17042598177705537	0.9305864254902698	0.998399992420138	0.000255887996034592	0.9945696553939143	0.5240745648529234	0.9766792808070349	0.3379142016758571	0.9809470192079455	402	7	394	0.27467489671353745	108.22190930513375	male	CNorm	4yr
rh_R_a24pr	-0.045571634498805406	0.15808801022722296	3.8964411283092537	-0.3839886543779835	-1.1004089982624632	0.6375930284123564	1.4119168613136093	-0.6163422765398091	0.8743874482596667	9.76165219716109e-05	0.7009868566010427	0.27115395965440314	0.5237386350412738	0.15797444238240932	0.5376686419787899	0.998399992420138	0.000255887996034592	0.9945696553939143	0.5240745648529234	0.9766792808070349	0.3379142016758571	0.9663656260508203	402	7	394	0.27443326279754005	108.12670554223078	male	CNorm	4yr
rh_R_p32pr	0.08086372656152936	0.7173397887964286	3.884574820593463	-0.347361431135809	-1.183322667962458	0.2214996185379734	1.4679061135967233	-0.10812554696152109	0.47316446194648276	0.00010250912173783473	0.7283198049770798	0.2366812923793541	0.8247034335858499	0.14212972731065684	0.9138961034065137	0.998399992420138	0.000255887996034592	0.9945696553939143	0.5240745648529234	0.9830854185972628	0.3379142016758571	0.9736085596633577	402	7	394	0.2729134264392732	107.52789001707364	male	CNorm	4yr
rh_R_a24	0.021969935218323668	0.8813918221946598	3.9519005342251337	-0.7441172834082189	-1.122384224197554	0.12344871503010496	1.46532149346748	-0.21489264498434388	0.37810578237699155	7.75329682286801e-05	0.456805524047061	0.26169910914899275	0.9017517830355622	0.1428332251234888	0.8298510193927892	0.998399992420138	0.000255887996034592	0.9945696553939143	0.5240745648529234	0.9848024345281174	0.3379142016758571	0.9663656260508203	402	7	394	0.2745506646961771	108.1729618902938	male	CNorm	4yr
rh_R_d32	0.0436265520636183	0.18897806360535072	3.8332151740872282	0.042654470336515225	-1.27455170623962	-0.5251032818030716	1.5456321011792893	0.3898693535251808	0.8501100097042029	0.00012647922797571725	0.9659769739193477	0.20246796024587488	0.5995113948315279	0.12219344389593255	0.6966331566261186	0.998399992420138	0.000255887996034592	0.9945696553939143	0.5240745648529234	0.9766792808070349	0.3379142016758571	0.9663656260508203	402	7	394	0.2741887809644684	108.03037970000055	male	CNorm	4yr
rh_R_8BM	0.017111076977188236	-0.46793499579017495	3.8335184710312875	0.6175555186988153	-1.0548040128243845	-0.1884773152554249	1.3649138052090233	0.1404132193569734	0.6398310762972099	0.0001263233106786472	0.5368683735849569	0.2915149689679938	0.8505024966377082	0.17228014273021997	0.888333513788383	0.998399992420138	0.000255887996034592	0.9945696553939143	0.5240745648529234	0.9848024345281174	0.3379142016758571	0.9663656260508203	402	7	394	0.2748218060405001	108.27979157995705	male	CNorm	4yr
rh_R_p32	-0.021744767225561585	-0.07520367459985598	3.435444501412995	0.0837903275931529	-1.7058461090860937	-1.7930143652602935	1.8912680236996413	1.4906341908387413	0.9400526607283147	0.0005915826200853649	0.9332231384382652	0.08803673568004985	0.07297062711795844	0.058588574923059966	0.13605756255794318	0.998399992420138	0.000673436819090887	0.9945696553939143	0.5240745648529234	0.9766792808070349	0.3379142016758571	0.9663656260508203	402	7	394	0.27209551106010743	107.20563135768234	male	CNorm	4yr
rh_R_10r	-0.0388360890730319	0.3380762931971871	3.8079920632618425	-0.41925890229423746	-1.0224280977001274	-0.46901301092847286	1.3445266060192775	0.4211230291711192	0.7353056951034473	0.00014009976856240927	0.6750269285699431	0.3065783276137082	0.6390603360153806	0.17877815878282843	0.673665246045776	0.998399992420138	0.000255887996034592	0.9945696553939143	0.5240745648529234	0.9766792808070349	0.3379142016758571	0.9663656260508203	402	7	394	0.27492544908565186	108.32062693974683	male	CNorm	4yr
rh_R_47m	0.07373424206296907	0.7106201436646339	3.824677802432093	-0.30839916583509397	-0.9236285081206895	-0.28158993891280965	1.2194377266397656	0.1434309256126551	0.47731965701171697	0.00013094321804200108	0.7577786166263116	0.35567976583347194	0.7782579557414454	0.22267809814564354	0.8859498603637783	0.998399992420138	0.000255887996034592	0.9945696553939143	0.5240745648529234	0.9766792808070349	0.3386952585240461	0.9663656260508203	402	7	394	0.272886798594694	107.5173986463094	male	CNorm	4yr
rh_R_8Av	-0.05860521075468008	-0.21773688757563175	3.0902280394560515	0.006805980208654562	-0.242591849274256	1.0052645607612858	0.4709428601966106	-1.020601812156171	0.827634121008878	0.002000028732995095	0.9945696553939143	0.8083215959707214	0.31476947503241637	0.6376815398190856	0.3074431305637094	0.998399992420138	0.0020804896590351273	0.9945696553939143	0.820264115352283	0.9766792808070349	0.6502555420127014	0.9663656260508203	402	7	394	0.2740334365109768	107.96917398532486	male	CNorm	4yr
rh_R_8Ad	0.030391562864241137	0.04603004685834627	3.862292300371839	0.14096154631039812	-1.085986764034922	-0.42349869502230447	1.3978218198156236	0.10947640178608296	0.963286301354182	0.00011232805371314142	0.887900320550809	0.27748484817990715	0.6719314504719025	0.16216658028791664	0.912824637902131	0.998399992420138	0.000255887996034592	0.9945696553939143	0.5240745648529234	0.9766792808070349	0.3379142016758571	0.9736085596633577	402	7	394	0.273183551097005	107.63431913221994	male	CNorm	4yr
rh_R_9m	-0.009174145573351609	0.06764906194261552	3.86861601448313	0.03846858122553095	-1.003574464506074	-0.3274234550477868	1.3341034571856818	0.1679478871314529	0.9460649990405066	0.00010945485499227854	0.9693140814834562	0.3155837679344373	0.7433476287103087	0.18216995298838323	0.8666242766546959	0.998399992420138	0.000255887996034592	0.9945696553939143	0.5240745648529234	0.9766792808070349	0.3379142016758571	0.9663656260508203	402	7	394	0.27489429684290323	108.30835295610386	male	CNorm	4yr
rh_R_8BL	-0.08762811112752733	-1.0457698810381941	3.5706194956371107	0.7630132767028232	-1.0213553132106614	0.6395374041450063	1.375814481952015	-0.32237366034248993	0.29566729010264636	0.00035613793526581404	0.4454554779294383	0.30708612889602604	0.5224733888108206	0.16887907668691626	0.7471696359905623	0.998399992420138	0.0004311770319940625	0.9945696553939143	0.5240745648529234	0.9766792808070349	0.3379142016758571	0.9663656260508203	402	7	394	0.27253276927668946	107.37791109501566	male	CNorm	4yr
rh_R_9p	-0.04114509784054408	-1.3311308322069415	4.0911314850229905	1.2459340454349053	-0.31102626462547467	1.3548818989005522	0.522254428652825	-1.2871366049933217	0.18314596547356365	4.292736521378127e-05	0.2127886098335966	0.7557806549077613	0.1754551876155387	0.6014931940733937	0.19804667876209348	0.998399992420138	0.000255887996034592	0.9945696553939143	0.7728604437192361	0.9766792808070349	0.6168287146021771	0.9663656260508203	402	7	394	0.27232557410613706	107.296276197818	male	CNorm	4yr
rh_R_10d	0.0003365814389302592	2.0757406309016972	3.8304424886425985	-2.0867521051819766	-1.2512652388504168	0.9008952124971026	1.5569370630270138	-0.9686243422831264	0.03791794591066987	0.0001279130283708484	0.03691054858235535	0.21083772331414197	0.36764403694151715	0.11948542877047305	0.33273265349843606	0.998399992420138	0.000255887996034592	0.9945696553939143	0.5240745648529234	0.9766792808070349	0.3379142016758571	0.9663656260508203	402	7	394	0.2717332014132523	107.0628813568214	male	CNorm	4yr
rh_R_8C	0.018323838390498465	0.07732081296208582	3.9151683539522777	0.13999112554755433	-1.0346044697017291	0.3765650460699689	1.3406354136179914	-0.4121380555594826	0.9383683341207937	9.034114762144601e-05	0.8886670021283181	0.30085366575077954	0.7064968679100756	0.1800388534727646	0.6802382368245113	0.998399992420138	0.000255887996034592	0.9945696553939143	0.5240745648529234	0.9766792808070349	0.3379142016758571	0.9663656260508203	402	7	394	0.27439258949649126	108.11068026161756	male	CNorm	4yr
rh_R_44	0.008709591798633778	-0.23517883903935632	3.996155264101539	0.44875128506335393	-1.0335748860227922	-1.7029103461604251	1.3941156461631008	1.8355128061375117	0.8140699294369578	6.437951868008056e-05	0.6536110841698921	0.30133494503005065	0.08858484754493534	0.16328268515055877	0.06642974338443323	0.998399992420138	0.000255887996034592	0.9945696553939143	0.5240745648529234	0.9766792808070349	0.3379142016758571	0.9663656260508203	402	7	394	0.2727641015142714	107.46905599662294	male	CNorm	4yr
rh_R_45	-0.006328625523558739	0.8027557044828375	3.3440873930071215	-0.8508495405491104	-0.9714895019793013	0.2998039644685004	1.2110939298431587	-0.5912949613744187	0.42211594918307915	0.0008255372746103236	0.3948529379284731	0.3313045783320189	0.7643266911444577	0.22585940756193368	0.5543228050290796	0.998399992420138	0.0009083419252551282	0.9945696553939143	0.5240745648529234	0.9766792808070349	0.3404607726528291	0.9663656260508203	402	7	394	0.27411404988686744	108.00093565542578	male	CNorm	4yr
rh_R_47l	0.017069837224521347	-0.3557987676587769	4.006101997293623	0.4607314442952222	-1.1362258950133617	1.2973051422888042	1.433300702583736	-0.9782992001375588	0.7219912720411383	6.172900141960291e-05	0.6449912923502956	0.2558620356794157	0.1945262157646126	0.15177192129767197	0.3279263654059994	0.998399992420138	0.000255887996034592	0.9945696553939143	0.5240745648529234	0.9766792808070349	0.3379142016758571	0.9663656260508203	402	7	394	0.27255631578626766	107.38718841978948	male	CNorm	4yr
rh_R_a47r	-0.039990331849466175	0.49192289187191834	3.327934942817946	-0.5330791252800088	-1.1614077892656445	-0.1334252922596003	1.4356853825158926	0.18621278128241245	0.6227738546392902	0.0008749229559074415	0.5939788085061275	0.24547610281116927	0.8938570439020675	0.15109188651531252	0.8522779012436551	0.998399992420138	0.0009550081479288648	0.9945696553939143	0.5240745648529234	0.9848024345281174	0.3379142016758571	0.9663656260508203	402	7	394	0.27496045325393664	108.33441858205106	male	CNorm	4yr
rh_R_6r	-0.04843673764684095	-0.7873113703523491	3.9036344065550184	0.5572132204078423	-1.0249324894428162	-0.11583876677088796	1.3190799784423932	-0.003005952831709581	0.4310996151963983	9.475888719265932e-05	0.5773817581155012	0.3053950433153927	0.9077803258729227	0.1871423758922458	0.9976016002569689	0.998399992420138	0.000255887996034592	0.9945696553939143	0.5240745648529234	0.9848024345281174	0.3379142016758571	0.9978467142249879	402	7	394	0.27409115023436964	107.99191319234164	male	CNorm	4yr
rh_R_IFJa	-0.025431848624633886	-1.3294501287284521	3.966528138026891	1.332431736937142	-1.2151809839556256	-0.010856522595567237	1.5521164010425212	0.11880317114082306	0.18369950882899688	7.29271695501291e-05	0.1827183590272362	0.22429707150176492	0.9913379183953743	0.12063437430872474	0.9054312962731792	0.998399992420138	0.000255887996034592	0.9945696553939143	0.5240745648529234	0.9978209815679026	0.3379142016758571	0.9725997900619907	402	7	394	0.27390212255395724	107.91743628625915	male	CNorm	4yr
rh_R_IFJp	-0.04415294084005289	0.07711894301187415	3.8042443332144753	-0.2537114780549035	-1.0233582510852437	-0.2608784705333168	1.32301396366119	0.2853912679339778	0.9385289235325613	0.0001422377332278456	0.7997184659423247	0.30613849117451586	0.7941862281130101	0.18583073421591056	0.7753443966756376	0.998399992420138	0.000255887996034592	0.9945696553939143	0.5240745648529234	0.9766792808070349	0.3379142016758571	0.9663656260508203	402	7	394	0.2746929644968277	108.22902801175009	male	CNorm	4yr
rh_R_IFSp	0.053035906108568544	0.5251534102186975	3.9773779382135657	-0.1771090110705477	-1.2047329596480865	-0.15441455714726315	1.5335753209297593	0.2720882253236865	0.5994765495831531	6.967937035139955e-05	0.859422764009378	0.22830640781625766	0.8772828763732183	0.12513416355087123	0.7855541829611397	0.998399992420138	0.000255887996034592	0.9945696553939143	0.5240745648529234	0.9848024345281174	0.3379142016758571	0.9663656260508203	402	7	394	0.2736203474541524	107.80641689693607	male	CNorm	4yr
rh_R_IFSa	-0.0026098848484549637	-1.0696435588414344	4.076900653339376	1.2141878197809417	-1.319637201535651	-0.5588087881415766	1.6674016592508722	0.6871973084736905	0.28477978055603714	4.5639981137864944e-05	0.2246760106188388	0.1869561759976649	0.5762922241473272	0.09543456416852263	0.4919584002396148	0.998399992420138	0.000255887996034592	0.9945696553939143	0.5240745648529234	0.9766792808070349	0.3379142016758571	0.9663656260508203	402	7	394	0.27397418677814406	107.94582959058874	male	CNorm	4yr
rh_R_p9-46v	-0.02839012476717451	-0.20946694782842978	3.4639146906383522	0.19313238706921787	-1.3448961831747845	-1.1174229510745128	1.4916658098492253	0.7395461871758668	0.8340837348627099	0.0005323753162964969	0.8468552889069465	0.17865876300798755	0.26381352645916767	0.13578677644940992	0.45957540445720646	0.998399992420138	0.0006137575302526492	0.9945696553939143	0.5240745648529234	0.9766792808070349	0.3379142016758571	0.9663656260508203	402	7	394	0.27310565075936855	107.6036263991912	male	CNorm	4yr
rh_R_46	-0.03401563171276232	-0.3844813633151325	3.561834801150869	0.3813230252108002	-0.6344482124333339	-0.005940846931646399	0.7756521315523053	-0.3535432628611809	0.7006217063278481	0.00036827209400733496	0.7029635703908901	0.5257883539445114	0.9952599178376391	0.43795441065741514	0.723681201017863	0.998399992420138	0.00044290530907194436	0.9945696553939143	0.5892736350709384	0.9980168705186299	0.4692994006502228	0.9663656260508203	402	7	394	0.2737037083450926	107.8392610879665	male	CNorm	4yr
rh_R_a9-46v	-0.09551608536889354	-0.528941698646819	3.202074376089745	0.22030312555919349	-0.853493014240136	-0.09698354470982219	1.029971181544589	-0.1824267169411515	0.5968458943106761	0.0013644176474673184	0.825635086114403	0.3933859599776376	0.9227394622605573	0.3030235339537444	0.8552478604948777	0.998399992420138	0.0014442081531671615	0.9945696553939143	0.5240745648529234	0.9848024345281174	0.3712216498497597	0.9663656260508203	402	7	394	0.2732195036908735	107.64848445420417	male	CNorm	4yr
rh_R_9-46d	-0.050707533506509805	0.5719689467026913	2.951371140326553	-0.69995236758138	-0.7713540145530301	0.18244103666765318	0.9667296534161546	-0.4906472443653398	0.5673430126572638	0.0031636652174876303	0.4839570517621996	0.44049712425379917	0.8552366235651646	0.33367919911974786	0.6236759653609518	0.998399992420138	0.0032535420702571654	0.9945696553939143	0.547165508073688	0.9848024345281174	0.38715342974791256	0.9663656260508203	402	7	394	0.27386750424049544	107.90379667075521	male	CNorm	4yr
rh_R_9a	-0.04004595340309255	0.12517187841002506	3.3596104084152776	-0.3016581083072927	-0.3955498767573755	1.623091945889303	0.5933694489983073	-1.719961189206319	0.9003874798976526	0.0007805245623752871	0.7629127061065426	0.6924371199294967	0.10456975108594094	0.5529339301147345	0.08543949660971294	0.998399992420138	0.0008640669467273821	0.9945696553939143	0.7223695602722704	0.9766792808070349	0.5735303229270311	0.9663656260508203	402	7	394	0.2730938425673998	107.59897397155552	male	CNorm	4yr
rh_R_10v	-0.03894363773784945	0.49813999269614007	3.6368574427089713	-0.48909766707187563	-1.294500699920388	-2.7610541700309112	1.593916496829168	2.2729030087182744	0.6183853740509321	0.00027598457118013634	0.6247725530305606	0.19549252768261616	0.005761511928505811	0.11095473898774466	0.02303202545914447	0.998399992420138	0.0003555388425879337	0.9945696553939143	0.5240745648529234	0.626132566563613	0.3379142016758571	0.9663656260508203	402	7	394	0.2671063376394536	105.23989702994473	male	CNorm	4yr
rh_R_a10p	-0.02970667913375919	-0.49553951333720453	3.7500453198367403	0.42134082749322516	-0.8738168919006485	0.8537978510020622	1.1248743089702427	-0.941553909535582	0.6202193373494226	0.0001768026139596637	0.6735062212745999	0.3822179798204548	0.39321700541637183	0.2606423000269198	0.3464210764617697	0.998399992420138	0.00027837829597872506	0.9945696553939143	0.5240745648529234	0.9766792808070349	0.3438888121417484	0.9663656260508203	402	7	394	0.2744823366958351	108.14604065815902	male	CNorm	4yr
rh_R_10pp	-0.03787186699114677	-0.5367414869598975	3.8236450384316103	0.4189280507595572	-1.1411247779939573	-0.6354020755446333	1.434288967269181	0.4501560114733542	0.5914461945904411	0.00013149318226650454	0.6752687159418873	0.2538180014899857	0.5251662147659576	0.15148981739899564	0.6525979518397924	0.998399992420138	0.000255887996034592	0.9945696553939143	0.5240745648529234	0.9766792808070349	0.3379142016758571	0.9663656260508203	402	7	394	0.2744256550865311	108.12370810409325	male	CNorm	4yr
rh_R_11l	-0.061742891584977165	0.24141494279956213	3.587314559222853	-0.4961558488138137	-1.1778737863727153	-0.8784825826470041	1.507790782580756	0.9751450164339919	0.8092335325200286	0.00033410118215588977	0.6197844584526173	0.23884692694899123	0.37968188570202865	0.13160808197500368	0.329488331464002	0.998399992420138	0.0004091397508445092	0.9945696553939143	0.5240745648529234	0.9766792808070349	0.3379142016758571	0.9663656260508203	402	7	394	0.2737257947790278	107.84796314293693	male	CNorm	4yr
rh_R_13l	0.025790467214632094	0.590444545221264	3.833206689737404	-0.2961271654776474	-1.0225459085134587	-1.3816113485974983	1.2667207564922704	1.004527994065898	0.5548926537459951	0.0001264835921725527	0.7671329688053119	0.3065225959266782	0.16709106753485303	0.20525515548598494	0.31512418489698546	0.998399992420138	0.000255887996034592	0.9945696553939143	0.5240745648529234	0.9766792808070349	0.3379142016758571	0.9663656260508203	402	7	394	0.2719902544079381	107.16416023672764	male	CNorm	4yr
rh_R_OFC	-0.013093254819962116	-0.892165375895409	3.3873063414018674	0.9532798676473402	-0.5036124415058774	-1.3895506999729819	0.7674883639358407	1.4204867819623397	0.372304297651054	0.0007058252767564109	0.34044828913971736	0.614533747975312	0.16466535512881342	0.44279120889222967	0.15546601404086938	0.998399992420138	0.0007861807698025254	0.9945696553939143	0.6504713940557396	0.9766792808070349	0.4692994006502228	0.9663656260508203	402	7	394	0.273716066926193	107.84413036892002	male	CNorm	4yr
rh_R_47s	-0.011912516477723945	-0.8944404911556957	3.846182465840045	0.8030144642731092	-1.0020875315417905	1.0970288344833552	1.2719105061546612	-0.7749147961228322	0.3710862561360849	0.00011997243394276574	0.42196637438374995	0.31630131928000593	0.2726287875190805	0.20340491854210097	0.4383900084530431	0.998399992420138	0.000255887996034592	0.9945696553939143	0.5240745648529234	0.9766792808070349	0.3379142016758571	0.9663656260508203	402	7	394	0.2731366599047398	107.61584400246747	male	CNorm	4yr
rh_R_LIPd	-0.006684775829010828	-0.01408520542979992	3.871387490234509	-0.09918572366694778	-1.065831522120998	0.07278899593818064	1.3447513718851194	-0.2818219863379871	0.9887620036430456	0.0001082176045176024	0.9209908098245019	0.2864998086477505	0.941974027697493	0.1787055387434745	0.7780800113150568	0.998399992420138	0.000255887996034592	0.9945696553939143	0.5240745648529234	0.9875728013830795	0.3379142016758571	0.9663656260508203	402	7	394	0.2745514097725026	108.17325545036601	male	CNorm	4yr
rh_R_6a	0.08254533233783787	0.9766257213869785	3.4226862826728106	-0.649616760632579	-0.8648120604352258	0.6258379140050044	1.1125322241662587	-0.6265257456262844	0.32875448040633415	0.0006200559492443511	0.5159398038870805	0.38714195050898426	0.5314212607948157	0.26590938300804756	0.5309701554625881	0.998399992420138	0.000703637158703621	0.9945696553939143	0.5240745648529234	0.9766792808070349	0.3459481232882658	0.9663656260508203	402	7	394	0.2729799693470732	107.55410792274684	male	CNorm	4yr
rh_R_i6-8	0.02957667233618489	0.4417316492713276	3.190891930400949	-0.365794771629269	-1.082669207202681	0.09212795500391335	1.4257594947218661	0.06824697396923403	0.6586834044122332	0.0014183432236172665	0.7145182215479815	0.27895527653429375	0.9265963780154434	0.15393777657720004	0.9455890342907258	0.998399992420138	0.0014839313495648857	0.9945696553939143	0.5240745648529234	0.9848024345281174	0.3379142016758571	0.983629972451847	402	7	394	0.2746782038198582	108.22321230502413	male	CNorm	4yr
rh_R_s6-8	0.05364954351223862	-0.08756273741242826	3.870806820545666	0.3220406814427262	-0.850750389600342	0.3470627353992753	1.1047480176818494	-0.45281018884484064	0.9302242196156632	0.00010847573097324194	0.7474218754914785	0.3949080253706714	0.7285441883287361	0.2692687905719785	0.65068542621688	0.998399992420138	0.000255887996034592	0.9945696553939143	0.5240745648529234	0.9766792808070349	0.3479009432083307	0.9663656260508203	402	7	394	0.273898565708463	107.91603488913441	male	CNorm	4yr
rh_R_43	0.0889981874423345	-0.7627531005220546	3.9637043762143005	1.1998539013748926	-1.2623775754900972	-0.875394950497575	1.4822437451679957	0.697245257737785	0.44561065584272397	7.379562874608107e-05	0.2301960860486385	0.20681295436678804	0.38135904632452455	0.1382754506444835	0.48564932024762186	0.998399992420138	0.000255887996034592	0.9945696553939143	0.5240745648529234	0.9766792808070349	0.3379142016758571	0.9663656260508203	402	7	394	0.2713688611097039	106.9193312772233	male	CNorm	4yr
rh_R_OP4	-0.010883280447937812	-0.715147507390078	3.6867632018131715	0.7249749152948193	-1.0706759942096689	-1.1730289129942595	1.3787353657692931	1.0331252710020624	0.4745179010101699	0.00022712451869035305	0.46846741958816085	0.2843151403267432	0.24078421133893413	0.16797636123928983	0.30154527848722623	0.998399992420138	0.0003082819961758752	0.9945696553939143	0.5240745648529234	0.9766792808070349	0.3379142016758571	0.9663656260508203	402	7	394	0.27388677086152247	107.91138771943983	male	CNorm	4yr
rh_R_OP1	0.007122275032941828	-1.7599571359242396	3.744855594665031	1.9077553426629348	-1.2041904272368422	-0.28646188755651103	1.5297509107059115	0.369643432959231	0.07841507456985877	0.00018049756329038973	0.05642284509461492	0.22851598508486326	0.774524380188846	0.1260783966493139	0.7116481848229447	0.998399992420138	0.0002804296906056699	0.9945696553939143	0.5240745648529234	0.9766792808070349	0.3379142016758571	0.9663656260508203	402	7	394	0.2726567829289331	107.42677247399962	male	CNorm	4yr
rh_R_OP2-3	0.027312335142374314	1.0031883153631653	4.031327611552395	-0.6925170375500792	-0.8931941430630023	-1.6567744593322218	1.3056841828850327	1.6017719858087665	0.31577000962018753	5.5462669613679906e-05	0.4886126901787263	0.371753214062189	0.0975650825621901	0.19165997905176746	0.1092060400427428	0.998399992420138	0.000255887996034592	0.9945696553939143	0.5240745648529234	0.9766792808070349	0.3379142016758571	0.9663656260508203	402	7	394	0.2721087626459028	107.21085248248573	male	CNorm	4yr
rh_R_52	0.07347615601600901	-0.4247969818730147	4.1888828139594265	0.8897469980290386	-0.8997396873356579	0.680569012036	1.206883303691145	-0.9215634439507052	0.6709846780376578	2.8033110491912844e-05	0.37360175199253176	0.3682587976414935	0.49614424027083437	0.22747708852111637	0.35675633388826555	0.998399992420138	0.000255887996034592	0.9945696553939143	0.5240745648529234	0.9766792808070349	0.3404607726528291	0.9663656260508203	402	7	394	0.27050916419431603	106.58061069256053	male	CNorm	4yr
rh_R_RI	0.15565752927957252	0.14833469614435324	4.143268222891957	0.6232637251542955	-1.4280855596694004	0.8034112505958134	1.6787949641114293	-0.7238844847543002	0.8820786346649587	3.423910953418e-05	0.5331112313247737	0.15326723333927875	0.42173707440351227	0.09319201040727368	0.46913665595889575	0.998399992420138	0.000255887996034592	0.9945696553939143	0.5240745648529234	0.9766792808070349	0.3379142016758571	0.9663656260508203	402	7	394	0.2667165632624319	105.08632592539819	male	CNorm	4yr
rh_R_PFcm	0.07001614386660265	-0.010823018709888417	3.819051211963647	0.32617309329453514	-1.1643910229659538	0.5020014882854127	1.4602159231492025	-0.45807368100061474	0.9913646490580023	0.00013396595100628367	0.7442933975883153	0.2442655839117801	0.6156664740815831	0.14423074046128428	0.6468995067971599	0.998399992420138	0.000255887996034592	0.9945696553939143	0.5240745648529234	0.9766792808070349	0.3379142016758571	0.9663656260508203	402	7	394	0.2739082964065533	107.919868784182	male	CNorm	4yr
rh_R_PoI2	-0.11548898894073656	-1.9160289507522452	4.057473629540333	1.4813133645398626	-1.2355278315371105	-0.17364618023186112	1.5167344568142915	0.16617901740274124	0.055361410768937094	4.960641638270471e-05	0.13852308879932332	0.21663412496455703	0.8621435367304435	0.1293337410345576	0.868016071532764	0.998399992420138	0.000255887996034592	0.9945696553939143	0.5240745648529234	0.9848024345281174	0.3379142016758571	0.9663656260508203	402	7	394	0.2704500509064124	106.5573200571265	male	CNorm	4yr
rh_R_TA2	0.05814250161771218	0.7740506584312031	3.9440870826460452	-0.5382701525384795	-1.0783570379000127	0.5756756798996907	1.4370037187199478	-0.9082574130840707	0.438900834445629	8.010454768559904e-05	0.5903905542833591	0.2808744518469565	0.564834416771461	0.15071693689940416	0.36374223702033803	0.998399992420138	0.000255887996034592	0.9945696553939143	0.5240745648529234	0.9766792808070349	0.3379142016758571	0.9663656260508203	402	7	394	0.2725224859885458	107.37385947948701	male	CNorm	4yr
rh_R_FOP4	0.022144135595571934	-0.031927834482328964	3.863245469256445	0.19978311054222891	-1.2284802777684491	-0.6911030218417117	1.5261082878935954	0.44311478545866806	0.9745296012441089	0.00011189047140273247	0.8416502108752513	0.21926672850830464	0.4895008014147054	0.12698289837160603	0.6576827112202288	0.998399992420138	0.000255887996034592	0.9945696553939143	0.5240745648529234	0.9766792808070349	0.3379142016758571	0.9663656260508203	402	7	394	0.27392708634164264	107.9272720186072	male	CNorm	4yr
rh_R_MI	-0.01373811015431184	0.11887278703533169	3.8423349780361886	-0.10773049252907425	-0.8354024198146643	-1.2398050729138304	1.227684321818922	1.0524418216905989	0.905376141663579	0.00012186935159588204	0.9142094807301343	0.40349116782866545	0.21504750143348172	0.2195654941436499	0.29259688944550233	0.998399992420138	0.000255887996034592	0.9945696553939143	0.5240745648529234	0.9766792808070349	0.3386952585240461	0.9663656260508203	402	7	394	0.2738123153441615	107.88205224559962	male	CNorm	4yr
rh_R_Pir	-0.03591733761287438	0.7645471715265093	3.7656182652756787	-0.8531932054185432	-1.2087704075586139	-2.120999612130276	1.4558710303670872	1.5891142109491045	0.4445412372088047	0.00016613746028137558	0.3935521707049523	0.22675106352335317	0.03392183506502294	0.14542827539869316	0.11203460998724428	0.998399992420138	0.0002732344370946949	0.9945696553939143	0.5240745648529234	0.9766792808070349	0.3379142016758571	0.9663656260508203	402	7	394	0.2669777558544463	105.18923580665182	male	CNorm	4yr
rh_R_AVI	-0.016950774923750814	0.5319767236064474	3.813828317989109	-0.5792836793051965	-1.1797441011468388	-0.7253637221257871	1.5138771299418596	0.5302516876002022	0.5947421168226953	0.00013683053963363577	0.5623977760600452	0.23810200796563996	0.4682289227588935	0.13005700559188874	0.5959374384963025	0.998399992420138	0.000255887996034592	0.9945696553939143	0.5240745648529234	0.9766792808070349	0.3379142016758571	0.9663656260508203	402	7	394	0.2741472207307292	108.01400496790731	male	CNorm	4yr
rh_R_AAIC	-0.06453209942302972	-0.2834969124909077	3.8187262239209216	0.019174954685044758	-0.9576618785317088	0.5832923899094585	1.224363372405056	-0.6505444175003718	0.7767959481036435	0.00013414253503670975	0.9847015371954158	0.3382332855855684	0.5596964846491868	0.22081518018368673	0.5153406202341209	0.998399992420138	0.000255887996034592	0.9945696553939143	0.5240745648529234	0.9766792808070349	0.3386952585240461	0.9663656260508203	402	7	394	0.27420165971692984	108.03545392847033	male	CNorm	4yr
rh_R_FOP1	-0.0012855721239406132	0.2678285799790897	3.5840187403048303	-0.2621486712375822	-0.9735726414165462	0.260806673787892	1.3445159370609063	0.03452907832575906	0.7888312704959085	0.00033834779336292876	0.7932068242214528	0.33026877592847526	0.7942415975836353	0.17878160638291152	0.9724552550175027	0.998399992420138	0.0004123969737285529	0.9945696553939143	0.5240745648529234	0.9766792808070349	0.3379142016758571	0.9951804386847488	402	7	394	0.2738374492437894	107.89195500205301	male	CNorm	4yr
rh_R_FOP3	0.0032711543375061446	0.2917620734491789	3.9494783490005956	-0.09737530750342123	-0.8784861714606977	-1.719046288165653	1.1817795458253622	1.677576619755071	0.7704685451275946	7.832169452592887e-05	0.9224283532836526	0.37967993894885166	0.08560594379757204	0.2372931858082219	0.09342978023959951	0.998399992420138	0.000255887996034592	0.9945696553939143	0.5240745648529234	0.9766792808070349	0.3406998384158901	0.9663656260508203	402	7	394	0.2729706928127713	107.5504529682319	male	CNorm	4yr
rh_R_FOP2	0.04051432563743979	-0.1653314221743818	3.921368349666775	0.3702450169083699	-1.0928649551144536	0.46795767644963215	1.403217685163287	-0.3277810700324947	0.8686831278117109	8.804754890252171e-05	0.7111999374007938	0.27445309713015786	0.6398148564712993	0.16055193546417523	0.7430772012300029	0.998399992420138	0.000255887996034592	0.9945696553939143	0.5240745648529234	0.9766792808070349	0.3379142016758571	0.9663656260508203	402	7	394	0.27415740675303074	108.0180182606941	male	CNorm	4yr
rh_R_PFt	0.03845983165139524	0.364197811250827	3.8983169471510557	-0.25531635198856517	-0.7653605494433248	1.2947947042692822	1.0884876908292223	-1.2674223403984313	0.7157103012944439	9.686358246841451e-05	0.7984787713063095	0.4440568777689321	0.19539105933812473	0.2763798676869882	0.20500431580663725	0.998399992420138	0.000255887996034592	0.9945696553939143	0.547165508073688	0.9766792808070349	0.35228701444609056	0.9663656260508203	402	7	394	0.2736880378141795	107.83308689878675	male	CNorm	4yr
rh_R_AIP	0.08370902913966638	2.0682396225944757	4.122968772969144	-1.8154480690248673	-1.157726433263964	1.0222195202539996	1.46871246599274	-1.380936025940065	0.03861749611025063	3.7402041914293636e-05	0.0694550796848145	0.24697569329822566	0.3066770139084204	0.1419107948121564	0.16729863174799253	0.998399992420138	0.000255887996034592	0.9945696553939143	0.5240745648529234	0.9766792808070349	0.3379142016758571	0.9663656260508203	402	7	394	0.2704843986160843	106.57085305473723	male	CNorm	4yr
rh_R_EC	-0.004483359882032543	0.04895131877060371	3.694324173880405	0.00995724933868676	-1.226124098701867	-0.41943964685478996	1.4791260973783382	0.22262677015945465	0.9609580913869002	0.0002204723867646064	0.9920553957651811	0.22015197841023948	0.6748948540238887	0.13910661644574834	0.8238259997020944	0.998399992420138	0.0003046221527052959	0.9945696553939143	0.5240745648529234	0.9766792808070349	0.3379142016758571	0.9663656260508203	402	7	394	0.2746565483724698	108.21468005875306	male	CNorm	4yr
rh_R_PreS	0.1072961359866445	-0.7258876011505513	3.4757381798859366	1.243608848314495	-0.8959370673319591	-0.5024645212308256	1.1641998857614035	0.3293064870468277	0.4679076780613336	0.0005094493847802119	0.2136435580410766	0.37028637560328026	0.6153408030217347	0.2443430165375967	0.7419240413703792	0.998399992420138	0.0005910919143924252	0.9945696553939143	0.5240745648529234	0.9766792808070349	0.3406998384158901	0.9663656260508203	402	7	394	0.27121736263261415	106.85964087724997	male	CNorm	4yr
rh_R_H	0.026721629251658004	-0.6339608002982061	2.334123361933197	0.8286495992554399	0.3119004194660872	-1.8183882022638427	-0.0679967212916909	1.6785793704651606	0.5261064047074903	0.019589263341441062	0.4073027131406869	0.7551162037089301	0.0690048202677299	0.945788244275708	0.0932340498679318	0.998399992420138	0.019698092582226847	0.9945696553939143	0.7728604437192361	0.9766792808070349	0.9484081563097128	0.9663656260508203	402	7	394	0.27243593596024485	107.33975876833647	male	CNorm	4yr
rh_R_ProS	-0.043646116064292945	-0.5846933757542386	3.7396455886311966	0.45657733700122244	-1.1515312041074968	-0.5773242799354081	1.458101028453832	0.576006377867903	0.5587539089886824	0.0001842798920841193	0.6479748717147701	0.2495137655341395	0.5637204147869994	0.14481269796643179	0.5646108706673614	0.998399992420138	0.00028508256809594526	0.9945696553939143	0.5240745648529234	0.9766792808070349	0.3379142016758571	0.9663656260508203	402	7	394	0.2745428129631317	108.16986830747388	male	CNorm	4yr
rh_R_PeEc	0.0597662297229029	-0.0664057479082031	3.868179057837637	0.330455198401453	-1.2179303707918143	-0.35703304910433786	1.5002154238850853	0.12967903853564794	0.9470547941371887	0.00010965113618136578	0.7410560394344221	0.22325043377778242	0.7210670644645978	0.13355860918575813	0.8968203673362132	0.998399992420138	0.000255887996034592	0.9945696553939143	0.5240745648529234	0.9766792808070349	0.3379142016758571	0.9663656260508203	402	7	394	0.2734870918908468	107.75391420499363	male	CNorm	4yr
rh_R_STGa	-0.025241375692392466	-1.3010509584684387	3.7045536926280276	1.1697100118354895	-0.19634944005245075	0.7937471818447129	0.43387232970774425	-0.7371908998519816	0.19324101264200988	0.00021176325100066544	0.2421176877316974	0.8443366668764747	0.4273426268264614	0.6643811541219967	0.46100626667936395	0.998399992420138	0.0003005085653618451	0.9945696553939143	0.8513924050397879	0.9766792808070349	0.6736862123029771	0.9663656260508203	402	7	394	0.2728654849715783	107.50900107880184	male	CNorm	4yr
rh_R_PBelt	-0.0031001545085221583	0.04987426906239118	3.7488181919822705	-0.11851565112306307	-1.8769524701766551	1.9235221251140981	2.015870058275992	-1.4173026427744468	0.9602225820917345	0.00017766982047150495	0.9056590946899351	0.06052460846499119	0.054414510597404674	0.043813565293805264	0.15639446283830855	0.998399992420138	0.00027837829597872506	0.9945696553939143	0.5240745648529234	0.9766792808070349	0.3379142016758571	0.9663656260508203	402	7	394	0.2703329419524761	106.51117912927558	male	CNorm	4yr
rh_R_A5	0.023887121608297708	-0.9061439801435169	4.063674900127919	0.9991919807909598	-0.7968913433311693	0.751238413977533	1.1108602075668492	-0.5532501455012142	0.3648596494412353	4.830609523872688e-05	0.31770169983125685	0.4255141388775373	0.4525091856106598	0.26662852595974074	0.5800921339221896	0.998399992420138	0.000255887996034592	0.9945696553939143	0.5368395207459213	0.9766792808070349	0.3459481232882658	0.9663656260508203	402	7	394	0.27338884801328317	107.71520611723356	male	CNorm	4yr
rh_R_PHA1	0.018605931424871554	-0.29796827979555474	3.8893294325253196	0.33961378540993375	-1.1586711727555585	-0.7188803352656875	1.4910710254968074	0.9441725556787359	0.7657273736099248	0.00010052158931984102	0.7341473953088278	0.24659024554819875	0.472214653763556	0.13594284848912855	0.3450814771838654	0.998399992420138	0.000255887996034592	0.9945696553939143	0.5240745648529234	0.9766792808070349	0.3379142016758571	0.9663656260508203	402	7	394	0.2741201943330206	108.00335656721012	male	CNorm	4yr
rh_R_PHA3	-0.10465305798249022	-1.2532553168211997	3.808435143860579	0.7952283520147254	-0.834651738698003	1.1122283093978604	1.0984003934855116	-1.0441373848747055	0.210112804304601	0.00013984901508279653	0.42648068229709324	0.40391382208277793	0.26603999891576313	0.27202969064812854	0.29642183148275325	0.998399992420138	0.000255887996034592	0.9945696553939143	0.5240745648529234	0.9766792808070349	0.3479673074721644	0.9663656260508203	402	7	394	0.27169862981259685	107.04926014616316	male	CNorm	4yr
rh_R_STSda	-0.03044318640421656	-1.6610531476260653	4.1284356515585605	1.5109800554498038	-0.8753470052259706	0.1466159189600913	1.1532693463253545	-0.28265404947598594	0.09670277306793001	3.652396201056649e-05	0.1307935324367983	0.381385125357531	0.883435187961888	0.24879984788209142	0.7774420435249209	0.998399992420138	0.000255887996034592	0.9945696553939143	0.5240745648529234	0.9848024345281174	0.3406998384158901	0.9663656260508203	402	7	394	0.2726427553342103	107.42124560167883	male	CNorm	4yr
rh_R_STSdp	-0.0707675381571227	-1.3285339674110412	3.8826908014753196	1.1218042422895496	-1.2225359090023245	-0.7455608900519868	1.5321043372011474	0.7410965902742346	0.18400176992559014	0.00010330689682044663	0.2619456820826943	0.22150503307259473	0.4559327158282167	0.12549668964566477	0.4586348768873475	0.998399992420138	0.000255887996034592	0.9945696553939143	0.5240745648529234	0.9766792808070349	0.3379142016758571	0.9663656260508203	402	7	394	0.27335370560196864	107.70136000717562	male	CNorm	4yr
rh_R_STSvp	-0.0257429766560468	-0.9548834694347912	3.863172738124321	0.8903196095932443	-1.0989716689713558	-0.5872563593616734	1.4190919075521673	0.6110894436525056	0.33963663020723445	0.00011192380417816506	0.373294294576875	0.27178042362399557	0.5570315458831796	0.15587222291662692	0.5411403679935636	0.998399992420138	0.000255887996034592	0.9945696553939143	0.5240745648529234	0.9766792808070349	0.3379142016758571	0.9663656260508203	402	7	394	0.27449823077710567	108.15230292617963	male	CNorm	4yr
rh_R_TGd	-0.024059813201905228	-0.11176626762410573	3.8795081867682653	0.05284285725271141	-0.9747881803508319	0.25293850355139397	1.2536244706801496	-0.3384874041112387	0.9110087344356574	0.00010466787856962954	0.9578571140327612	0.3296653412888463	0.800315735130242	0.20997853246670717	0.7349959175784568	0.998399992420138	0.000255887996034592	0.9945696553939143	0.5240745648529234	0.9766792808070349	0.3379142016758571	0.9663656260508203	402	7	394	0.2750991272985921	108.38905615564529	male	CNorm	4yr
rh_R_TE1a	0.012636364495967936	-0.5976578307856409	4.162424161568314	0.6775649299595874	-0.32290603937822704	1.943561545851831	0.5480503926350735	-1.891885810393835	0.5500682681916107	3.148867382477254e-05	0.49804758843134933	0.7467664023653034	0.05194834680026303	0.5836573016516264	0.058506196766238736	0.998399992420138	0.000255887996034592	0.9945696553939143	0.7679813569779541	0.9766792808070349	0.6002384749940022	0.9663656260508203	402	7	394	0.27188447241839536	107.12248213284778	male	CNorm	4yr
rh_R_TE1p	0.052302715847759015	0.26010992268003613	3.420348343105483	-0.05548393951043252	-0.5288140293616551	1.2916067790334544	0.772988482747203	-1.4052500751953507	0.7947789841091191	0.0006254099603441925	0.9557529246535252	0.596934464555152	0.19649335521099465	0.43952919678967683	0.1599469283876528	0.998399992420138	0.0007074950176393678	0.9945696553939143	0.642562771367596	0.9766792808070349	0.4692994006502228	0.9663656260508203	402	7	394	0.2729425136449612	107.5393503761147	male	CNorm	4yr
rh_R_TE2a	0.05821865588152627	0.6469585001971205	3.6946697865134843	-0.3873293157173265	-1.0860438668587367	-0.05681114155326562	1.3941788143394418	-0.16758391369868944	0.5176588026178062	0.00022017273272399146	0.6985124252355175	0.27745958501041046	0.9546956385977611	0.16326361382298282	0.8669106272223966	0.998399992420138	0.0003046221527052959	0.9945696553939143	0.5240745648529234	0.9875728013830795	0.3379142016758571	0.9663656260508203	402	7	394	0.27327701070679805	107.67114221847844	male	CNorm	4yr
rh_R_TF	-0.023621114120863474	-0.9174670839815988	3.8889221214337186	0.9042967480225083	-1.0831301481108053	-1.0615007168466468	1.4350773667881744	0.9995872473683909	0.3588979337442205	0.00010069041920574736	0.3658380707025367	0.27875065898044227	0.2884624073106251	0.15126505232412354	0.31751029719282653	0.998399992420138	0.000255887996034592	0.9945696553939143	0.5240745648529234	0.9766792808070349	0.3379142016758571	0.9663656260508203	402	7	394	0.27414833368688113	108.01444347263116	male	CNorm	4yr
rh_R_TE2p	0.01568881710603529	0.6127675306734927	3.699019875388694	-0.602895535553302	-1.0579262747333447	0.47581295642636845	1.372147220603682	-0.5244720743158169	0.5400300629363302	0.00021643365367508195	0.5465781861312684	0.29008905534686	0.6342076385233686	0.1700176119870993	0.5999502380487873	0.998399992420138	0.0003019951828618702	0.9945696553939143	0.5240745648529234	0.9766792808070349	0.3379142016758571	0.9663656260508203	402	7	394	0.2749347736555721	108.32430082029543	male	CNorm	4yr
rh_R_PHT	0.03462473751623793	1.0512540426013866	4.066631994708698	-0.8456955543241462	-1.0032579457652173	-0.0436973624625085	1.3675955628899585	-0.599289091081684	0.29314192833457753	4.7697474196156314e-05	0.39772260384939895	0.31573642119209744	0.9651456416603763	0.17143870611617207	0.5489801212039183	0.998399992420138	0.000255887996034592	0.9945696553939143	0.5240745648529234	0.9897527543372697	0.3379142016758571	0.9663656260508203	402	7	394	0.2706704550001842	106.64415927007259	male	CNorm	4yr
rh_R_PH	0.028789213847822633	-0.5296539665494616	3.971779652563317	0.7772399142780834	-0.9317633131277637	-0.4048214923319347	1.1162771670924159	0.2823151789574777	0.5963518700420574	7.133769088936964e-05	0.4370172373713177	0.3514588582060908	0.685608729442204	0.26430351206550795	0.7777018476410159	0.998399992420138	0.000255887996034592	0.9945696553939143	0.5240745648529234	0.9766792808070349	0.3459481232882658	0.9663656260508203	402	7	394	0.2739832648633278	107.94940635615114	male	CNorm	4yr
rh_R_TPOJ1	0.04984389892737402	-0.3031595736154706	3.814996039968185	0.531267837328878	-1.1515962526469148	0.7374813866568615	1.3904230016800163	-0.45599679219908695	0.7617682557178785	0.00013618511744154497	0.5952331897393071	0.24948702199574968	0.4608296583407038	0.16440046574678202	0.6483922849363832	0.998399992420138	0.000255887996034592	0.9945696553939143	0.5240745648529234	0.9766792808070349	0.3379142016758571	0.9663656260508203	402	7	394	0.27320420476548696	107.64245667760186	male	CNorm	4yr
rh_R_TPOJ2	-0.08988537095946145	-0.43015436538657487	3.9371703414844954	-0.007708161243128376	-0.9192925340687764	1.4159241496288741	1.1994840554654622	-1.3081654629958717	0.6670833553369596	8.244808226157226e-05	0.9938498380547364	0.3579425818506785	0.15679771344761412	0.23033978094533514	0.19081719356434979	0.998399992420138	0.000255887996034592	0.9945696553939143	0.5240745648529234	0.9766792808070349	0.3406998384158901	0.9663656260508203	402	7	394	0.27190013473157554	107.12865308424077	male	CNorm	4yr
rh_R_TPOJ3	0.0729168280227619	-0.5682860070672371	3.9286274768279887	0.8711628665488659	-0.9864423681793608	-0.04978742861655531	1.2290026212376173	-0.02643985722830539	0.5698407789341358	8.543206052087136e-05	0.38366523208798575	0.32391608297451324	0.9602917847702872	0.2190708232362213	0.9789065037808465	0.998399992420138	0.000255887996034592	0.9945696553939143	0.5240745648529234	0.9875728013830795	0.3386952585240461	0.995404928001872	402	7	394	0.27367422078090137	107.82764298767515	male	CNorm	4yr
rh_R_DVT	0.012295195120546382	-1.0954527562221354	3.8161941501620276	0.9899414543347604	-0.8917247241562104	0.5038631621242207	1.2345421769175888	-0.3814654064220867	0.27331833230881697	0.0001355258808220238	0.32220273584229997	0.3725404980318646	0.6143575387615229	0.2170009404461113	0.702857935796104	0.998399992420138	0.000255887996034592	0.9945696553939143	0.5240745648529234	0.9766792808070349	0.3386952585240461	0.9663656260508203	402	7	394	0.274151399527314	108.01565141376172	male	CNorm	4yr
rh_R_PGp	0.007561538681705014	-0.5495171170643638	3.9304050157494146	0.5246033925491246	-0.8655147417175314	0.6296781594698895	1.1690667176510763	-0.6019770898217431	0.5826506210200917	8.480289025012859e-05	0.5998589278608242	0.38675632828036	0.5289051748781083	0.24237675201216202	0.5471893876292179	0.998399992420138	0.000255887996034592	0.9945696553939143	0.5240745648529234	0.9766792808070349	0.3406998384158901	0.9663656260508203	402	7	394	0.2747854260195141	108.26545785168857	male	CNorm	4yr
rh_R_IP2	0.003912160603952545	-0.4161534060252803	3.9426962433214716	0.3172178985006418	-0.9321855833822253	0.3862969096121443	1.1941198743494732	-0.5090030899901515	0.6772977522756053	8.0570675030816e-05	0.751078269693353	0.3512406246204849	0.699276788993549	0.23243107998723056	0.6107500582161902	0.998399992420138	0.000255887996034592	0.9945696553939143	0.5240745648529234	0.9766792808070349	0.3406998384158901	0.9663656260508203	402	7	394	0.27477378187395113	108.2608700583367	male	CNorm	4yr
rh_R_IP1	0.016649587481225178	-0.6124482533656692	4.076049568195341	0.6076143414290264	-0.9249883282580613	-0.12138329695112415	1.1656127777438583	-0.23506403843559434	0.5402412246929236	4.580725826962889e-05	0.5434432867937786	0.35497197874341	0.9033874461529108	0.24377103928042732	0.8141590298833503	0.998399992420138	0.000255887996034592	0.9945696553939143	0.5240745648529234	0.9848024345281174	0.3406998384158901	0.9663656260508203	402	7	394	0.27357503311554765	107.78856304752578	male	CNorm	4yr
rh_R_IP0	0.06050678934231867	-0.11060382026141276	3.6471230932683065	0.30531347288164845	-1.0599700479865277	-0.4264805506340575	1.330339975967105	0.4071064520606852	0.9119305179461816	0.0002651929000415358	0.7601274156411193	0.2891582258911236	0.6697577172910438	0.18340628153561422	0.6839298048037372	0.998399992420138	0.0003440854115234264	0.9945696553939143	0.5240745648529234	0.9766792808070349	0.3379142016758571	0.9663656260508203	402	7	394	0.27474737903109736	108.25046733825235	male	CNorm	4yr
rh_R_PFop	-0.00896571879794436	-0.5630141515387785	3.973786702765193	0.5159826046413931	-0.570111898184607	0.8711221659844943	0.7750540789431134	-1.0513928398848513	0.5734252475796024	7.073891662013032e-05	0.6058665587255418	0.5686018057231075	0.38368745238085344	0.43830770486103066	0.29307820297233633	0.998399992420138	0.000255887996034592	0.9945696553939143	0.6252220884451002	0.9766792808070349	0.4692994006502228	0.9663656260508203	402	7	394	0.27356133327685633	107.7831653110814	male	CNorm	4yr
rh_R_PF	0.005305086476080446	-0.13690462873391995	3.8574703454511865	0.14360446160821294	-0.7916207789076677	1.1789739540443316	1.064460097918636	-1.1484322604132877	0.8911061800889996	0.00011456657365873881	0.8858128173251592	0.4285818273358323	0.23840854737870165	0.28712032124252085	0.25079016231546813	0.998399992420138	0.000255887996034592	0.9945696553939143	0.5368395207459213	0.9766792808070349	0.3624869893852232	0.9663656260508203	402	7	394	0.2742804019225178	108.06647835747202	male	CNorm	4yr
rh_R_PFm	-0.03694674326708793	-2.0516443020591812	4.447691993974246	1.8304174226555225	-0.2418008238657705	1.2903499091581887	0.514279904247516	-1.2096565066584537	0.04020424338351768	8.679786757413383e-06	0.06718754441155102	0.8089345004993509	0.19692919548487986	0.6070563095711079	0.2264107256513933	0.998399992420138	0.000255887996034592	0.9945696553939143	0.820264115352283	0.9766792808070349	0.6207750962280821	0.9663656260508203	402	7	394	0.27037186208160885	106.5265136601539	male	CNorm	4yr
rh_R_PGi	-0.05433587876753143	-0.3634336965549355	3.895127195618963	0.011319353111068688	-1.3186574013364551	-0.7350993743927314	1.6693780370722762	0.6280193229994324	0.7162809338991658	9.814721184101895e-05	0.9909686557757907	0.18728367419411107	0.46227897531967443	0.09504248347865815	0.5299912817697137	0.998399992420138	0.000255887996034592	0.9945696553939143	0.5240745648529234	0.9766792808070349	0.3379142016758571	0.9663656260508203	402	7	394	0.27327603402000333	107.67075740388131	male	CNorm	4yr
rh_R_PGs	-0.05955869092070182	-3.3559574824492815	4.645954915183129	3.094299500259783	-1.2631958047995806	-1.1631127003531074	1.476468677972733	0.9137353131602268	0.0007909072691070742	3.385069319692471e-06	0.0019727822599316584	0.20651882015133927	0.24478377989283973	0.13981811772735706	0.36085594373799046	0.2863084314167609	0.000255887996034592	0.7141471780952604	0.5240745648529234	0.9766792808070349	0.3379142016758571	0.9663656260508203	402	7	394	0.26573217890001216	104.69847848660478	male	CNorm	4yr
rh_R_V6A	-0.0019753192548290998	1.0719162620996272	3.767299739175012	-1.186766397541087	-1.1762704225286178	0.03455611630354018	1.4704094887929573	-0.18555271530948073	0.28375764527066394	0.0001650228224894331	0.23531977657818892	0.23948683111398472	0.9724336946991035	0.14145088300197248	0.8527955372065089	0.998399992420138	0.0002730693203021368	0.9945696553939143	0.5240745648529234	0.9916084436086633	0.3379142016758571	0.9663656260508203	402	7	394	0.2740848409820786	107.98942734693894	male	CNorm	4yr
rh_R_VMV1	0.032327904280745896	1.788792820886813	2.4006646898094175	-1.6670390391974146	-0.7036198134892196	0.2589030431058345	1.079267407606499	0.05993124429719413	0.07364818755310971	0.016365324752655	0.09550664242412048	0.4816695689911009	0.7957100501653906	0.28046853775749414	0.9522103952608458	0.998399992420138	0.0165020823411173	0.9945696553939143	0.5661181297882419	0.9766792808070349	0.3562442479586417	0.9876795503851753	402	7	394	0.27118774102244897	106.84796996284493	male	CNorm	4yr
rh_R_VMV3	0.040564967652995255	-0.35375473259066276	3.704603199578605	0.5429983612394716	-1.0418773823430902	0.2294331180859572	1.3155394016308628	-0.17525591904559618	0.723522700683295	0.0002117218987739112	0.5871309307475898	0.2974685315251565	0.8185322980666477	0.1883286842639763	0.8608785471356901	0.998399992420138	0.0003005085653618451	0.9945696553939143	0.5240745648529234	0.9820814968872267	0.3379142016758571	0.9663656260508203	402	7	394	0.27453893714140604	108.16834123371397	male	CNorm	4yr
rh_R_PHA2	-0.0979103207105918	-1.645169289503456	3.87481403497799	1.289491155821999	-1.1644737342773392	-0.3596946750857583	1.4294622588312806	0.39158833445421815	0.09993490478298771	0.00010670615610127087	0.1972273890747881	0.2442320816271617	0.7190754745565541	0.15287141503079818	0.6953624086808641	0.998399992420138	0.000255887996034592	0.9945696553939143	0.5240745648529234	0.9766792808070349	0.3379142016758571	0.9663656260508203	402	7	394	0.27190210917100616	107.1294310133764	male	CNorm	4yr
rh_R_V4t	0.012535571964376073	0.1920714490494452	3.895569183767555	-0.22298059512771778	-1.1305182414694763	0.7520446651104145	1.4500589121947114	-0.6808903962344979	0.8476862388639923	9.796839208466002e-05	0.8235506091573706	0.2582579164381882	0.4520241989402728	0.14704209159960352	0.49594084535904936	0.998399992420138	0.000255887996034592	0.9945696553939143	0.5240745648529234	0.9766792808070349	0.3379142016758571	0.9663656260508203	402	7	394	0.27488212508793497	108.30355728464639	male	CNorm	4yr
rh_R_FST	-0.010713823658179576	-1.4488899527948353	3.821306420044664	1.3474295010851856	-0.8400572114146391	0.19459745382147683	1.1531682351671226	-0.01580628968723619	0.1473683174307242	0.0001327465912171187	0.17784194459016467	0.4008763095596868	0.8457080965095966	0.24884133870823555	0.9873889306195567	0.998399992420138	0.000255887996034592	0.9945696553939143	0.5240745648529234	0.9848024345281174	0.3406998384158901	0.9956400915996644	402	7	394	0.2736049046814217	107.80033244448015	male	CNorm	4yr
rh_R_V3CD	0.07558607893484806	-0.15398691227066552	3.834100690338356	0.49620380108133144	-1.2863980884779385	1.2655357098778923	1.4889207171490908	-0.9075925731831577	0.8776200549967945	0.0001260245139925896	0.6197506294829087	0.19830416519348315	0.20567935577397578	0.1365082474246274	0.36409351961365544	0.998399992420138	0.000255887996034592	0.9945696553939143	0.5240745648529234	0.9766792808070349	0.3379142016758571	0.9663656260508203	402	7	394	0.2705797876302981	106.60843632633745	male	CNorm	4yr
rh_R_LO3	0.06176355199129785	0.9944687001968473	3.6289365722608267	-0.7724801557239644	-1.3302462456453417	-0.5407476414656152	1.5597657171329793	0.1788409231398721	0.3199947362283915	0.0002845911473755903	0.43983009573120724	0.18343715171066066	0.588681536074236	0.11881525576734063	0.8580626112419387	0.998399992420138	0.00036403531925782224	0.9945696553939143	0.5240745648529234	0.9766792808070349	0.3379142016758571	0.9663656260508203	402	7	394	0.27250070673893756	107.36527845514142	male	CNorm	4yr
rh_R_VMV2	-0.018195553783434994	-0.708492058631676	3.911110682147053	0.5871296511268382	-1.133393521647657	1.4944198694809747	1.4373615295878375	-1.087428920913888	0.47863974204423887	9.187265530377904e-05	0.557116634895658	0.25704903341958363	0.13506591142972776	0.15061529394246875	0.27684729556925514	0.998399992420138	0.000255887996034592	0.9945696553939143	0.5240745648529234	0.9766792808070349	0.3379142016758571	0.9663656260508203	402	7	394	0.2721792643790496	107.23863016534554	male	CNorm	4yr
rh_R_31pd	0.01685092240055895	-0.3890333448559329	3.9498681082227076	0.4247928876511218	-0.7219163396789745	1.0592029691366691	0.9803382288139557	-1.090208624467082	0.6972514799069975	7.819426877088436e-05	0.6709876629189095	0.47034591472313414	0.2895073531396928	0.32691919016297377	0.27562125511529034	0.998399992420138	0.000255887996034592	0.9945696553939143	0.5618341457998193	0.9766792808070349	0.38448284112763914	0.9663656260508203	402	7	394	0.274118370207028	108.00263786156901	male	CNorm	4yr
rh_R_31a	0.035499645987049085	-0.12985040394731945	3.804593778184358	0.25064384827495545	-1.200770245826523	-0.5083097209045575	1.5018971372916623	0.4703908673081573	0.896684783876218	0.00014203709409918336	0.8020894775388401	0.22984033668127624	0.6112361538644052	0.1331236760737282	0.6380757878187721	0.998399992420138	0.000255887996034592	0.9945696553939143	0.5240745648529234	0.9766792808070349	0.3379142016758571	0.9663656260508203	402	7	394	0.27506356189386844	108.37504338618417	male	CNorm	4yr
rh_R_VVC	0.05474428561612463	-0.6112821399462358	3.341253419915615	0.9135726185198002	-0.7049692313186237	-0.9757655809803334	0.9149238027333122	1.0365143784610167	0.5410128126991571	0.000834010610290148	0.36094145960474155	0.4808293842790873	0.3291806448589042	0.36023163321285445	0.2999622350082386	0.998399992420138	0.0009148843664394956	0.9945696553939143	0.5661181297882419	0.9766792808070349	0.41136861584559403	0.9663656260508203	402	7	394	0.2736261584336136	107.80870642284376	male	CNorm	4yr
rh_R_25	0.009439220150993091	-0.5552511662382018	3.060722159988067	0.5876021062562551	-0.5113977129717613	-1.8624483489284671	0.8291845626953608	1.5474349238530118	0.5787228758282797	0.002208038852307903	0.5567993969588056	0.6090725960342587	0.06253991950505006	0.406999978911859	0.12175840530112374	0.998399992420138	0.002277236651098179	0.9945696553939143	0.6484831757776518	0.9766792808070349	0.45194476185918087	0.9663656260508203	402	7	394	0.2717355321945492	107.0637996846524	male	CNorm	4yr
rh_R_s32	-0.04989470661114656	1.276619209288189	4.141130072842223	-1.5031624517096167	-1.5282337937486756	1.1797772960932327	1.8219677009862494	-1.0054604260655011	0.20173671673065152	3.4559889808573156e-05	0.13279715752379873	0.12645450115414875	0.23808880173625124	0.0684598866187068	0.3146751959848926	0.998399992420138	0.000255887996034592	0.9945696553939143	0.5240745648529234	0.9766792808070349	0.3379142016758571	0.9663656260508203	402	7	394	0.2723134654000477	107.29150536761881	male	CNorm	4yr
rh_R_pOFC	0.04799395312280448	0.8846556443755373	3.928099839363596	-0.5777746958892119	-1.1630981447462907	-0.46698917231545517	1.5194539029521577	0.30800344978614974	0.3763423853996958	8.561966820689942e-05	0.563416241234819	0.2447896847650175	0.6405076248178447	0.12864828278460283	0.7580797073191011	0.998399992420138	0.000255887996034592	0.9945696553939143	0.5240745648529234	0.9766792808070349	0.3379142016758571	0.9663656260508203	402	7	394	0.27359348099968633	107.79583151387642	male	CNorm	4yr
rh_R_PoI1	0.022611948063937987	-0.36028839679544356	3.9143669623658655	0.524803178550842	-1.1594406995822115	-0.4102708068779945	1.4756648808428716	0.40962921704403654	0.7186314755215728	9.064169671109469e-05	0.5997200216893959	0.2462765951013035	0.6816073045812023	0.14003387823286562	0.682077960991752	0.998399992420138	0.000255887996034592	0.9945696553939143	0.5240745648529234	0.9766792808070349	0.3379142016758571	0.9663656260508203	402	7	394	0.27487028144254017	108.2988908883608	male	CNorm	4yr
rh_R_Ig	-0.054024801739847736	-0.9679271559539205	3.7231075534906566	0.9127529684399733	-0.7640859345922529	-1.5318758646595645	1.1606933725547377	1.2905372987158643	0.33308075092021605	0.0001967856419069304	0.36137247896835445	0.4448160336514919	0.12555307039918343	0.2457666179970367	0.19686417021595803	0.998399992420138	0.00029312090012728967	0.9945696553939143	0.547165508073688	0.9766792808070349	0.3406998384158901	0.9663656260508203	402	7	394	0.2720862964683616	107.20200080853446	male	CNorm	4yr
rh_R_FOP5	0.00420751423549602	0.7608888916853943	3.6659027070741805	-0.648512997072953	-1.0987556746467775	-1.0521937944716482	1.3912987079732615	0.9580271053470735	0.44672343398391345	0.00024646762333718823	0.5166532072924808	0.271874650937835	0.29271064600897256	0.16413486546686562	0.3380490907319985	0.998399992420138	0.00032562510820460637	0.9945696553939143	0.5240745648529234	0.9766792808070349	0.3379142016758571	0.9663656260508203	402	7	394	0.2735212146767119	107.7673585826245	male	CNorm	4yr
rh_R_p10p	0.005356732231469472	-0.051872670701317826	3.7180010999588267	0.13927156630097642	-0.591143174743124	1.0995460412962417	0.7999441798459885	-1.210685130582979	0.9586301505702134	0.00020080539615621295	0.8892355576869356	0.5544244935522369	0.27152996306209964	0.4237431391430867	0.22601610333159228	0.998399992420138	0.00029549411954694747	0.9945696553939143	0.6175435897412608	0.9766792808070349	0.4606456948041963	0.9663656260508203	402	7	394	0.27368776916132004	107.83298104956009	male	CNorm	4yr
rh_R_p47r	0.026102638727647176	0.5179176057600481	3.5647216680422527	-0.22496271597842943	-1.2831348097873188	-0.9042426372583499	1.5497418603262973	0.7224701240520268	0.6045157577496258	0.0003642425069927524	0.8220082791746965	0.19944485017725766	0.36586675615015907	0.1212034865688882	0.47000548711382784	0.998399992420138	0.00043951929177125454	0.9945696553939143	0.5240745648529234	0.9766792808070349	0.3379142016758571	0.9663656260508203	402	7	394	0.2733964430909344	107.71819857782816	male	CNorm	4yr
rh_R_TGv	0.024051738330177295	0.9041482032327147	3.7568915005660286	-0.8277221474153207	-1.0560991927134276	0.3621069117072448	1.3991536145701355	-0.1588059223844678	0.3659168213131905	0.0001720370405252461	0.40782787345912763	0.2909228991952093	0.7172721388486183	0.16176692295132578	0.873821782641077	0.998399992420138	0.00027790873648277504	0.9945696553939143	0.5240745648529234	0.9766792808070349	0.3379142016758571	0.9663656260508203	402	7	394	0.2739625206806307	107.94123314816852	male	CNorm	4yr
rh_R_MBelt	0.027575811166045506	-0.4289917913171593	3.899336464071093	0.4883848016549575	-1.124287569143509	1.4054720815824704	1.4007930227136018	-1.23037006619594	0.6679291984845417	9.645665950540489e-05	0.6252773050614183	0.26089105018291525	0.1598809455335931	0.16127597570734664	0.21855855739115826	0.998399992420138	0.000255887996034592	0.9945696553939143	0.5240745648529234	0.9766792808070349	0.3379142016758571	0.9663656260508203	402	7	394	0.2730157581637695	107.56820871652519	male	CNorm	4yr
rh_R_LBelt	-0.023431782593066428	-0.16899872041885247	3.781875691929612	0.059439259898992604	-1.2420315893418665	0.7722019456856207	1.500799651276784	-0.4498503393041582	0.865797647881084	0.00015565108900313814	0.9526022434442981	0.2142249071472765	0.4399948293369924	0.13340738891715392	0.6528183576415021	0.998399992420138	0.0002632976365380187	0.9945696553939143	0.5240745648529234	0.9766792808070349	0.3379142016758571	0.9663656260508203	402	7	394	0.27357093831349844	107.78694969551839	male	CNorm	4yr
rh_R_A4	0.0028208182018770282	-0.592963435711961	3.9110927909442506	0.5575188489497126	-0.7521322860546709	0.9188995274492946	1.0514482024619622	-0.7900341108007324	0.5532056227236062	9.18794620530393e-05	0.5771729844665989	0.45197150975777844	0.3581481271295218	0.2930527871996481	0.4295078476302129	0.998399992420138	0.000255887996034592	0.9945696553939143	0.5527489409875533	0.9766792808070349	0.3665640610114663	0.9663656260508203	402	7	394	0.2739768282117539	107.94687031543103	male	CNorm	4yr
rh_R_STSva	-0.047830637490231497	-1.0081730245866825	3.865329622323704	0.8162579728764306	-1.0862542673216111	-0.2837260392915805	1.4233816443582283	0.3037031366529805	0.3133714055622817	0.00011093927061011037	0.41435260596523626	0.2773665141232301	0.7766203379546267	0.1546255506394069	0.7613540681114719	0.998399992420138	0.000255887996034592	0.9945696553939143	0.5240745648529234	0.9766792808070349	0.3379142016758571	0.9663656260508203	402	7	394	0.274086592365067	107.9901173918364	male	CNorm	4yr
rh_R_TE1m	0.024213512587076276	-0.053330766439616234	3.9538334516796674	0.14333370065852874	-0.8547229271440663	0.23601931410686317	1.1266668306747205	-0.5032772791822145	0.9574683670007385	7.690895395280937e-05	0.8860266413328823	0.39270455483418887	0.8134176830102186	0.25988337144643814	0.614769338502285	0.998399992420138	0.000255887996034592	0.9945696553939143	0.5240745648529234	0.9820814968872267	0.3438888121417484	0.9663656260508203	402	7	394	0.27408900639261524	107.99106851869041	male	CNorm	4yr
rh_R_PI	-0.000930961360793502	-1.3457241659307853	3.8853382607340503	1.4101454775471172	-1.2973051864605647	-1.0398464681706812	1.5991570173715821	0.8741023464396699	0.17839148983218822	0.00010218750668978182	0.15849673113743	0.19452620057223247	0.2984112363248914	0.1097857182232439	0.38206251978029193	0.998399992420138	0.000255887996034592	0.9945696553939143	0.5240745648529234	0.9766792808070349	0.3379142016758571	0.9663656260508203	402	7	394	0.2729475796399765	107.54134637815075	male	CNorm	4yr
rh_R_a32pr	0.018586007178191557	-0.6148394214592979	3.8548966636017856	0.8703702824490263	-1.0675206102875683	-0.9736300633563194	1.365553883181985	0.9456413024506884	0.5386607723360464	0.00011577852246053641	0.3840980815683608	0.28573681182697674	0.33024025365501475	0.17207902973022504	0.34433157043384255	0.998399992420138	0.000255887996034592	0.9945696553939143	0.5240745648529234	0.9766792808070349	0.3379142016758571	0.9663656260508203	402	7	394	0.2738751912395427	107.90682534837984	male	CNorm	4yr
rh_R_p24	-0.052505024466264524	-0.6563250483145888	3.724225165639315	0.48519149763318037	-0.9049241756619858	0.05340448053175896	1.1435109107605546	-0.19470753278003106	0.5116150043038326	0.0001959160111576539	0.6275405126547386	0.36550555837014065	0.9574096353611837	0.2528265272804989	0.845621914473015	0.998399992420138	0.00029312090012728967	0.9945696553939143	0.5240745648529234	0.9875728013830795	0.3412679069663225	0.9663656260508203	402	7	394	0.27441146641311587	108.11811776676765	male	CNorm	4yr
lh_avg	-0.09580463791039755	-1.7459507686577918	9.94043827601047	1.6557877556832434	-2.641124483827463	-0.18149621486944417	2.3341817731305694	0.21485995969125807	0.08081950690951646	2.776030497818139e-23	0.09776480825806938	0.008263135211441104	0.8559781039125751	0.019586205888641062	0.8298765033202723	0.9923024085068798	3.0087516173957075e-23	0.8551115559873371	0.010386301897714166	0.9795793470364724	0.0243649708992717	0.9739582678551575	340	7	332	0.3134157716813836	104.05403619821938	female	CNorm	2yr
lh_L_V1	-0.07898478500627563	-0.4409247322302731	10.56489225195433	0.2399330015461978	-3.010979015527866	0.3414380840299909	2.725139477009792	-0.5716288877823785	0.6592674880589964	4.33466174064167e-26	0.8103821964497179	0.0026040684830062354	0.7327738088614615	0.006427432854299384	0.5675734204016092	0.9923024085068798	1.3297860594171903e-25	0.9881470234800976	0.007718608742976203	0.9648831195330776	0.017768686055126364	0.9255026044386601	340	7	332	0.3139649631563292	104.23636776790129	female	CNorm	2yr
lh_L_MST	-0.1029437869147673	-0.8162331589398072	10.353453082902545	0.6323386946387543	-2.7370639723766548	0.5855221986146733	2.422290575558381	-0.4756148776203358	0.41436679523021613	4.036588073666995e-25	0.52716558402061	0.006199023691016122	0.5581966447515158	0.015423012611604883	0.6343487742097541	0.9923024085068798	5.7985908042359215e-25	0.940064186710808	0.008680744350234845	0.8963927250516406	0.020813935759434733	0.9449969393577407	340	7	332	0.3147782611649264	104.50638270675557	female	CNorm	2yr
lh_L_V6	-0.06376792296145281	1.1079777786857552	10.461502686105845	-1.2513022362203394	-3.183448774285978	0.3484384352184625	2.9195456893909806	-0.24665388194894405	0.26787141280687465	1.2978088521664794e-25	0.2108242299235683	0.0014553186154847573	0.7275109417075762	0.003505420045184387	0.805176100767953	0.9923024085068798	2.510301794193366e-25	0.8551115559873371	0.007718608742976203	0.9648831195330776	0.017768686055126364	0.9739582678551575	340	7	332	0.31359340861271884	104.11301165942265	female	CNorm	2yr
lh_L_V2	-0.13169841900653373	0.4526708242885866	10.443561911232372	-0.8217505172001274	-2.9576984616580644	1.1809262036542956	2.726929475623357	-1.1935463695244313	0.6507857913503019	1.5681400038616026e-25	0.4112189014624865	0.0030994515645444364	0.2376320406964798	0.006392670061331949	0.23265546339747534	0.9923024085068798	2.8525963889341716e-25	0.940064186710808	0.007718608742976203	0.8445531536159755	0.017768686055126364	0.804197765922041	340	7	332	0.3124453319060988	103.73185019282482	female	CNorm	2yr
lh_L_V3	-0.1647514065196269	0.8872956540373363	10.226306767214965	-1.3653330852805146	-3.0618184254429606	0.5536386571107845	2.841207924564273	-0.6503701244975212	0.374919744779592	1.5117509139212798e-24	0.17214838474844651	0.002199968591454743	0.5798261645013966	0.004494299932363268	0.5154531704092498	0.9923024085068798	1.794274855211486e-24	0.8551115559873371	0.007718608742976203	0.8963927250516406	0.017768686055126364	0.8993467208813488	340	7	332	0.30941457553063	102.72563907616914	female	CNorm	2yr
lh_L_V4	-0.08239975024350835	-0.16377131129887318	10.199874932081396	-0.024970446814657613	-2.904716660848511	-0.15832896055602155	2.6587792840129163	0.29457337383551213	0.8699111769764047	1.9852798666861664e-24	0.9800785362809276	0.0036758569420723246	0.8741975887282794	0.00784243211376169	0.7683198046706463	0.9931356862634496	2.3257971253734376e-24	0.9896222815507714	0.007718608742976203	0.987373533492732	0.017768686055126364	0.9680000126107736	340	7	332	0.31455374897517874	104.43184465975935	female	CNorm	2yr
lh_L_V8	-0.017585366051669046	0.5050215193884331	10.326555001738665	-0.6441624177397832	-2.9657656438937594	-0.2545374052710282	2.642811603451386	-0.04996417363850184	0.613543721621574	5.3445689620084945e-25	0.5194701185570747	0.0030193046902238386	0.7990804101945981	0.008222077044217098	0.9601509379402259	0.9923024085068798	7.112992515614247e-25	0.940064186710808	0.007718608742976203	0.9766806767114655	0.017768686055126364	0.9906830544919856	340	7	332	0.3141780336761273	104.30710718047425	female	CNorm	2yr
lh_L_4	-0.0888315872991395	-0.19959913318430728	9.94383861277894	-0.05265500120088102	-2.124970699425394	1.4868186996864179	1.8877907441652437	-1.3973805204388383	0.8417941057604593	2.6828508826117073e-23	0.9580067930938138	0.03358905787069536	0.13706270128574624	0.05905404826151073	0.16229917373313274	0.9931356862634496	2.9252771671850546e-23	0.9896222815507714	0.03425137732166682	0.8122877387780778	0.060731720087121834	0.804197765922041	340	7	332	0.3129591630756495	103.90244214111564	female	CNorm	2yr
lh_L_3b	-0.018695897892293666	-0.9059136896455321	10.375897840631078	0.871640734354676	-2.8765394177982233	-0.3600011928567879	2.6141176665500634	0.3365661961493677	0.36498153786522536	3.1919761949679707e-25	0.38340440120653574	0.004020619754490009	0.7188462415206016	0.008945822167475597	0.7364439424578209	0.9923024085068798	4.834708713717177e-25	0.93608819956987	0.007731623309203676	0.9633717868347572	0.017768686055126364	0.9624285457391016	340	7	332	0.3156140963178757	104.78387997753474	female	CNorm	2yr
lh_L_FEF	-0.006750523290912506	0.5122468130983999	10.473571405398323	-0.6068256296923693	-3.1064188813786404	1.3376292509178471	2.804680927108176	-1.2108163255872884	0.6084782838613889	1.1424953297157092e-25	0.5439666373278935	0.0018936825670208988	0.18101732426647976	0.00503664113139576	0.22596580686722212	0.9923024085068798	2.2849906594314184e-25	0.940064186710808	0.007718608742976203	0.8122877387780778	0.017768686055126364	0.804197765922041	340	7	332	0.3143199631280663	104.35422775851801	female	CNorm	2yr
lh_L_PEF	-0.06579853102915509	-0.054877012585865095	9.936670931202999	-0.25089345048199996	-2.567084266739419	1.9836301476622464	2.3109250052541555	-1.8034107811752709	0.956236445575333	2.883012461919194e-23	0.801896488254473	0.010255768599814613	0.047297085817796736	0.020836997615199762	0.07132372568954526	0.9971949646279622	3.115374660342532e-23	0.9881470234800976	0.011942288930522446	0.8122877387780778	0.025206325964371716	0.7916725610796174	340	7	332	0.3114352665979433	103.3965085105172	female	CNorm	2yr
lh_L_55b	0.03650764227988543	1.238749745589775	10.341266742823208	-1.2577493454553665	-2.8501944994578166	0.8326273257623424	2.591014267006053	-0.9205644417406631	0.21543818997800346	4.584371105989477e-25	0.20848242021321717	0.004369250151907928	0.4050549428523219	0.009569352422041091	0.3572778740265904	0.9923024085068798	6.310046921552056e-25	0.8551115559873371	0.007731623309203676	0.8640668404719587	0.017768686055126364	0.8565204662094419	340	7	332	0.314596469750125	104.44602795704151	female	CNorm	2yr
lh_L_V3A	-0.14991088389055587	0.3818046959429768	10.272286390647002	-0.8883213157719446	-2.9155296614155013	0.7917486696113186	2.7101356348506767	-0.5430812632367802	0.7026062353249749	9.395118984966565e-25	0.37436793688804526	0.0035508535252311815	0.42850723764409315	0.006725569877336547	0.587073852580368	0.9923024085068798	1.156813970257788e-24	0.9285801459751991	0.007718608742976203	0.8640668404719587	0.017768686055126364	0.9280381425069574	340	7	332	0.308311723133507	102.35949208032434	female	CNorm	2yr
lh_L_RSC	-0.0484427712892156	0.5677160232817908	10.734482628107568	-0.8930531828001546	-2.893369651825353	-0.5421103511167523	2.6008586261651687	0.1169023819881691	0.5702278096176312	7.011057895583025e-27	0.37182869285564524	0.0038113245051560898	0.5877424883516003	0.009299076681487807	0.9069374105445085	0.9923024085068798	1.0873581622930937e-25	0.9285801459751991	0.007731623309203676	0.8963927250516406	0.017768686055126364	0.9835626579141672	340	7	332	0.3101136669921242	102.95773744138526	female	CNorm	2yr
lh_L_POS2	0.016555221557795013	0.032011754218845286	10.440621046326624	-0.1392919347608149	-2.8111452569975817	0.2959013316838079	2.5633027309641427	-0.3037292065526818	0.9744626771912139	1.6174901833302695e-25	0.8892194628817218	0.004936549377773839	0.7673054340491132	0.010368160134991939	0.7613342049214431	0.9971949646279622	2.898670526562166e-25	0.9896222815507714	0.00789306720952949	0.9700340796850578	0.017768686055126364	0.9680000126107736	340	7	332	0.31616338237911945	104.96624294986765	female	CNorm	2yr
lh_L_V7	-0.12481766530834805	-0.28316323332280413	9.669285706597966	0.032388119278808546	-2.931186897722962	-0.5290514745044652	2.6495404483377345	0.4762143541949469	0.777051710950273	4.072102398014736e-22	0.9741625369608405	0.0033766956212300373	0.5967697423686337	0.008060132337197512	0.6339216742114901	0.9931356862634496	4.1997181426818647e-22	0.9896222815507714	0.007718608742976203	0.8963927250516406	0.017768686055126364	0.9449969393577407	340	7	332	0.31414896267976467	104.29745560968186	female	CNorm	2yr
lh_L_IPS1	-0.11250757404836342	0.3275393512731668	10.237084369520236	-0.6144775317717787	-2.796186359203059	0.6093642220341822	2.509746551706949	-0.668480867179042	0.743259984829582	1.3525088151645788e-24	0.5388998158392879	0.0051709573812342945	0.5422830472071367	0.01208178414762816	0.5038266909138146	0.9923024085068798	1.6266052860118854e-24	0.940064186710808	0.007999515264986387	0.8963927250516406	0.018625765111461565	0.8987798925886432	340	7	332	0.31393386218555924	104.22604224560567	female	CNorm	2yr
lh_L_FFC	-0.10175470363361247	-1.4961312674008282	10.30919017512528	1.2221045899491763	-2.9800291391473213	-1.1197777076298865	2.644879680043668	0.7507533214194364	0.13461945130147437	6.403865065040561e-25	0.2216680775993557	0.002882209649683587	0.26280850116893584	0.008171996925470397	0.4528011263868982	0.9923024085068798	8.33884587606001e-25	0.8551115559873371	0.007718608742976203	0.8640668404719587	0.017768686055126364	0.8698630885401563	340	7	332	0.3100651352267582	102.94162489528372	female	CNorm	2yr
lh_L_V3B	-0.1382589179623511	-0.604497212351951	10.578188926139767	0.23145586502819157	-2.909987564189992	0.8276285986935895	2.649561547449312	-0.3526802983636331	0.5455131220121513	3.7615873269413506e-26	0.8169606691404553	0.0036144313743813813	0.4078808668801541	0.008059629063266916	0.7243281310891673	0.9923024085068798	1.2492611122502467e-25	0.9881470234800976	0.007718608742976203	0.8640668404719587	0.017768686055126364	0.9601019890683269	340	7	332	0.3097551414700784	102.83870696806602	female	CNorm	2yr
lh_L_LO1	0.06690860443989635	0.6565411393886178	10.308405871074104	-0.4729694229752726	-2.3626250175603167	1.6222127413465326	2.1056269459282495	-1.3997933430638483	0.5114760067408137	6.456334028175357e-25	0.6362349942325104	0.018146019910152272	0.10475780448420874	0.03523677012285602	0.16157521185877088	0.9923024085068798	8.377035549102077e-25	0.9508216391186814	0.019320174139632714	0.8122877387780778	0.03833267484830773	0.804197765922041	340	7	332	0.31236842405041776	103.70631678473868	female	CNorm	2yr
lh_L_LO2	-0.026082631287674882	1.0046446889411926	10.706301909145111	-1.1805427965678503	-3.0310925540121825	1.0062393795264866	2.766030751234528	-1.26212945131393	0.31506797041482315	9.508458713699769e-27	0.23778439960587372	0.002436705426388333	0.3143004333183974	0.005674318369851102	0.20690220923937963	0.9923024085068798	1.0873581622930937e-25	0.8551115559873371	0.007718608742976203	0.8640668404719587	0.017768686055126364	0.804197765922041	340	7	332	0.3134404273011471	104.06222186398082	female	CNorm	2yr
lh_L_PIT	-0.033034780359021895	0.014627731175152585	10.32859986487613	0.023287438121728322	-2.809924481552003	-0.7080415552062364	2.4738451221657667	0.3659696837400162	0.9883291753393241	5.231865806238028e-25	0.9814209919246599	0.004955312577628833	0.4789194520545177	0.013366762960917043	0.7143876975154093	0.9980738004280619	7.014575636511727e-25	0.9896222815507714	0.00789306720952949	0.8845559858778957	0.019419958680887816	0.9601019890683269	340	7	332	0.31323485578384036	103.993972120235	female	CNorm	2yr
lh_L_MT	-0.04415937062626595	0.04507035095704446	9.943392828724408	-0.12571659718102773	-2.864112501575141	-0.2257557700292446	2.552705359255697	-0.006623860327449851	0.9640512339068952	2.694888050280742e-23	0.8999562634547491	0.004181794593012263	0.8213913793774767	0.010688987616026166	0.9947149627591393	0.9971949646279622	2.9295780006054917e-23	0.9896222815507714	0.007731623309203676	0.9766806767114655	0.017768686055126364	0.9976125541079656	340	7	332	0.31509537778610436	104.61166542498663	female	CNorm	2yr
lh_L_A1	-0.06430249098551521	0.585977706553083	10.401863972091427	-0.8950350901025137	-2.988061375629259	2.0670729179470833	2.7705474066944142	-1.9673684062781618	0.5578904962501998	2.431299926158601e-25	0.37076833036643897	0.0028075316800279856	0.038727283548886327	0.00559621531619618	0.04914075393087699	0.9923024085068798	3.92915434495274e-25	0.9285801459751991	0.007718608742976203	0.8122877387780778	0.017768686055126364	0.7834363061714984	340	7	332	0.3113723868575476	103.3756324367058	female	CNorm	2yr
lh_L_PSL	-0.08497613138420046	0.26272759834822623	10.240016071271366	-0.5632099767063043	-2.866953047762863	0.2260251942958605	2.5594400498824377	-0.4275274868753006	0.7927605434312569	1.3121457228508549e-24	0.573291910106447	0.004144444938456703	0.821181825112757	0.010484093687820354	0.6689951691011109	0.9931356862634496	1.5833225055733649e-24	0.940064186710808	0.007731623309203676	0.9766806767114655	0.017768686055126364	0.9534498079315046	340	7	332	0.3133625993547339	104.03638298577162	female	CNorm	2yr
lh_L_SFL	0.036019852793742875	1.0008810313352512	10.459564704421492	-0.8869765269071893	-2.594243662016705	2.120977093128422	2.349731413078044	-1.9914056183468833	0.3168843281034598	1.324628034951594e-25	0.3750915382454566	0.009479927558844114	0.033923730166394016	0.01878696191369874	0.046436312075607306	0.9923024085068798	2.5371182468385027e-25	0.9285801459751991	0.01121481626242343	0.8122877387780778	0.02377930144321309	0.7834363061714984	340	7	332	0.3114967161368059	103.41690975741956	female	CNorm	2yr
lh_L_PCV	-0.09934058995060836	-0.027866298207060988	10.461074140305541	-0.29415675860545304	-2.84818259194359	0.8353985680103765	2.5611079440290485	-0.780580973423285	0.9777687881337123	1.3036926444982124e-25	0.7686381212215645	0.004396968947558761	0.4034933358248841	0.010433893190112923	0.4350489858604153	0.9971949646279622	2.510301794193366e-25	0.9881470234800976	0.007731623309203676	0.8640668404719587	0.017768686055126364	0.8603654008590351	340	7	332	0.3135193354098754	104.08841935607862	female	CNorm	2yr
lh_L_STV	-0.07860425815702143	1.2133913107188656	10.314321784783242	-1.4082586549580003	-2.65441805119379	1.5160196552622554	2.3249512743976926	-1.4799897497187982	0.22498024689147977	6.070840841369465e-25	0.15905449354864254	0.00794453339364886	0.12951438245098806	0.020074565786015967	0.1388759821861883	0.9923024085068798	8.020599943707104e-25	0.8551115559873371	0.010090951187722411	0.8122877387780778	0.024717662634482242	0.804197765922041	340	7	332	0.3129960364678961	103.91468410734149	female	CNorm	2yr
lh_L_7Pm	0.01674906594056577	-0.4705635951348843	10.63641977293952	0.5741193005216791	-2.9398991842854336	0.2448726043590544	2.652316560520552	-0.45289312413848953	0.6379524100013728	2.0173252856572735e-26	0.5658870735459849	0.003283190535973772	0.806555074556799	0.007994155327227952	0.6506257023306401	0.9923024085068798	1.0873581622930937e-25	0.940064186710808	0.007718608742976203	0.9766806767114655	0.017768686055126364	0.9470678763707586	340	7	332	0.31372278830273853	104.1559657165092	female	CNorm	2yr
lh_L_7m	-0.009912999752354977	0.8812894628909517	10.478089235280663	-0.9751182722182578	-3.0859088663812275	0.024197102451078915	2.76235339838732	-0.39145572449269533	0.37816116784184406	1.08922125740584e-25	0.3295015958937998	0.002029310093185874	0.9806953893640039	0.005738632664170482	0.695460409525414	0.9923024085068798	2.279179740930139e-25	0.9147279099082694	0.007718608742976203	0.9995406180048452	0.017768686055126364	0.9601019890683269	340	7	332	0.3131799023094153	103.97572756672587	female	CNorm	2yr
lh_L_POS1	-0.14340689628096998	-1.9858853403616008	10.60283141299792	1.3571868581303665	-2.9703467680177575	-0.299050276748746	2.7355497211810986	0.48721231777655644	0.04704605685513684	2.8909276301934206e-26	0.174721845385302	0.0029746376290159995	0.7649016844757439	0.006227617722958047	0.6261078770752708	0.9923024085068798	1.1375171762282807e-25	0.8551115559873371	0.007718608742976203	0.9700340796850578	0.017768686055126364	0.9443793812552002	340	7	332	0.3060533471230922	101.60971124486659	female	CNorm	2yr
lh_L_23d	-0.1548351252116936	0.3940158031528777	9.837968670822997	-0.9780334414713614	-2.439850691428353	2.2269205704054635	2.1062150875737826	-2.239780035679924	0.6935693718539045	7.725486770508618e-23	0.3280577846565407	0.01469333341208858	0.025952582791539697	0.03518567317098697	0.02510520659095016	0.9923024085068798	8.201249885407977e-23	0.9147279099082694	0.016118141500533534	0.8122877387780778	0.03833267484830773	0.7834363061714984	340	7	332	0.3053348853007866	101.37118191986114	female	CNorm	2yr
lh_L_v23ab	-0.014984369108473753	-0.6573360736922094	10.27238327437583	0.49761694734870787	-2.7692262609703424	0.08751588834276482	2.5353343313465677	-0.013622133942763898	0.5109648460826874	9.385686487859687e-25	0.6187540563591997	0.005618959903772888	0.9302614568145728	0.011234005164644312	0.9891314457756618	0.9923024085068798	1.156813970257788e-24	0.9508216391186814	0.008302299939452185	0.9963155247540691	0.017947442359571623	0.9976125541079656	340	7	332	0.3154186727430363	104.71899935068805	female	CNorm	2yr
lh_L_d23ab	-0.12618633109527258	-0.4709095233908563	10.429579951356418	0.11692312765954072	-2.8331379361742846	-0.4723298945700446	2.5709295850297558	0.39755868995866	0.6377053469456844	1.8168969795579453e-25	0.9069209706336474	0.004609349145894241	0.6366913354538317	0.01014259471228617	0.6909555164158945	0.9923024085068798	3.160434635906099e-25	0.9896222815507714	0.00783372953433669	0.9146121564852662	0.017768686055126364	0.9601019890683269	340	7	332	0.3122857936518404	103.67888349241102	female	CNorm	2yr
lh_L_31pv	-0.18257500676412364	-0.1345912228528307	10.380215583864992	-0.40540244266902714	-2.9443414577367992	-0.00399816888682375	2.71800345032422	0.11857717207386585	0.8929350816099576	3.0508547033514305e-25	0.6851817157591378	0.00323642715149352	0.9968099312727864	0.006567715325225903	0.9056103517774667	0.9931356862634496	4.741574469456877e-25	0.9508216391186814	0.007718608742976203	0.9995711776198024	0.017768686055126364	0.9835626579141672	340	7	332	0.30809200225292116	102.28654474796983	female	CNorm	2yr
lh_L_5m	-0.1800541720483689	-1.1102725574012648	10.08148528105278	0.5819732415962989	-2.5980799821269476	0.3020672763343212	2.2450821745972824	-0.560765571790569	0.2668815948183503	6.670998633564089e-24	0.5605847048538728	0.009374665509869099	0.7626007776067498	0.02476285771474731	0.5749573595996331	0.9923024085068798	7.430466170308309e-24	0.940064186710808	0.011200095427632388	0.9700340796850578	0.028731264399802968	0.9277398650316985	340	7	332	0.30848145988907444	102.41584468317271	female	CNorm	2yr
lh_L_5mv	-0.17313414842276656	-0.14908827813189515	10.109322841028789	-0.2726706235133062	-3.0462368518166727	-0.13736194911124397	2.8028709999663226	0.21558481647310648	0.8814839752129606	5.023024969947202e-24	0.7851064183166535	0.002317252174711398	0.8907447061097401	0.0050649923957533875	0.8293113922019686	0.9931356862634496	5.6822969972527724e-24	0.9881470234800976	0.007718608742976203	0.987373533492732	0.017768686055126364	0.9739582678551575	340	7	332	0.3113829696212543	103.37914591425641	female	CNorm	2yr
lh_L_23c	-0.12995224401424832	-0.48676618659135146	10.653076804998026	0.027306378336458006	-2.8732613201317405	0.8229198233659025	2.531618325020012	-0.9738531311311361	0.6264240351804029	1.6869535457492717e-26	0.9782153695899919	0.0040625792343731825	0.41055358893663174	0.011353750276355221	0.3301294679282307	0.9923024085068798	1.0873581622930937e-25	0.9896222815507714	0.007731623309203676	0.8640668404719587	0.017947442359571623	0.8420333856562264	340	7	332	0.310032136599889	102.93066935116315	female	CNorm	2yr
lh_L_5L	-0.024391532857478127	0.8006764065278952	10.21688274858889	-0.92076061001059	-2.968278700252919	0.12436480232218775	2.67697168881576	-0.23593820876842875	0.42331900469589956	1.6661276087765117e-24	0.3571754243503219	0.002994726600602242	0.9010264406294406	0.007429091216984694	0.8134806187651734	0.9923024085068798	1.964619525658297e-24	0.9285801459751991	0.007718608742976203	0.987373533492732	0.017768686055126364	0.9739582678551575	340	7	332	0.3151899818395258	104.64307397072255	female	CNorm	2yr
lh_L_24dd	-0.07466003566710547	0.883406204169669	10.402888477896267	-1.1846680570333354	-3.1820329507196843	-0.7993005706451105	2.891872658286961	0.6643599771359932	0.37701683988235857	2.4052937136419734e-25	0.2361487168691735	0.0014624517900606864	0.42411614808063347	0.0038295312993170583	0.5064599422558642	0.9923024085068798	3.9045575082439205e-25	0.8551115559873371	0.007718608742976203	0.8640668404719587	0.017768686055126364	0.8987798925886432	340	7	332	0.3111310737496732	103.29551648489152	female	CNorm	2yr
lh_L_24dv	-0.05020195826252858	0.0552053755580609	10.697266788196924	-0.18115794114966458	-3.094596440212341	1.031321946467273	2.8512359194152688	-0.6008256877074528	0.9559748463926101	1.0482464718318078e-26	0.856243606418121	0.0019708085114900384	0.30238986998099004	0.004354964427130498	0.5479560929308476	0.9971949646279622	1.0873581622930937e-25	0.9881470234800976	0.007718608742976203	0.8640668404719587	0.017768686055126364	0.910061993201405	340	7	332	0.31166004475035297	103.4711348571172	female	CNorm	2yr
lh_L_7AL	-0.07110864512008008	-0.6619410063986316	10.413624909658896	0.5168069096084037	-2.803291510998328	0.5658294190918939	2.5339813663094675	-0.4324099596176541	0.5080090302361752	2.1488034975193495e-25	0.6052909561664073	0.005058392544245485	0.5715097455417387	0.011277472843303642	0.6654434807323641	0.9923024085068798	3.628076997116487e-25	0.9508216391186814	0.00789306720952949	0.8963927250516406	0.017947442359571623	0.9534498079315046	340	7	332	0.31505523868718255	104.59833924414461	female	CNorm	2yr
lh_L_SCEF	-0.006115757324048675	1.1134871834531082	10.547357626259993	-1.0916911085977723	-2.927963175743693	0.41592135755353343	2.6468595546812557	-0.3510969270608845	0.2654992497756239	5.224576829800921e-26	0.2749688946398976	0.003411904519693743	0.6774675505945744	0.008124308657233757	0.7255156332394923	0.9923024085068798	1.472042176648427e-25	0.8739257873906934	0.007718608742976203	0.9315674750445846	0.017768686055126364	0.9601019890683269	340	7	332	0.3150366939091981	104.59218237785375	female	CNorm	2yr
lh_L_6ma	-0.006423040509850358	1.2054356549823437	10.305082373585972	-1.2574019060638308	-2.7131757020279164	0.7978174289689688	2.4213882495361876	-0.8795454535302601	0.2280351640342193	6.683439578511184e-25	0.20860813938950806	0.00666417614482021	0.4249764455698374	0.015461354064838758	0.37910559932404553	0.9923024085068798	8.609982659861383e-25	0.8551115559873371	0.008769247155245965	0.8640668404719587	0.020813935759434733	0.8603654008590351	340	7	332	0.31457394292858776	104.43854905229114	female	CNorm	2yr
lh_L_7Am	-0.11663233287436868	-0.13375362790194908	10.540092062270329	-0.3250381873256236	-3.037361682253116	0.6069768847223913	2.765918197385366	-0.6346764399810482	0.8935973971773383	5.644361757509125e-26	0.7451521701900969	0.0023865890628955756	0.5438662524646429	0.005676277171770914	0.5256394625535108	0.9931356862634496	1.472042176648427e-25	0.9881470234800976	0.007718608742976203	0.8963927250516406	0.017768686055126364	0.8993467208813488	340	7	332	0.31152588053430846	103.4265923373904	female	CNorm	2yr
lh_L_7PL	-0.09881380711470303	-0.9713712280927198	10.409836873124755	0.6415993369760659	-2.762325257383755	0.8428211141326707	2.4719236725945772	-0.6806742411469603	0.331363450778406	2.236044805068388e-25	0.5211333635908989	0.005739127354692853	0.39932849754338073	0.01343882057380085	0.49607763886206646	0.9923024085068798	3.662661626401613e-25	0.940064186710808	0.008343630933328567	0.8640668404719587	0.019419958680887816	0.8987798925886432	340	7	332	0.3132226624768513	103.98992394231463	female	CNorm	2yr
lh_L_7PC	-0.09065577926260358	0.08767663367232374	10.2977912020853	-0.5031152852876755	-3.153931502975858	1.0521044862783744	2.873277552155635	-1.3229951984069208	0.9301336917170338	7.209772051894789e-25	0.6148832206411301	0.0016108688999845512	0.29275161407862205	0.004062370489798334	0.18583697462081838	0.9932401073792514	9.189920714034908e-25	0.9508216391186814	0.007718608742976203	0.8640668404719587	0.017768686055126364	0.804197765922041	340	7	332	0.30933754298304145	102.70006427036977	female	CNorm	2yr
lh_L_LIPv	-0.0185548176145104	-0.2533459707923176	10.410440385226101	0.18344342429136418	-2.67952388204298	0.9630118515276868	2.4050723287537648	-0.7701921467671266	0.8000008749450249	2.2219140267813496e-25	0.8544501062530124	0.007372694379709678	0.33554157574305643	0.016169265207788847	0.4411859216707483	0.9931356862634496	3.6560585349765843e-25	0.9881470234800976	0.009566004894103596	0.8640668404719587	0.02136231388766264	0.8632935332151941	340	7	332	0.31498678384695095	104.57561223718768	female	CNorm	2yr
lh_L_VIP	-0.09735568212775368	-0.42297760717639726	10.624023724730293	-0.02873195515828519	-2.730200273131496	1.6581714670245666	2.4916853515109354	-1.3353673110584805	0.6723115989885021	2.304103335444497e-26	0.9770783703515697	0.006329586040372914	0.09728286215733246	0.012713861131705265	0.1817561581102417	0.9923024085068798	1.0873581622930937e-25	0.9896222815507714	0.008745458574866392	0.8122877387780778	0.01887368289975251	0.804197765922041	340	7	332	0.309534650906545	102.76550410097293	female	CNorm	2yr
lh_L_MIP	-0.04978828112174632	0.006150141020908168	10.447312904645065	0.01744354081611199	-2.877257964604129	0.016416940850995074	2.573383063210647	0.04480572769154879	0.9950929283670479	1.5073552655814937e-25	0.9860827738829067	0.004011475126412786	0.9869017647259003	0.010070967293793347	0.9642621596420885	0.9980738004280619	2.798269775079491e-25	0.9911360399064764	0.007731623309203676	0.9995406180048452	0.017768686055126364	0.9906830544919856	340	7	332	0.31636359788458146	105.03271449768104	female	CNorm	2yr
lh_L_1	-0.06685171745895697	-0.726855835226291	10.583637102082031	0.5102274187295498	-2.912619812712109	0.1276833560796243	2.654872714792986	0.0999617824720531	0.4673142745861477	3.5490794521203474e-26	0.609892145167644	0.0035841067540836715	0.8983995621947453	0.007933833910378702	0.9203746665940664	0.9923024085068798	1.213709050134751e-25	0.9508216391186814	0.007718608742976203	0.987373533492732	0.017768686055126364	0.9865777267343201	340	7	332	0.3140680469769994	104.27059159636383	female	CNorm	2yr
lh_L_2	-0.05782456348670468	-1.2919845470622235	10.622411489723593	0.9904983903440862	-2.900726564901333	-0.01421448816396737	2.6175041131580303	-0.04114220912310297	0.1963624961386461	2.34425558362272e-26	0.3219305755374884	0.003722985905602422	0.9886588612715518	0.008857542078811977	0.9671825250591743	0.9923024085068798	1.0873581622930937e-25	0.9147279099082694	0.007718608742976203	0.9995406180048452	0.017768686055126364	0.9906830544919856	340	7	332	0.31295922404752347	103.90246238377779	female	CNorm	2yr
lh_L_3a	-0.044613993560432795	-0.2846074836705249	10.678527697378497	-0.025059499179687555	-3.0430138172894434	0.7523679401123744	2.8086517730625316	-0.9478180083642719	0.7759448771408074	1.2829012115521422e-26	0.9800075050011393	0.002342215783286456	0.4518298209153988	0.004974942632406917	0.34322211112015	0.9931356862634496	1.0873581622930937e-25	0.9896222815507714	0.007718608742976203	0.8640668404719587	0.017768686055126364	0.8420333856562264	340	7	332	0.3131811543896349	103.97614325735879	female	CNorm	2yr
lh_L_6d	-0.06000377286819825	0.4343216348318566	9.58846123584247	-0.6614255841635006	-2.0749117087548004	1.4565120663995599	1.8855445551356298	-1.331282361039026	0.6640548953759156	8.940844325042618e-22	0.5083394231811036	0.03799471834326298	0.14525111643632685	0.05935635496299032	0.18309611993155595	0.9923024085068798	9.168797863074865e-22	0.940064186710808	0.03852685725563361	0.8122877387780778	0.060869689792075056	0.804197765922041	340	7	332	0.3128562819317544	103.86828560134248	female	CNorm	2yr
lh_L_6mp	-0.047296775002031444	1.08434940654446	10.255171095514385	-1.2521798483113045	-2.8842988841960477	0.9111833784312481	2.6077275983983292	-1.047457889725051	0.27820990695127445	1.1217716315494798e-24	0.2105043372535711	0.0039228623878730644	0.36219876035614873	0.009114545495375126	0.2948884442346239	0.9923024085068798	1.3718963872328097e-24	0.8551115559873371	0.007731623309203676	0.8640668404719587	0.017768686055126364	0.840548163881369	340	7	332	0.3139912332860104	104.24508945095548	female	CNorm	2yr
lh_L_6v	-0.11662067419985754	0.24808087354525454	8.997001750603141	-0.5691951728053615	-2.0432148943341746	1.2626236764949534	1.767665296602518	-1.2661357035819876	0.8040718338332258	2.319658589237339e-19	0.5692236962021204	0.04103116996010942	0.2067244548781365	0.07711687485990924	0.2054645019732585	0.9931356862634496	2.326084236298938e-19	0.940064186710808	0.04148961878647936	0.8134157898465806	0.07841659746990771	0.804197765922041	340	7	332	0.3121695285840406	103.64028348990149	female	CNorm	2yr
lh_L_p24pr	-0.017717813920415843	0.6420564357941955	10.651943946915349	-0.8675441710506401	-3.0519867088037347	0.9349911145434716	2.7930756845319777	-1.161881426082632	0.5208365403764256	1.7076131878645956e-26	0.38564392077311127	0.0022733216670489	0.3497928785890464	0.0052209474837665824	0.24528363279672527	0.9923024085068798	1.0873581622930937e-25	0.93608819956987	0.007718608742976203	0.8640668404719587	0.017768686055126364	0.8065400104510324	340	7	332	0.31365298194647334	104.13279000622916	female	CNorm	2yr
lh_L_33pr	-0.05881212375399735	-0.812181103813838	10.413900137293282	0.5856984156643265	-2.914014888549955	-0.181544495978382	2.6183557773864288	0.09372871285191109	0.4166877206205458	2.142597882060272e-25	0.558078198959747	0.0035681288892161584	0.8559402106172384	0.008835463174952879	0.925324661117049	0.9923024085068798	3.628076997116487e-25	0.940064186710808	0.007718608742976203	0.9795793470364724	0.017768686055126364	0.9881048003668783	340	7	332	0.31456686001464557	104.43619752486234	female	CNorm	2yr
[truncated: 2,113 more rows]
